# Supplementary material for: The Program of Gene Transcription for a Single Differentiating Cell Type during Sporulation in Bacillus subtilis
Source: PLoS Biol. 2004 Sep 21;2(10):e328. doi: 10.1371/journal.pbio.0020328 (PMC517825; doi:10.1371/journal.pbio.0020328)
Supplement: Table S1 — (1.5 MB XLS). [file pbio.0020328.st001.xls]

## Sheet: Sheet1
MOTHER CELL GENE EXPRESSION																	OVEREXPRESSION EXPERIMENTS
				Hour 2.5		Hour 3.5		Hour 3.5		Hour 4.5		Hour 5.5		Hour 6.5		Spot	Hour 1		Hour 1
Gene	Orientation	Gene Name		SigE		SpoIIID		GerR		SigK		GerE		GerE		quality	SigE overexpression		SigK overexpression
Order		in R15.1	in R16.1	Ratio	Score	Ratio	Score	Ratio	Score	Ratio	Score	Ratio	Score	Ratio	Score		Ratio	Score	Ratio	Score
1	+	dnaA	dnaA	0.77101	0.249	1.03581	0.535	0.67694	0.0123463	1.09681	0.607	1.0367	0.5565	1.45358	0.918		2.42626	0.941	3.92255	0.989858		upregulated: score 0.95-1, ratio>2
2	+	dnaN	dnaN	0.57428	0.071	1.39545	0.8485	0.623891	0.00363889	1.08611	0.6185	1.08615	0.6155	1.16404	0.74		0.710778	0.18	0.468849	0.0607587		upregulated: score 0.95-1, ratio<2
3	+	yaaA	yaaA	0.612347	0.24	1.01094	0.5135	NA	NA	1.08778	0.6035	1.43398	0.8885	NA	NA		NA	NA	0.639313	0.0458748
4	+	recF	recF	0.553683	0.051	1.20548	0.717	0.912919	0.218783	1.2181	0.7285	0.921638	0.3735	0.878081	0.2805		0.701681	0.209	0.764872	0.131795		downregulated: score 0-0.05, ratio<0.5
5	+	yaaB	yaaB	0.480328	0.042	0.914801	0.4265	NA	NA	0.824862	0.299	1.07622	0.609	0.957048	0.461		NA	NA	0.763519	0.139372		downregulated: score 0-0.05, ratio>0.5
6	+	gyrB	gyrB	0.580617	0.067	1.17073	0.6825	0.854328	0.0967608	1.11207	0.649	1.19231	0.769	1.22761	0.782		0.712935	0.116	0.62833	0.0414395
7	+	gyrA	gyrA	0.654024	0.146	1.06171	0.574	0.81329	0.0615346	1.07546	0.5985	1.02782	0.5465	1.33935	0.8685		0.779592	0.262	NA	NA		NA: not applicable (spot removed from data analysis due to low signal intensity)
8	-	yaaC	yaaC	1.25441	0.653	0.990042	0.4925	0.951754	0.324984	1.10781	0.6505	0.984646	0.473	0.825871	0.2375		1.17003	0.597	0.672899	0.0552799
9	+	guaB	guaB	1.04673	0.544	0.932454	0.4425	1.0688	0.716256	0.750844	0.2995	0.9994	0.4995	1.23688	0.812		0.950587	0.427	0.527077	0.0179795		All ratios are non-logarithmic
10	+	dacA	dacA	0.794678	0.269	0.798595	0.259	0.973871	0.409237	1.03054	0.5375	1.05453	0.597	1.22176	0.8115		0.779955	0.16	0.578931	0.0260321
11	+	yaaD	yaaD	1.17338	0.569	1.22148	0.7405	0.960066	0.357217	0.926985	0.3795	1.0699	0.6115	1.08133	0.6145		0.744014	0.335	0.588296	0.0275314		Gene names are from SubtiList (http::/genolist.pasteur.fr)
12	+	yaaE	yaaE	0.652355	0.121	0.972812	0.4655	1.03893	0.632393	0.851715	0.2995	0.462658	0.1215	1.32841	0.88		0.705727	0.102	0.667723	0.0555203
13	+	serS	serS	0.579824	0.131	0.788181	0.2395	1.01086	0.53958	0.939106	0.4005	0.977365	0.457	1.20062	0.7825		0.814215	0.395	0.430441	0.152794		Spot quality was determined by genomic DNA hybridization (from strain PY79) to the same batch of DNA microarrays)
14	-	yaaF	dck	0.874867	0.389	0.94614	0.457	1.20027	0.899907	1.00519	0.506	1.21953	0.794	1.19527	0.767		1.50919	0.881	1.28179	0.70003
15	-	yaaG	dgk	0.967582	0.468	0.169205	0.0465	1.29158	0.917931	0.75565	0.189	1.11462	0.6595	1.30042	0.8815		1.48196	0.876	0.525534	0.0149006		Details of the statistical analysis procedure can be found in Conlon et al. (2004), Journal of Multivariate Analysis, in press
16	-	yaaH	yaaH	205.361	1	0.331186	0.0095	1.1411	0.790814	0.835519	0.2675	1.15528	0.723	1.29439	0.874		3.03474	0.999	1.00893	0.516032
17	-	yaaI	yaaI	1.55673	0.827	1.05489	0.5335	NA	NA	0.807827	0.2315	1.04188	0.567	0.808899	0.253		1.40337	0.698	1.00459	0.50698		SigE experiments are from Eichenberger et al. (2003) J. Mol. Biol. 327, 945-972
18	+	yaaJ	yaaJ	0.854543	0.426	1.12241	0.607	NA	NA	0.89313	0.3895	0.929374	0.397	0.840164	0.2065		NA	NA	1.18986	0.777172
19	+	dnaX	dnaX	2.0776	0.973	0.718918	0.175	0.848936	0.108513	0.868347	0.315	1.02552	0.543	1.15424	0.7345		1.14142	0.712	0.625574	0.0419294
20	+	yaaK	yaaK	2.50554	0.966	0.773627	0.23	0.768912	0.0399242	0.947985	0.422	0.976682	0.459	1.00423	0.5055		1.21541	0.694	0.566309	0.020643
21	+	recR	recR	1.42878	0.776	0.963954	0.4575	0.860973	0.126496	0.777664	0.197	0.996955	0.4965	1.24179	0.798		1.93716	0.841	0.561166	0.0202005
22	+	yaaL	yaaL	3.00983	0.912	0.82558	0.279	0.973867	0.415058	0.87392	0.316	1.11584	0.678	1.0385	0.5595		NA	NA	0.606487	0.0291888
23	+	bofA	bofA	9.62004	1	0.226552	0.002	1.12884	0.852312	1.08818	0.6225	1.38872	0.9065	1.69404	0.9785		15.0896	0.997	0.549636	0.016445
24	+	csfB	csfB	0.343956	0.128	NA	NA	0.877481	0.235425	1.71673	0.9095	NA	NA	NA	NA		NA	NA	0.960084	0.426518
25	+	xpaC	xpaC	0.416188	0.052	1.08426	0.6015	1.01954	0.523934	1.94438	0.9585	0.804828	0.186	0.727299	0.1105		1.85222	0.913	0.716224	0.0971639
26	+	yaaN	yaaN	0.459516	0.092	1.19287	0.694	0.643866	0.00405899	1.9889	0.963	0.686356	0.0885	0.520074	0.0155		1.30115	0.818	0.588143	0.029761
27	+	yaaO	yaaO	0.722614	0.201	1.18488	0.6835	0.943596	0.306336	1.06065	0.5875	0.788741	0.1715	0.626352	0.0315		0.892718	0.345	0.757162	0.126816
28	+	tmk	tmk	0.829293	0.304	1.1524	0.6165	0.820007	0.0588217	1.15051	0.685	0.853939	0.267	0.783458	0.1595		0.756485	0.325	0.569456	0.0217628
29	+	yaaQ	yaaQ	0.642781	0.116	1.09303	0.5695	0.930005	0.322001	0.852398	0.336	0.825426	0.2435	0.505661	0.016		0.676638	0.172	0.665058	0.0656522
30	+	yaaR	yaaR	0.700216	0.185	0.909323	0.434	1.0283	0.57264	1.56358	0.901	0.76582	0.1655	0.619576	0.038		0.802362	0.266	0.717343	0.0933803
31	+	holB	holB	0.736149	0.211	1.00207	0.5015	0.867845	0.141875	1.33226	0.833	0.762454	0.1565	0.619803	0.029		0.646837	0.093	0.65233	0.0588978
32	+	yaaT	yaaT	0.517396	0.115	0.635779	0.2195	NA	NA	NA	NA	0.400648	0.058	NA	NA		NA	NA	0.590185	0.026621
33	+	yabA	yabA	0.72664	0.169	0.776163	0.3075	0.829	0.0654873	0.998974	0.499	1.06724	0.6045	0.734574	0.1125		NA	NA	0.618973	0.0329191
34	+	yabB	yabB	0.809108	0.268	0.882217	0.35	1.03951	0.637871	1.4152	0.8735	1.31553	0.8625	1.85059	0.9815		0.898876	0.428	0.577156	0.0279173
35	+	yazA	yazA	0.957864	0.481	0.843031	0.3	0.872331	0.209719	1.1264	0.671	1.14292	0.6675	1.04451	0.5555		0.553195	0.153	0.666995	0.0639528
36	+	yabC	yabC	0.80939	0.311	0.884807	0.342	0.840919	0.0831999	1.07219	0.6025	1.08176	0.6335	1.22608	0.819		0.646373	0.114	0.663119	0.0663788
37	-	abrB	abrB	0.550723	0.18	1.08717	0.561	0.864012	0.17689	0.781608	0.2235	NA	NA	1.12187	0.6005		NA	NA	0.425552	0.00893489
38	+	metS	metS	0.817261	0.291	1.08389	0.6095	0.870862	0.136305	1.00632	0.5085	1.00971	0.5135	1.31897	0.8805		0.864046	0.395	0.864255	0.265642
39	+	yabD	yabD	0.653223	0.138	0.870104	0.322	0.990674	0.46681	0.91226	0.3625	1.02534	0.543	1.25233	0.7815		0.696217	0.182	0.367898	0.0032377
40	+	yabE	yabE	0.690507	0.19	1.63359	0.8375	0.587398	0.00287009	0.920772	0.409	1.07986	0.624	1.15287	0.7315		1.0003	0.501	0.791804	0.152425
41	+	yabF	rnmV	0.567767	0.085	1.00089	0.502	0.806095	0.143142	1.1463	0.68	0.912404	0.3695	1.61364	0.8405		NA	NA	0.683599	0.0615557
42	+	ksgA	ksgA	0.655312	0.254	0.965684	0.457	0.948615	0.317353	1.07665	0.6005	0.970767	0.452	1.04561	0.572		NA	NA	0.513718	0.0206177
43	+	yabG	yabG	1.09954	0.547	0.924544	0.452	NA	NA	16.3413	0.998	0.643116	0.065	0.430328	0.0045		NA	NA	5.51938	0.99961
44	+	veg	veg	1.02624	0.508	0.798878	0.351	NA	NA	1.29766	0.783	1.07433	0.6125	0.673876	0.124		NA	NA	1.46959	0.939456
45	+	sspF	sspF	NA	NA	1.28041	0.6695	NA	NA	1.00862	0.5125	0.916379	0.425	1.01037	0.5145		NA	NA	0.473074	0.00979953
46	+	yabH	ispE	5.99819	0.991	2.04313	0.948	1.14335	0.839059	0.570868	0.0665	1.00748	0.5105	1.15632	0.713		1.60577	0.899	0.962613	0.432622
47	+	purR	purR	4.84785	0.998	1.54023	0.8895	1.20752	0.907615	0.5514	0.0445	1.06238	0.5885	1.22281	0.7945		0.987475	0.484	0.856124	0.249585
48	+	yabJ	yabJ	5.97066	1	1.49117	0.869	1.24062	0.952311	0.642866	0.067	1.04045	0.566	1.18687	0.7405		1.43198	0.919	0.818618	0.199165
49	+	spoVG	spoVG	0.93714	0.48	1.38356	0.7175	NA	NA	0.82729	0.288	NA	NA	1.15242	0.6595		0.734447	0.318	0.488689	0.00892616
50	+	gcaD	gcaD	0.776985	0.247	1.32302	0.82	0.966868	0.385789	0.911201	0.3695	0.985663	0.4785	1.19602	0.7695		0.657269	0.073	0.665076	0.0683259
51	+	prs	prs	0.73308	0.215	1.01701	0.522	1.00018	0.500578	1.8497	0.963	0.654368	0.063	0.297795	0		0.794318	0.331	0.675279	0.0659427
52	+	ctc	ctc	0.452772	0.057	0.89965	0.3745	0.856176	0.106029	0.9546	0.434	1.10274	0.62	1.08507	0.6385		0.780034	0.266	0.573516	0.023457
53	+	spoVC	spoVC	0.664387	0.218	0.938753	0.4095	0.885255	0.148669	0.981153	0.4765	1.03971	0.556	1.15604	0.745		1.83338	0.979	0.663151	0.0570065
54	+	yabK	yabK	0.961126	0.451	0.851589	0.2885	0.996018	0.486148	1.21772	0.755	0.896049	0.3355	0.716887	0.13		1.39101	0.692	NA	NA
55	+	mfd	mfd	1.21249	0.705	0.81134	0.2755	0.961006	0.372867	0.998776	0.497	0.906427	0.33	0.828322	0.2415		1.68756	0.971	1.74333	0.977004
56	+	spoVT	spoVT	0.802976	0.395	0.813753	0.339	0.886931	0.234587	0.808775	0.2445	0.992512	0.489	1.08582	0.6385		1.15049	0.597	1.66125	0.970045
57	+	yabM	yabM	0.723136	0.235	0.900142	0.4125	1.18267	0.893474	1.16938	0.7	0.735946	0.115	0.639221	0.077		1.46186	0.763	1.8959	0.983979
58	+	yabN	yabN	0.984558	0.48	0.785801	0.239	1.07518	0.730837	0.901513	0.358	1.12147	0.6615	1.30907	0.8595		0.929179	0.413	1.19957	0.783792
59	+	yabO	yabO	0.778613	0.266	0.586636	0.0825	0.805405	0.0818984	0.859981	0.2875	1.12826	0.6835	1.26449	0.7295		0.895549	0.432	1.21735	0.799032
60	+	yabP	yabP	14.1926	1	0.274093	0.003	1.07866	0.747598	0.885831	0.34	1.43981	0.8645	1.35796	0.8995		4.00913	0.999	1.0959	0.652612
61	+	yabQ	yabQ	14.266	1	0.244024	0.0025	1.06363	0.68094	0.960756	0.448	1.16531	0.7295	1.28396	0.8395		3.97829	0.997	1.21655	0.807206
62	+	divIC	divIC	9.43793	1	0.259188	0.021	0.937145	0.318897	1.15591	0.69	1.16818	0.7465	1.12252	0.6555		2.91095	0.993	1.11793	0.691737
63	+	yabR	yabR	1.23891	0.695	0.738671	0.267	0.973572	0.403403	1.06992	0.5885	1.10856	0.6565	1.16393	0.755		1.14731	0.589	0.724676	0.0912974
64	+	spoIIE	spoIIE	0.554746	0.045	0.965986	0.466	1.3106	0.959392	0.893731	0.35	1.11385	0.673	1.22948	0.808		2.64959	0.998	2.89162	0.937862
65	+	yabS	yabS	0.409822	0.019	1.13373	0.667	1.11792	0.794892	0.955673	0.4375	1.16314	0.74	1.25466	0.824		0.794885	0.362	0.635943	0.104896
66	+	yabT	yabT	0.474385	0.026	1.31767	0.79	1.12073	0.840794	0.996965	0.495	1.16072	0.733	1.20817	0.7835		1.06832	0.551	2.46746	0.939282
67	+	yacA	yacA	0.893525	0.355	0.984452	0.485	1.05357	0.678235	0.878806	0.3235	1.03158	0.5545	1.13625	0.7105		1.11544	0.652	0.750373	0.119348
68	+	hprT	hprT	2.53246	0.813	0.960158	0.4485	1.09069	0.775621	0.851716	0.284	0.926714	0.371	1.13256	0.718		1.27635	0.655	0.867034	0.261416
69	+	ftsH	ftsH	1.22183	0.716	0.915389	0.392	1.2026	0.920741	0.910353	0.3745	1.05627	0.592	1.10244	0.6635		1.13293	0.675	0.864223	0.254278
70	+	yacB	yacB	NA	NA	0.781668	0.259	0.844579	0.0782117	1.17231	0.6945	1.02144	0.5335	0.989573	0.485		1.04356	0.526	0.393572	0.00336948
71	+	yacC	yacC	0.67741	0.272	0.781106	0.2415	1.03718	0.632968	1.03154	0.5435	0.91334	0.35	0.699865	0.0955		0.818395	0.358	0.349078	0.00214913
72	+	yacD	yacD	0.559954	0.094	1.5629	0.9	0.858673	0.142688	1.00531	0.5095	0.710657	0.1065	0.726775	0.085		0.715942	0.181	0.608818	0.0384458
73	+	cysK	cysK	0.172357	0.053	2.35624	0.985	0.794061	0.0891108	0.756356	0.1715	1.07277	0.6115	1.05694	0.582		0.802592	0.339	0.58134	0.0316775
74	+	pabB	pabB	0.515975	0.086	0.978402	0.4655	0.947159	0.346112	1.0652	0.5945	1.09036	0.619	0.953268	0.413		0.738782	0.135	0.711872	0.0871634
75	+	pabA	pabA	0.642654	0.23	0.986561	0.4845	1.08103	0.749458	1.01837	0.526	0.857315	0.2675	0.612862	0.025		0.7617	0.313	0.733898	0.101693
76	+	pabC	pabC	0.43216	0.123	0.912	0.423	NA	NA	2.31871	0.928	0.939504	0.418	1.14826	0.7105		0.475992	0.123	0.59308	0.0290385
77	+	sul	sul	0.961253	0.45	0.914748	0.379	1.06469	0.70753	1.07766	0.5685	0.776148	0.1685	0.782698	0.14		0.373466	0.009	0.653138	0.0558261
78	+	folA	folB	0.405547	0.163	0.917833	0.395	0.964046	0.370862	1.16038	0.6935	0.880411	0.293	0.912584	0.3495		0.435536	0.121	0.617782	0.0359125
79	+	folK	folK	0.898311	0.384	0.908975	0.4195	1.01683	0.557174	1.05172	0.5595	0.803622	0.1945	0.916334	0.352		0.651008	0.079	0.590448	0.0294552
80	+	yazB	yazB	0.655217	0.139	0.958952	0.453	0.933279	0.335992	0.989416	0.487	0.747664	0.1235	0.865862	0.275		0.704729	0.284	0.652323	0.0481622
81	+	yacF	yacF	1.58457	0.899	0.93347	0.415	1.03991	0.640836	1.05033	0.564	0.903433	0.3305	0.943088	0.42		0.595457	0.037	0.741449	0.10327
82	+	lysS	lysS	1.0525	0.566	0.967324	0.451	1.06856	0.727165	0.988885	0.48	0.929313	0.3685	1.13288	0.6925		0.623787	0.05	0.817154	0.217759
83	+	ctsR	ctsR	0.416986	0.021	1.44259	0.8745	0.843714	0.117689	0.9655	0.447	0.941999	0.4045	0.543177	0.026		1.45201	0.923	0.791095	0.188755
84	+	yacH	mcsA	0.479555	0.044	1.41625	0.865	0.827894	0.136671	1.06224	0.584	0.762634	0.1385	0.477218	0.0115		1.29897	0.857	0.885021	0.297992
85	+	yacI	mcsB	0.446038	0.036	1.63351	0.9205	0.862863	0.141666	1.01099	0.5185	0.799685	0.1755	0.596661	0.0565		1.2792	0.811	0.684472	0.0679505
86	+	clpC	clpC	0.531443	0.036	1.39249	0.8425	0.785179	0.0488511	1.01142	0.5205	0.761475	0.163	0.589333	0.031		1.35347	0.873	0.663595	0.065388
87	+	sms	radA	0.624658	0.117	1.15919	0.6705	1.00319	0.511518	0.985018	0.4805	0.849221	0.2645	0.64749	0.042		0.96374	0.459	0.889549	0.305438
88	+	yacK	yacK	0.740437	0.202	1.19091	0.696	1.04544	0.654762	1.06762	0.601	0.94404	0.413	0.68294	0.054		0.950923	0.42	0.896015	0.310203
89	+	yacL	yacL	0.438035	0.021	0.984925	0.476	1.18046	0.891186	1.00638	0.512	0.97677	0.456	1.01752	0.5305		0.709516	0.295	1.26127	0.831791
90	+	yacM	yacM	0.500969	0.029	0.862947	0.317	0.965579	0.375711	1.03251	0.554	1.03501	0.5535	1.12042	0.6795		0.530299	0.114	0.831417	0.204659
91	+	yacN	yacN	0.58853	0.113	0.926146	0.407	0.946592	0.307463	1.04583	0.5605	0.943289	0.409	1.24673	0.8225		0.662598	0.246	0.625633	0.0365014
92	+	gltX	gltX	0.729	0.17	1.11504	0.622	0.900655	0.21667	1.24684	0.78	0.729965	0.144	0.640515	0.039		0.872626	0.304	0.75378	0.116372
93	+	cysE	cysE	0.687805	0.178	NA	NA	NA	NA	NA	NA	NA	NA	NA	NA	poor	NA	NA	1.6168	0.951556
94	+	cysS	cysS	0.769017	0.228	0.990812	0.485	1.02836	0.599731	1.7379	0.927	0.702389	0.1025	0.485288	0.014		0.674811	0.094	1.8773	0.984662
95	+	yazC	yazC	0.789341	0.295	0.869287	0.324	0.861491	0.171489	1.10933	0.6505	0.981795	0.4675	0.976632	0.458		NA	NA	2.12716	0.988457
96	+	yacO	yacO	0.844841	0.303	0.841107	0.2955	0.946524	0.333842	0.929177	0.397	1.07684	0.6205	1.34775	0.9015		0.551517	0.155	1.95153	0.988344
97	+	yacP	yacP	0.750621	0.238	0.842759	0.291	0.976441	0.441573	1.08522	0.579	1.05909	0.6	1.38187	0.8955		NA	NA	2.04064	0.990462
98	+	sigH	sigH	0.744343	0.212	1.25163	0.738	0.835627	0.0696323	1.04273	0.577	1.04594	0.5655	1.32731	0.851		0.61849	0.059	1.10827	0.676096
99	+	rpmG	rpmGB	0.90813	0.45	1.0112	0.5095	1.02749	0.599237	0.941257	0.4255	0.894986	0.33	0.847234	0.2505		NA	NA	NA	NA
100	+	secE	secE	NA	NA	NA	NA	NA	NA	NA	NA	NA	NA	NA	NA	poor	NA	NA	0.973483	0.466698
101	+	nusG	nusG	0.644231	0.138	1.20853	0.719	0.675567	0.0071005	0.902145	0.3595	1.08318	0.604	1.30954	0.88		NA	NA	0.592327	0.0329611
102	+	rplK	rplK	0.581176	0.093	1.18746	0.669	0.797522	0.0609351	1.04505	0.5635	0.973182	0.4515	1.27893	0.826		NA	NA	0.619233	0.0382114
103	+	rplA	rplA	0.624291	0.107	0.960632	0.452	0.769545	0.0543695	0.953387	0.4325	1.01554	0.5325	1.26436	0.81		0.926527	0.449	1.11822	0.681564
104	+	rplJ	rplJ	0.474745	0.083	1.00574	0.5045	0.952766	0.337134	1.0378	0.5425	2.18146	0.953	1.23658	0.8305		NA	NA	1.9474	0.985855
105	+	rplL	rplL	0.815852	0.42	NA	NA	1.00654	0.516294	NA	NA	NA	NA	NA	NA	poor	NA	NA	NA	NA
106	+	ybxB	ybxB	0.554186	0.07	0.974076	0.4745	0.959994	0.354074	0.99167	0.4875	1.00223	0.506	0.976909	0.4585		1.13823	0.587	1.72056	0.976954
107	+	rpoB	rpoB	0.678694	0.139	1.05656	0.5765	0.840877	0.0757333	0.79122	0.2035	1.06984	0.62	1.35768	0.8805		0.763411	0.148	1.46691	0.924966
108	+	rpoC	rpoC	NA	NA	NA	NA	NA	NA	NA	NA	NA	NA	NA	NA	poor	NA	NA	2.46258	0.993482
109	+	ybxF	ybxF	0.944294	0.439	NA	NA	0.825714	0.119735	NA	NA	NA	NA	NA	NA	poor	NA	NA	1.33567	0.880171
110	+	rpsL	rpsL	0.701012	0.189	0.879263	0.342	0.843705	0.0795961	1.12273	0.6575	0.954576	0.4195	1.2159	0.785		0.800264	0.188	1.38133	0.880654
111	+	rpsG	rpsG	0.82872	0.324	NA	NA	0.743997	0.0167191	NA	NA	NA	NA	NA	NA	poor	NA	NA	1.20912	0.788072
112	+	fus	fusA	0.769338	0.243	0.910805	0.3795	0.811099	0.0533425	1.00513	0.5085	0.936041	0.386	1.11774	0.672		0.762244	0.139	2.04645	0.98426
113	+	tufA	tufA	0.70867	0.168	NA	NA	0.766182	0.0332463	NA	NA	NA	NA	NA	NA	poor	NA	NA	1.43325	0.921132
114	+	ybaC	ybaC	0.821705	0.335	0.85144	0.365	1.17043	0.800945	1.06281	0.5935	0.956359	0.426	1.18213	0.7565		0.703701	0.288	1.25431	0.813824
115	+	rpsJ	rpsJ	0.654434	0.115	0.731749	0.215	0.836474	0.0784803	1.02312	0.533	0.893824	0.317	1.06999	0.621		1.36978	0.694	1.47732	0.934425
116	+	rplC	rplC	0.670486	0.117	NA	NA	0.744167	0.017058	NA	NA	NA	NA	NA	NA	poor	NA	NA	1.24933	0.818246
117	+	rplD	rplD	0.657714	0.128	1.03937	0.5395	0.808751	0.0492424	1.19097	0.7215	0.862365	0.272	0.972471	0.448		0.737799	0.197	1.21063	0.78629
118	+	rplW	rplW	NA	NA	NA	NA	0.947013	0.326209	NA	NA	NA	NA	NA	NA	poor	NA	NA	1.71736	0.968662
119	+	rplB	rplB	0.652833	0.113	1.23988	0.7305	0.760966	0.027967	1.19511	0.738	0.854731	0.2705	1.02877	0.5505		0.81753	0.349	1.25933	0.825223
120	+	rpsS	rpsS	0.47312	0.043	0.846934	0.3315	0.87513	0.161492	1.11509	0.638	0.89818	0.3295	1.1561	0.7365		1.64151	0.754	1.79279	0.97958
121	+	rplV	rplV	0.532057	0.043	1.00533	0.5055	0.730468	0.0153065	1.25222	0.7635	0.770135	0.2435	1.04872	0.5895		0.766689	0.341	1.60351	0.963167
122	+	rpsC	rpsC	0.621418	0.093	0.996793	0.4975	0.722668	0.0176672	1.15249	0.6815	0.914298	0.35	1.06312	0.6135		1.23194	0.655	1.8894	0.985933
123	+	rplP	rplP	0.607407	0.097	0.956413	0.45	0.753917	0.0204053	1.23462	0.7765	0.913597	0.3555	1.09674	0.65		NA	NA	1.79859	0.978772
124	+	rpmC	rpmC	0.616056	0.1	0.97701	0.482	0.830253	0.0854295	1.15225	0.656	0.914282	0.38	1.11016	0.6235		NA	NA	2.12528	0.991833
125	+	rpsQ	rpsQ	0.488236	0.066	0.878908	0.3565	0.746946	0.0250595	1.36214	0.8445	0.938005	0.4005	1.18972	0.767		NA	NA	1.96695	0.986277
126	+	rplN	rplN	0.659442	0.101	0.902488	0.3925	0.738717	0.019186	1.15851	0.702	0.97378	0.454	1.20697	0.792		1.12248	0.583	1.98578	0.98867
127	+	rplX	rplX	0.378025	0.019	0.988143	0.4865	0.699512	0.0111266	1.32607	0.816	0.965852	0.4355	1.14945	0.7145		NA	NA	1.89152	0.983375
128	+	rplE	rplE	0.609007	0.091	0.928559	0.416	0.660489	0.00723275	1.06833	0.584	0.961439	0.4335	1.14554	0.7135		1.40321	0.726	2.21281	0.993761
129	+	rpsN	rpsN	0.588039	0.113	0.785388	0.341	0.755746	0.026013	1.23862	0.6695	NA	NA	1.20412	0.768		NA	NA	2.04214	0.987347
130	+	rpsH	rpsH	0.528921	0.083	0.832669	0.311	0.734919	0.017795	1.06711	0.5815	1.17032	0.711	1.17097	0.751		0.940124	0.466	2.38272	0.995396
131	+	rplF	rplF	0.668467	0.141	NA	NA	0.706512	0.0119543	NA	NA	NA	NA	NA	NA	poor	NA	NA	2.04941	0.98889
132	+	rplR	rplR	0.550818	0.041	1.05556	0.5595	0.765964	0.0273356	1.11479	0.6425	0.871002	0.3125	1.19804	0.7975		2.13424	0.837	1.63371	0.963552
133	+	rpsE	rpsE	0.753219	0.254	NA	NA	0.674719	0.0272072	NA	NA	NA	NA	NA	NA	poor	NA	NA	1.98761	0.986455
134	+	rpmD	rpmD	0.487766	0.066	0.970912	0.478	0.850834	0.138661	1.03368	0.5485	0.919374	0.4235	1.11391	0.6815		NA	NA	NA	NA
135	+	rplO	rplO	0.686022	0.158	NA	NA	0.782516	0.0414804	NA	NA	NA	NA	NA	NA	poor	NA	NA	1.92334	0.987337
136	+	secY	secY	0.716756	0.187	1.07023	0.5765	0.861863	0.141204	1.00586	0.5075	0.975306	0.4565	1.14755	0.739		0.832649	0.24	3.12511	0.998142
137	+	adk	adk	0.630464	0.102	1.18658	0.682	0.815516	0.0593618	1.10133	0.6335	1.09559	0.6305	1.13005	0.701		0.932727	0.397	2.27418	0.994686
138	+	map	map	0.661566	0.123	1.14398	0.6545	0.755862	0.0246663	1.08597	0.615	0.954631	0.423	1.18649	0.7755		0.78461	0.192	2.25815	0.990993
139	+	infA	infA	0.395912	0.02	1.04387	0.5545	0.793433	0.0465134	1.18327	0.735	0.953101	0.4265	1.15464	0.739		NA	NA	2.03946	0.990881
140	+	rpmJ	rpmJ	0.501562	0.066	0.999135	0.499	0.894397	0.247565	1.05679	0.5675	1.05936	0.5915	1.15642	0.679		NA	NA	NA	NA
141	+	rpsM	rpsM	0.566397	0.06	0.863994	0.3325	0.80788	0.0512115	1.05571	0.5675	1.04345	0.5685	1.15628	0.7325		1.01097	0.514	1.96651	0.985315
142	+	rpsK	rpsK	0.451438	0.249	1.0616	0.574	0.976202	0.413845	1.13068	0.6655	0.969441	0.4525	0.956063	0.4165		1.03075	0.529	1.3407	0.886283
143	+	rpoA	rpoA	0.520392	0.042	1.04902	0.56	0.934224	0.307027	1.02952	0.5355	0.966448	0.4465	1.0118	0.5135		0.868611	0.282	1.60034	0.961682
144	+	rplQ	rplQ	0.33258	0.01	0.996071	0.4975	0.899534	0.18013	1.08384	0.6085	1.01746	0.525	1.05005	0.583		1.0772	0.597	1.47607	0.939228
145	+	ybxA	ybxA	0.261514	0.006	0.863749	0.3335	0.978524	0.424926	0.913101	0.372	1.07451	0.6235	1.02511	0.5485		0.763884	0.286	3.24409	0.998685
146	+	ybaE	ybaE	0.319188	0.007	0.881089	0.358	0.863981	0.108846	0.971517	0.456	0.993413	0.4845	1.25984	0.811		1.03055	0.523	2.52891	0.996756
147	+	ybaF	ybaF	0.150762	0.006	1.03859	0.539	0.99625	0.488331	1.29843	0.7975	0.929102	0.3705	1.04651	0.591		NA	NA	2.9919	0.99802
148	+	truA	truA	0.285975	0.007	1.1803	0.6785	1.02553	0.591918	1.13984	0.6675	0.921281	0.3685	0.887474	0.3095		0.685458	0.272	3.00166	0.998395
149	+	rplM	rplM	0.488336	0.073	NA	NA	0.889717	0.218157	NA	NA	NA	NA	NA	NA	poor	NA	NA	1.06844	0.616969
150	+	rpsI	rpsI	0.526459	0.089	NA	NA	NA	NA	NA	NA	NA	NA	NA	NA	poor	NA	NA	0.662691	0.0771092
151	+	ybaJ	ybaJ	0.586045	0.107	NA	NA	1.05347	0.624547	0.923886	0.396	1.03383	0.5485	1.10298	0.652		1.01135	0.507	2.02969	0.960475
152	+	ybaK	ybaK	0.898801	0.425	1.07218	0.583	0.960736	0.369301	0.954911	0.4275	1.18843	0.742	1.24002	0.771		1.03197	0.527	1.53866	0.939429
153	+	cwlD	cwlD	16.7537	1	0.186346	0.002	1.00997	0.53514	1.10777	0.628	1.11541	0.679	1.33203	0.899		9.64989	1	1.07157	0.60625
154	+	ybaL	ybaL	1.12452	0.64	1.0592	0.575	0.918372	0.23706	0.822614	0.241	1.07017	0.596	1.2245	0.8265		1.15157	0.722	0.646493	0.0437435
155	-	gerD	gerD	1.04598	0.548	0.750108	0.186	1.19997	0.924249	0.836554	0.269	1.03255	0.5525	1.27736	0.8545		0.800695	0.223	1.63411	0.962719
156	+	kbaA	kbaA	11.11	1	0.317087	0.0115	1.29611	0.96807	0.882044	0.33	1.18224	0.7605	1.23456	0.8165		1.36468	0.878	1.12077	0.68479
157	-	ybaN	ybaN	14.8917	0.997	0.242736	0.002	1.08907	0.769409	0.908829	0.368	1.17516	0.732	1.22128	0.794		2.23428	0.994	1.03304	0.559779
158	+	ybaR	ybaR	0.811185	0.347	0.804575	0.3255	0.961502	0.377504	1.00296	0.504	0.832001	0.2765	0.947894	0.399		1.55381	0.883	1.45402	0.927445
159	+	ybaS	ybaS	2.80337	0.979	0.699781	0.243	0.395665	0.00058585	0.72896	0.1615	1.44161	0.9085	2.05078	0.948		1.65273	0.886	1.58107	0.959279
160	-	ybbA	ybbA	0.349138	0.074	1.4005	0.751	NA	NA	0.286561	0.0755	NA	NA	NA	NA		0.614154	0.03	1.29242	0.866101
161	-	feuC	feuC	0.972	0.49	1.48693	0.786	1.079	0.636265	0.71699	0.1525	0.985946	0.473	1.25393	0.7215		0.579822	0.029	1.24273	0.830858
162	-	feuB	feuB	0.808098	0.362	1.48611	0.789	0.879411	0.235855	0.791847	0.2635	0.877792	0.3305	1.06307	0.5635		0.65083	0.056	1.61575	0.954434
163	-	feuA	feuA	0.597915	0.135	1.14974	0.657	1.3296	0.875588	0.932546	0.4185	0.830368	0.2755	1.1102	0.573		0.541707	0.163	1.09524	0.657828
164	-	ybbB	ybbB	0.748451	0.238	1.56417	0.8995	1.44219	0.963852	1.05653	0.5665	0.76364	0.1665	0.702644	0.2095		0.649682	0.045	0.97459	0.453669
165	-	ybbC	ybbC	3.02833	0.982	1.64263	0.917	1.26038	0.940461	1.01864	0.528	0.870365	0.2955	0.667726	0.0555		1.43652	0.905	0.54506	0.016398
166	-	ybbD	ybbD	2.97604	0.994	1.01108	0.509	1.37838	0.980628	0.938701	0.404	0.849091	0.2635	0.681071	0.08		1.43126	0.902	0.585922	0.0259417
167	-	ybbE	ybbE	4.54829	0.999	1.53861	0.904	1.54756	0.993303	0.976072	0.468	0.792837	0.191	0.604427	0.035		1.58015	0.923	0.81025	0.18478
168	-	ybbF	ybbF	3.38203	0.994	1.0084	0.509	1.74591	0.996041	0.958333	0.441	0.777809	0.1585	0.587065	0.0235		1.55232	0.886	1.06251	0.594687
169	-	ybbH	ybbH	2.65402	0.844	1.19653	0.7225	1.3908	0.981343	1.0346	0.5405	0.71728	0.107	0.584739	0.0205		1.04005	0.525	0.753734	0.119607
170	-	ybbI	ybbI	1.64651	0.896	1.26259	0.6785	1.25985	0.916231	1.25689	0.761	0.748988	0.1695	0.563041	0.0195		0.97053	0.454	0.96677	0.443689
171	-	ybbJ	ybbJ	1.0942	0.544	NA	NA	NA	NA	0.975124	0.4745	NA	NA	NA	NA		0.690689	0.288	0.653232	0.0671815
172	-	ybbK	ybbK	0.700002	0.278	0.852823	0.3645	NA	NA	0.948487	0.4315	1.19199	0.715	1.18696	0.789		1.31134	0.696	0.633474	0.0709578
173	+	sigW	sigW	0.753705	0.295	0.826656	0.2815	0.937335	0.31609	0.973618	0.46	1.01696	0.53	1.15578	0.732		0.750043	0.191	0.973297	0.451619
174	+	ybbM	ybbM	1.12806	0.555	0.8859	0.3465	0.900276	0.17666	0.835946	0.2785	1.04331	0.575	0.848001	0.241		1.0502	0.561	0.78067	0.14384
175	+	ybbP	ybbP	0.486472	0.105	1.34647	0.808	1.29361	0.96872	0.917438	0.3915	0.881856	0.3165	1.15069	0.727		0.919947	0.428	0.666497	0.0541534
176	+	ybbR	ybbR	2.14251	0.786	1.02347	0.5315	1.09239	0.770068	2.80142	0.883	0.860153	0.2625	1.11566	0.673		1.00586	0.503	0.64481	0.0486266
177	+	ybbT	ybbT	1.49717	0.648	1.17656	0.699	1.17276	0.897442	0.756778	0.1685	1.05541	0.59	1.13365	0.6925		1.02112	0.513	0.723474	0.108025
178	+	glmS	glmS	1.06395	0.577	0.991548	0.49	0.833713	0.0865534	1.65529	0.931	0.987288	0.477	0.92843	0.3695		0.749069	0.129	0.713712	0.0843393
179	+	ybbU	ybbU	1.54154	0.682	1.07147	0.559	0.933213	0.326814	0.722005	0.141	1.23617	0.814	1.02129	0.5195		1.64301	0.809	NA	NA
180	-	alkA	alkA	6.17083	0.998	1.00411	0.5065	0.547216	0.000996256	0.836708	0.2805	1.15765	0.661	1.2269	0.811		2.21784	0.874	0.802905	0.179269
181	+	adaA	adaA	1.24632	0.639	0.873429	0.3365	0.93737	0.337552	0.909645	0.367	1.13432	0.7145	1.02385	0.532		0.833741	0.383	0.911463	0.368323
182	+	adaB	adaB	1.44093	0.734	0.791326	0.232	0.76027	0.0607338	1.1317	0.6685	1.09582	0.6255	1.13091	0.7065		1.68333	0.746	0.65852	0.147647
183	+	ndhF	ndhF	8.28954	0.964	1.25654	0.67	NA	NA	0.855979	0.3115	1.35944	0.8585	1.2549	0.826		NA	NA	2.21314	0.987788
184	+	ybcC	ybcC	NA	NA	NA	NA	NA	NA	NA	NA	NA	NA	NA	NA		NA	NA	1.59591	0.842346
185	+	ybcD	ybcD	2.70112	0.812	NA	NA	0.563364	0.00980766	0.533858	0.05	0.713714	0.1395	0.68051	0.0595		NA	NA	2.15709	0.992218
186	+	ybcF	ybcF	0.46863	0.158	NA	NA	NA	NA	0.951758	0.4415	NA	NA	NA	NA		NA	NA	1.47387	0.9219
187	+	ybcH	ybcH	0.957768	0.485	0.738401	0.2645	NA	NA	0.563647	0.0835	0.910517	0.4255	0.925911	0.431		NA	NA	0.818368	0.192215
188	+	ybcI	ybcI	0.774269	0.387	0.8057	0.3325	NA	NA	0.78007	0.2315	1.05021	0.5825	1.15694	0.728		NA	NA	0.827125	0.203113
189	+	ybcL	ybcL	0.829152	0.431	NA	NA	NA	NA	0.777555	0.232	0.812686	0.2115	NA	NA		NA	NA	0.73211	0.0947545
190	+	ybcM	ybcM	1.25401	0.633	1.09022	0.5675	0.746072	0.056082	0.898516	0.358	1.07718	0.608	0.876772	0.287		NA	NA	0.640417	0.0518216
191	+	ybcO	ybcO (skfA)	0.577121	0.314	1.3104	0.722	0.621277	0.00631025	1.12858	0.6155	1.09368	0.5845	0.733863	0.2665		NA	NA	0.920298	0.354246
192	+	ybcP	ybcP (skfB)	0.328819	0.022	1.69442	0.915	0.447833	0.000726223	0.935971	0.39	0.956166	0.4215	1.09328	0.618		NA	NA	0.968935	0.444593
193	+	ybcQ	ybcP (skfB)	0.379349	0.007	1.95595	0.9545	0.40169	0.000180174	0.917584	0.387	1.07264	0.608	1.2512	0.749		NA	NA	0.957797	0.42217
194	+	ybcS	ybcS (skfC)	0.418165	0.017	1.76123	0.916	0.415018	0.000509972	0.855788	0.2935	0.975491	0.462	1.11933	0.6625		NA	NA	2.37068	0.945166
195	+	ybcT	ybcT (skfD)	0.189022	0.025	1.83459	0.9285	0.421573	0.000819284	0.975179	0.472	0.975837	0.457	1.21741	0.7125		NA	NA	3.9269	0.981129
196	+	ybdA	ybdA (skfE)	0.403253	0.013	1.77268	0.922	0.462876	0.000509004	0.85585	0.2925	1.03389	0.551	1.26573	0.748		0.856839	0.282	1.38959	0.850865
197	+	ybdB	ybdB (skfF)	0.380021	0.011	1.72834	0.844	0.578051	0.0137026	0.964618	0.461	0.992412	0.4875	1.33142	0.7955		1.01638	0.516	1.48729	0.939669
198	+	ybdD	ybdD (skfG)	0.532724	0.087	1.33026	0.7775	0.62973	0.0111117	0.885984	0.334	1.07488	0.63	1.15826	0.696		NA	NA	1.09157	0.651743
199	+	ybdE	ybdE (skfH)	0.410025	0.043	1.38493	0.753	0.658201	0.0246007	1.07005	0.56	1.085	0.567	1.10647	0.5895		NA	NA	0.34578	0.0475137
200	+	ybdG	ybdG	0.381011	0.018	1.19929	0.7215	0.65491	0.0118085	0.946101	0.433	1.07929	0.6115	0.946921	0.416		0.79923	0.367	1.064	0.591064
201	+	ybdJ	ybdJ	0.416804	0.035	1.32724	0.8115	0.808672	0.0775888	1.08627	0.6165	0.966257	0.4365	1.13397	0.675		NA	NA	1.09941	0.661158
202	+	ybdK	ybdK	0.637484	0.31	NA	NA	NA	NA	0.92527	0.4305	0.731552	0.23	0.95192	0.459		NA	NA	1.00649	0.511284
203	+	ybdL	ybdL	NA	NA	0.845692	0.3915	NA	NA	1.14824	0.664	NA	NA	NA	NA		NA	NA	0.584725	0.0822316
204	-	ybdM	ybdM	0.886688	0.399	1.05425	0.5445	0.751118	0.0583958	0.889602	0.342	0.788155	0.2235	1.10083	0.6465		NA	NA	0.713792	0.138651
205	-	ybdN	ybdN	0.537267	0.055	1.524	0.8065	NA	NA	1.07365	0.5925	1.0557	0.584	1.34822	0.8105		0.599532	0.108	0.826543	0.200275
206	+	ybdO	ybdO	0.964183	0.459	0.905236	0.4245	0.944529	0.314481	1.01465	0.5215	0.931586	0.4	1.23036	0.785		0.808799	0.257	0.739081	0.1289
207	+	ybxG	ybxG	1.31861	0.611	0.900542	0.402	1.20882	0.888427	1.08908	0.6095	0.959823	0.436	0.9476	0.402		0.500146	0.149	1.01558	0.528646
208	+	csgA	csgA	NA	NA	0.94287	0.4495	1.00438	0.516203	0.894987	0.3335	1.00793	0.516	1.24426	0.78		NA	NA	0.672283	0.0996978
209	+	ybxH	ybxH	NA	NA	NA	NA	NA	NA	0.933801	0.427	NA	NA	NA	NA		NA	NA	0.691061	0.335907
210	-	ybxI	ybxI	0.318207	0.033	1.29339	0.6785	1.1236	0.827023	0.993222	0.4915	0.991405	0.4835	0.742491	0.103		0.336749	0.07	1.4103	0.917745
211	+	ybdT	cypC	0.782199	0.285	0.763003	0.214	0.968733	0.417814	0.997952	0.496	1.02743	0.549	0.947421	0.3995		NA	NA	1.07683	0.632752
212	-	ybyB	ybyB	0.375757	0.048	NA	NA	NA	NA	1.09153	0.625	NA	NA	NA	NA		NA	NA	0.451319	0.0283068
213	+	ybeC	ybeC	0.852094	0.323	0.955805	0.4615	1.14946	0.795591	1.62788	0.906	0.557186	0.0245	0.410042	0.0085		0.263791	0.034	1.11293	0.646291
214	-	glpQ	glpQ	NA	NA	0.939221	0.455	NA	NA	1.06395	0.5575	2.79443	0.937	NA	NA		NA	NA	1.70721	0.975885
215	-	glpT	glpT	0.644093	0.174	1.06247	0.5495	1.10606	0.736736	1.47276	0.876	0.669122	0.088	0.476697	0.023		0.549926	0.177	3.26155	0.997317
216	+	ybeF	ybeF	2.17603	0.794	1.30959	0.6905	NA	NA	1.5279	0.8785	0.697101	0.11	0.380686	0.0035		NA	NA	1.06212	0.591227
217	+	ybfA	ybfA	4.34363	0.903	1.02879	0.5385	1.16642	0.90265	1.75238	0.921	0.592198	0.043	0.277198	0.004		1.44103	0.714	2.78418	0.997807
218	+	ybfB	ybfB	1.68221	0.843	0.650752	0.2005	0.665392	0.0280622	0.921075	0.383	0.956575	0.431	0.620961	0.0275		NA	NA	3.21563	0.998468
219	-	ybfE	ybfE	1.64332	0.706	1.67841	0.852	NA	NA	0.948775	0.436	NA	NA	1.11932	0.6055		NA	NA	0.632398	0.213267
220	-	ybfF	ybfF	0.752461	0.373	1.55043	0.801	0.503817	0.0098349	2.94985	0.8695	0.923309	0.392	1.1757	0.6925		NA	NA	1.18081	0.759062
221	-	ybfG	ybfG	0.834056	0.35	1.15442	0.6655	0.684047	0.0304637	0.95996	0.456	0.879239	0.3075	0.644241	0.0475		0.87343	0.32	1.85903	0.967772
222	-	ybfH	ybfH	0.801236	0.291	1.55567	0.812	1.05116	0.6419	1.06027	0.587	0.90177	0.339	0.733157	0.093		NA	NA	0.715577	0.104942
223	-	ybfI	ybfI	0.605713	0.079	1.6801	0.935	1.15953	0.866398	0.805567	0.249	1.05871	0.576	0.945073	0.41		0.766831	0.343	0.795848	0.175208
224	+	purT	purT	0.645433	0.269	1.06056	0.5495	1.19028	0.832307	2.08738	0.883	1.24209	0.758	NA	NA		NA	NA	0.383497	0.00499547
225	+	mpr	mpr	3.70847	0.997	3.88843	0.9955	1.61417	0.981601	0.566983	0.0555	1.16898	0.758	1.08266	0.642		1.19807	0.739	1.02589	0.546317
226	+	ybfJ	ybfJ	1.89442	0.917	2.30023	0.9295	1.61516	0.9876	0.603303	0.075	1.10302	0.6655	1.23886	0.813		0.658166	0.257	1.58402	0.867198
227	+	ybfK	ybfK	0.560626	0.106	0.939444	0.433	1.12881	0.848108	0.835937	0.269	1.13157	0.6925	1.38931	0.891		NA	NA	0.760793	0.129057
228	+	pssA	pssA	0.526889	0.085	1.16067	0.6165	1.22771	0.909674	0.848229	0.2735	0.870508	0.3065	1.05151	0.5865		0.585818	0.201	0.660644	0.0500577
229	+	ybfM	ybfM	0.996386	0.497	0.851985	0.3205	1.05076	0.666254	0.965035	0.4515	1.02794	0.549	0.91694	0.3655		0.844221	0.371	0.686106	0.0748414
230	+	psd	psd	0.45565	0.216	1.07132	0.549	0.851537	0.180203	0.666772	0.0945	1.1533	0.674	1.06573	0.597		1.51635	0.756	0.640689	0.0418411
231	+	ybfN	ybfN	NA	NA	NA	NA	NA	NA	NA	NA	NA	NA	NA	NA		NA	NA	0.605158	0.130458
232	+	ybfO	ybfO	0.583689	0.19	1.25602	0.6905	0.6641	0.00687855	1.03057	0.541	0.906357	0.3565	0.542635	0.017		NA	NA	0.611031	0.0310602
233	+	ybfP	ybfP	0.815323	0.309	1.25674	0.691	1.40575	0.984115	0.899047	0.349	1.03057	0.5485	0.822573	0.2075		0.881859	0.357	0.694812	0.0719683
234	+	ybfQ	ybfQ	0.909192	0.396	0.992294	0.487	0.850936	0.160831	1.10212	0.6295	0.931833	0.3895	0.81001	0.181		1.10649	0.639	1.13768	0.67264
235	-	gltP	gltP	0.947993	0.442	0.89692	0.4095	1.13395	0.842485	0.727734	0.148	1.12546	0.687	1.11066	0.676		0.682357	0.116	1.27253	0.843696
236	-	ybfS	gamP	4.50859	0.936	0.88325	0.407	1.08898	0.758013	0.846205	0.3055	0.899883	0.358	0.654212	0.0615		NA	NA	1.47159	0.941194
237	-	ybfT	gamA	0.940038	0.448	0.606318	0.1665	NA	NA	0.736825	0.149	1.07767	0.608	0.86225	0.3755		NA	NA	0.67651	0.059224
238	+	ybgA	ybgA	1.43879	0.665	0.554301	0.1365	1.09363	0.722979	0.851918	0.2885	1.17422	0.7265	0.964509	0.432		1.04099	0.528	1.65973	0.943274
239	+	ybgB	ybgB	0.937765	0.472	0.873516	0.385	NA	NA	0.812901	0.301	1.23796	0.746	NA	NA		NA	NA	NA	NA
240	+	ybgE	ybgE	1.38129	0.828	1.80248	0.887	1.10616	0.716099	0.961005	0.456	0.901065	0.329	1.04889	0.5835		1.51257	0.889	0.98825	0.479142
241	-	ybgF	ybgF	0.652541	0.34	1.1556	0.632	0.966268	0.413706	0.865626	0.31	0.948503	0.409	0.870977	0.2685		NA	NA	1.50102	0.935219
242	-	ybgG	ybgG	1.33547	0.669	1.0885	0.5615	1.21668	0.883836	0.930584	0.4	0.956977	0.4335	0.88931	0.341		NA	NA	0.596056	0.0797689
243	-	ybgH	ybgH	0.640072	0.255	1.07365	0.565	0.960675	0.372314	0.80938	0.2725	1.1989	0.724	0.96892	0.442		NA	NA	1.85297	0.980487
244	-	ybgJ	ybgJ	0.632887	0.243	NA	NA	NA	NA	NA	NA	NA	NA	NA	NA		NA	NA	0.878581	0.293761
245	+	ycbA	ycbA	0.661797	0.348	NA	NA	NA	NA	0.740567	0.264	NA	NA	NA	NA		NA	NA	1.44519	0.915652
246	+	ycbB	ycbB	1.01398	0.508	NA	NA	NA	NA	0.63137	0.2255	0.861581	0.313	0.769967	0.1945		NA	NA	0.625213	0.0842841
247	+	ycbC	ycbC	1.13551	0.557	1.21227	0.617	NA	NA	0.674737	0.2045	0.465271	0.01	0.124599	0.0005		NA	NA	0.421575	0.0141533
248	+	ycbD	ycbD	0.574905	0.162	0.969798	0.479	1.17539	0.808765	0.758203	0.2675	0.528218	0.0255	0.205814	0		NA	NA	1.37926	0.864337
249	+	ycbE	ycbE	0.63302	0.311	0.855945	0.3735	1.45659	0.960038	1.00581	0.509	0.845241	0.2525	0.197003	0.001		NA	NA	1.62013	0.966821
250	+	ycbF	ycbF	0.921152	0.436	0.815806	0.3335	1.21254	0.891448	0.569118	0.097	0.868454	0.292	0.43829	0.0105		NA	NA	1.6047	0.905931
251	+	ycbG	ycbG	0.629521	0.199	0.8755	0.339	NA	NA	0.865287	0.332	0.823699	0.243	0.517494	0.0185		NA	NA	0.74643	0.111487
252	+	ycbH	ycbH	1.12125	0.599	0.95633	0.4635	1.31302	0.959158	0.690908	0.2075	1.0591	0.599	0.603582	0.0485		0.779226	0.251	1.93288	0.946974
253	+	ycbJ	ycbJ	1.47978	0.675	1.55365	0.8885	1.59087	0.996255	0.905376	0.365	0.871409	0.2835	0.773083	0.1435		1.10957	0.548	1.22225	0.807814
254	+	yczA	yczA	NA	NA	0.935791	0.4585	NA	NA	NA	NA	1.1527	0.7035	NA	NA		NA	NA	1.60426	0.850157
255	+	ycbK	ycbK	NA	NA	NA	NA	NA	NA	0.810328	0.287	0.753503	0.1705	0.773521	0.2525		NA	NA	2.81637	0.996595
256	+	ycbL	ycbL	0.773511	0.351	1.43255	0.77	1.26388	0.914078	0.7162	0.1265	0.964056	0.462	1.11907	0.6795		NA	NA	0.587524	0.0311266
257	+	ycbM	ycbM	0.839526	0.326	1.36974	0.8385	1.38464	0.957701	0.673606	0.11	1.00402	0.5065	1.29806	0.7915		0.687568	0.276	0.731786	0.167762
258	+	ycbN	ycbN	0.77864	0.287	1.07399	0.563	1.4546	0.971838	0.733049	0.1245	1.24693	0.797	1.06364	0.6085		0.601917	0.205	0.807087	0.201988
259	+	ycbO	ycbO	0.595376	0.182	0.889165	0.4105	NA	NA	0.561612	0.235	0.818192	0.2785	0.698377	0.067		NA	NA	1.03426	0.533756
260	-	ycbP	ycbP	0.306335	0.036	0.887922	0.4175	NA	NA	0.790845	0.2165	1.1343	0.657	1.15445	0.689		0.446715	0.121	0.658167	0.0499721
261	+	cwlJ	cwlJ	2.83062	0.976	2.28027	0.986	1.39323	0.950908	0.868967	0.3145	0.903436	0.3595	0.75408	0.1385		1.22801	0.645	2.76504	0.996092
262	+	ycbR	ycbR	1.79915	0.816	1.08115	0.5605	1.44445	0.987402	0.875445	0.3435	0.934181	0.379	0.919127	0.371		NA	NA	0.912008	0.339596
263	+	phoD	phoD	0.954172	0.46	0.883713	0.4095	0.802123	0.10439	1.29732	0.783	1.08153	0.637	0.95932	0.429		1.03279	0.529	0.890327	0.310202
264	+	yczB	tatAD	1.368	0.632	0.62762	0.203	NA	NA	0.599014	0.0815	NA	NA	NA	NA		NA	NA	1.22254	0.801865
265	+	ycbT	tatCD	1.64377	0.807	0.472571	0.093	1.04897	0.626167	1.08792	0.603	1.0448	0.5675	0.815199	0.2025		0.940964	0.459	0.846067	0.226066
266	-	pcp	pcp	2.044	0.912	0.730524	0.2125	NA	NA	0.943859	0.413	1.0746	0.552	0.923194	0.435		NA	NA	0.918789	0.377121
267	+	ycbU	ycbU	0.893202	0.373	1.42635	0.7485	1.45665	0.992383	0.674495	0.1035	0.947571	0.416	0.794012	0.1645		1.22289	0.716	0.980468	0.464028
268	-	lmrB	lmrB	0.883299	0.375	0.995341	0.496	1.25819	0.943923	0.719349	0.151	0.90623	0.355	0.97699	0.4615		NA	NA	0.701964	0.113197
269	-	lmrA	lmrA	0.668475	0.14	1.1426	0.658	1.18849	0.913193	0.822984	0.2465	1.00326	0.5095	1.07858	0.629		0.797991	0.344	0.453486	0.0771441
270	+	yccC	yccC	1.42355	0.758	1.35222	0.741	1.44174	0.958636	0.335351	0.0375	0.945086	0.43	1.09906	0.646		1.13081	0.578	0.76649	0.133252
271	+	lipA	lip	0.686667	0.137	3.34732	0.9745	1.34566	0.980363	0.910911	0.3645	1.07482	0.6165	1.08508	0.6465		NA	NA	0.737711	0.109295
272	-	yczC	yczC	0.622795	0.136	1.82085	0.867	NA	NA	0.834872	0.284	1.1694	0.7165	1.46529	0.9165		NA	NA	0.689833	0.0788137
273	+	yccF	yccF	0.753448	0.27	1.30448	0.694	1.09871	0.798315	0.763258	0.1715	1.10163	0.637	0.923416	0.404		1.14143	0.58	0.74249	0.114439
274	-	yccG	yccG	0.959263	0.48	1.04094	0.529	1.05322	0.611949	1.46306	0.821	0.924093	0.379	0.58803	0.04		1.30117	0.667	1.60753	0.917275
275	-	yccH	yccH	0.655462	0.329	1.01942	0.514	0.875851	0.198853	1.17479	0.6845	1.1878	0.724	1.04954	0.562		1.24173	0.656	0.761828	0.139348
276	+	natA	natA	0.919632	0.438	0.985659	0.488	1.03893	0.599507	1.00233	0.503	1.06769	0.5895	1.11895	0.6695		1.72714	0.98	0.891987	0.32062
277	+	natB	natB	0.690286	0.25	1.29814	0.797	1.20003	0.913357	1.64499	0.811	0.9555	0.422	0.809903	0.1975		1.66677	0.958	0.791332	0.260796
278	+	yccK	yccK	0.941182	0.456	1.09518	0.6205	0.860832	0.117121	0.972258	0.4535	0.977892	0.462	1.07607	0.618		2.52381	0.976	2.08514	0.920403
279	-	ycdA	ycdA	1.03974	0.539	3.18494	0.963	2.02336	0.997836	0.662122	0.0905	0.906245	0.3505	1.16564	0.7455		3.39106	0.943	1.31679	0.874985
280	+	ycdB	ycdB	3.53691	0.931	1.06369	0.553	1.0834	0.692655	0.867057	0.327	0.961342	0.43	0.722967	0.2295		NA	NA	1.44992	0.904643
281	+	ycdC	ycdC	0.697532	0.196	1.40896	0.8465	0.672611	0.0112873	0.684537	0.114	0.955282	0.432	1.01452	0.5295		0.502038	0.135	1.0631	0.597672
282	-	ycdD	ycdD	0.960701	0.475	1.42452	0.768	NA	NA	0.937666	0.4125	NA	NA	1.00257	0.503		NA	NA	0.759792	0.13309
283	+	rapJ	rapJ	0.408343	0.061	1.21772	0.6585	0.964423	0.415969	1.16116	0.6785	0.99398	0.4885	1.5201	0.8255		0.516928	0.129	0.798582	0.179384
284	+	ycdF	ycdF	0.444743	0.096	1.21438	0.6455	NA	NA	0.813736	0.265	1.05963	0.5565	0.862935	0.32		0.789674	0.267	0.775618	0.135963
285	+	ycdG	ycdG	0.888119	0.452	0.890617	0.4105	NA	NA	0.821801	0.301	0.893077	0.339	0.643344	0.049		NA	NA	1.09808	0.66109
286	+	ycdH	ycdH	0.479827	0.082	1.28972	0.6995	NA	NA	3.8484	0.9395	0.645278	0.05	0.427523	0.0035		NA	NA	1.02752	0.545099
287	+	ycdI	ycdI	0.482276	0.104	1.23319	0.6565	NA	NA	1.00302	0.5075	0.928285	0.437	0.702563	0.209		NA	NA	0.811566	0.185132
288	+	yceA	yceA	0.538989	0.192	1.24695	0.6675	1.09653	0.71638	0.95866	0.4345	0.801221	0.1845	0.865154	0.2595		0.396229	0.08	0.845455	0.260084
289	-	yceB	yceB	0.673377	0.361	1.18058	0.636	1.41667	0.961509	0.877097	0.3785	1.0939	0.5905	0.79246	0.2355		NA	NA	0.53431	0.0984443
290	+	yceC	yceC	0.418746	0.02	1.20548	0.659	0.997694	0.49277	1.18534	0.7165	1.02287	0.5375	1.00669	0.516		0.950436	0.413	0.625488	0.051526
291	+	yceD	yceD	0.130346	0.072	0.96175	0.4505	0.912352	0.230512	1.09187	0.616	1.04486	0.5525	1.01255	0.5205		0.68785	0.259	0.582917	0.0246108
292	+	yceE	yceE	0.28647	0.008	1.11611	0.638	1.07843	0.728435	1.0277	0.539	0.908157	0.3425	1.08145	0.6165		0.520505	0.036	0.830825	0.223893
293	+	yceF	yceF	0.69199	0.356	1.17251	0.702	1.20666	0.922567	1.17269	0.713	0.949488	0.419	0.821036	0.188		0.622121	0.213	0.703101	0.07497
294	+	yceG	yceG	0.709539	0.392	0.893717	0.4025	1.33481	0.972494	1.23556	0.754	0.82787	0.2155	0.796877	0.1605		NA	NA	0.800677	0.180631
295	+	yceH	yceH	0.748667	0.24	0.499429	0.0345	1.02208	0.576914	0.908459	0.39	1.13758	0.699	1.24694	0.808		0.627474	0.123	NA	NA
296	+	yceI	yceI	0.43138	0.036	1.118	0.5745	3.48894	0.971058	0.792036	0.228	0.948616	0.4255	0.968305	0.4445		0.440914	0.128	1.25709	0.810883
297	-	yceJ	yceJ	0.49618	0.155	NA	NA	NA	NA	0.722004	0.177	NA	NA	NA	NA		NA	NA	1.15742	0.711522
298	-	yceK	yceK	1.48033	0.643	1.46626	0.7725	NA	NA	0.879766	0.3215	NA	NA	NA	NA		NA	NA	1.12239	0.619093
299	+	opuAA	opuAA	0.804966	0.283	1.7034	0.9415	1.16401	0.887845	0.930261	0.4055	0.801717	0.2355	1.07572	0.62		1.16638	0.667	1.83838	0.98242
300	+	opuAB	opuAB	0.819305	0.293	NA	NA	1.22623	0.934277	0.853704	0.2705	0.951956	0.4215	1.03215	0.5585		1.11292	0.615	1.99982	0.989963
301	+	opuAC	opuAC	0.987017	0.492	1.37734	0.8175	0.951409	0.32501	0.918765	0.3895	0.975025	0.4525	0.875004	0.2895		0.465047	0.107	1.97876	0.987754
302	-	amhX	amhX	0.528774	0.082	1.32391	0.7025	0.690699	0.0220775	1.05653	0.5745	0.955624	0.4195	1.24332	0.806		NA	NA	1.00533	0.509851
303	+	ycgA	ycgA	0.372249	0.025	1.33477	0.716	0.686364	0.0196822	0.925429	0.3865	0.900028	0.3545	1.29816	0.8425		0.727173	0.312	0.923477	0.360176
304	+	ycgB	ycgB	0.566052	0.119	1.56633	0.8785	0.911154	0.216825	0.853719	0.3045	1.01151	0.5175	1.17799	0.7545		0.986799	0.487	0.43632	0.00717577
305	+	amyE	amyE	0.578573	0.074	1.20856	0.732	1.04324	0.647735	1.02994	0.5445	1.16699	0.732	1.23464	0.793		1.35393	0.701	0.778431	0.141117
306	+	lctE	ldh	2.15045	0.805	0.847058	0.3675	1.78338	0.988071	0.3322	0.035	1.1428	0.6915	1.07044	0.6135		NA	NA	2.35994	0.994778
307	+	lctP	lctP	NA	NA	NA	NA	NA	NA	0.964963	0.467	NA	NA	NA	NA	poor	NA	NA	9.13646	0.999784
308	-	mdr	mdr	0.875194	0.375	1.09898	0.5885	NA	NA	1.00044	0.5015	0.834012	0.2675	0.814626	0.2025		NA	NA	2.96412	0.997864
309	+	ycgE	ycgE	1.23576	0.699	0.391417	0.0215	NA	NA	0.816575	0.2365	1.1829	0.7135	0.902501	0.3905		1.388	0.704	7.15247	0.998753
310	+	ycgF	ycgF	7.36036	1	0.0842074	0.0085	1.24716	0.958054	0.92168	0.39	0.996992	0.493	1.0989	0.639		2.71156	0.994	2.32757	0.994785
311	+	ycgG	ycgG	11.3469	1	0.189262	0.0025	0.983398	0.443772	2.41184	0.985	0.752146	0.1345	0.496184	0.0185		4.73041	0.971	3.8019	0.997631
312	-	ycgH	ycgH	13.3159	0.974	0.220465	0.002	0.99458	0.481614	0.843067	0.286	1.07319	0.6185	1.33513	0.8915		1.3921	0.707	1.21183	0.80079
313	+	ycgI	ycgI	1.67704	0.763	0.647769	0.2155	0.920167	0.322756	0.830764	0.3135	1.16591	0.729	1.10484	0.6705		0.918772	0.451	1.64689	0.901162
314	+	nadE	nadE	0.657483	0.159	0.971175	0.4665	1.04984	0.643112	0.278525	0.0525	1.08618	0.61	1.28203	0.847		0.980993	0.477	0.840667	0.248203
315	-	tmrB	tmrB	4.14452	0.981	0.644242	0.1995	NA	NA	0.76909	0.19	1.06465	0.5865	NA	NA		1.9451	0.847	0.590902	0.0325356
316	+	aroI	aroK	0.789831	0.355	NA	NA	NA	NA	NA	NA	NA	NA	NA	NA	poor	NA	NA	1.90917	0.893842
317	-	ycgJ	ycgJ	0.800195	0.368	NA	NA	NA	NA	NA	NA	NA	NA	NA	NA		NA	NA	0.773101	0.13821
318	+	ycgK	ycgK	0.647303	0.187	1.45779	0.769	NA	NA	0.640059	0.088	1.00155	0.505	0.790869	0.307		9.7929	0.982	0.720357	0.0965674
319	+	cah	cah	0.644798	0.155	1.17888	0.6165	1.46281	0.973555	0.8906	0.3405	1.02901	0.5275	0.937228	0.44		0.736522	0.298	0.644636	0.0427344
320	+	ycgL	ycgL	3.72349	0.997	1.34943	0.7495	1.2776	0.944184	0.428279	0.0105	1.16835	0.736	1.40755	0.9145		2.0344	0.985	0.689626	0.0698713
321	+	ycgM	ycgM	4.22029	0.99	2.5846	0.987	1.17474	0.899202	0.489982	0.02	1.15762	0.726	1.16009	0.738		0.784341	0.181	0.995994	0.492614
322	+	ycgN	ycgN	1.63281	0.871	2.35931	0.9875	1.1472	0.792845	0.451802	0.0175	1.08398	0.605	1.22223	0.7895		0.712185	0.096	1.19961	0.77862
323	+	ycgO	ycgO	0.708571	0.236	1.79782	0.943	1.45964	0.989468	0.620729	0.0745	1.22741	0.791	1.212	0.775		0.850148	0.266	2.20144	0.99374
324	+	ycgP	ycgP	0.935331	0.447	1.51947	0.888	0.837926	0.0971151	1.05842	0.5775	0.875511	0.2975	1.10497	0.665		0.707062	0.202	0.989503	0.481225
325	-	ycgQ	ycgQ	0.981742	0.496	0.898168	0.4095	NA	NA	1.61876	0.8805	1.1785	0.7255	0.815163	0.277		NA	NA	0.80367	0.196731
326	-	ycgR	ycgR	0.672785	0.175	1.15347	0.6005	NA	NA	0.857597	0.299	0.967582	0.4515	0.810563	0.327		NA	NA	0.936333	0.386601
327	-	ycgS	ycgS	1.00053	0.502	1.17077	0.625	1.21517	0.876656	0.668631	0.1035	1.4169	0.8095	0.820998	0.2775		NA	NA	0.931317	0.373087
328	+	ycgT	ycgT	0.681034	0.35	1.27605	0.754	1.68917	0.980844	0.849079	0.3225	0.255506	0.0905	0.729958	0.221		1.0182	0.513	0.773033	0.136983
329	-	nasF	nasF	0.667909	0.149	0.87139	0.3715	1.43923	0.948496	0.893489	0.3515	0.707315	0.1205	0.770288	0.1775		0.773928	0.209	1.45316	0.931839
330	-	nasE	nasE	0.653143	0.191	1.18723	0.6975	1.22267	0.851045	0.884648	0.3385	0.855056	0.291	0.687359	0.112		0.749899	0.312	1.80723	0.976279
331	-	nasD	nasD	4.52644	0.892	1.34379	0.823	1.52211	0.969128	0.91949	0.373	0.809658	0.251	0.738776	0.1075		1.17431	0.618	1.11771	0.688361
332	-	nasC	nasC	0.377003	0.088	1.03591	0.532	1.52854	0.959195	0.664193	0.094	0.880845	0.294	0.701151	0.117		0.384435	0.112	1.14858	0.734732
333	-	nasB	nasB	1.41753	0.659	NA	NA	NA	NA	1.06536	0.559	0.891476	0.3265	0.848401	0.356		NA	NA	0.999522	0.499196
334	+	nasA	nasA	0.550255	0.245	NA	NA	NA	NA	0.690949	0.128	0.737846	0.185	0.929095	0.3605		NA	NA	0.915844	0.370676
335	+	yciA	yciA	0.656067	0.325	0.990389	0.4895	1.17897	0.848145	0.96399	0.4485	0.983783	0.4745	0.883508	0.3045		NA	NA	0.68369	0.0652951
336	+	yciB	yciB	NA	NA	0.682498	0.2475	0.970767	0.420614	0.978351	0.4775	0.805553	0.3255	NA	NA		NA	NA	1.50145	0.861311
337	+	yciC	yciC	NA	NA	NA	NA	NA	NA	1.03156	0.544	0.810473	0.239	0.182564	0.0315		NA	NA	1.1555	0.729033
338	-	yckA	yckA	0.788684	0.286	0.862582	0.3825	1.32609	0.936722	0.751896	0.1595	0.852755	0.2745	0.753734	0.1145		0.970153	0.478	1.67174	0.949163
339	-	yckB	yckB	0.681702	0.211	1.02071	0.5305	1.50335	0.993925	0.971445	0.466	0.766168	0.16	0.661223	0.0645		0.929322	0.421	0.833525	0.228616
340	+	yckC	yckC	1.6721	0.795	0.882908	0.3515	1.18623	0.8589	0.982218	0.4765	0.846551	0.234	0.862237	0.286		2.51293	0.991	0.569648	0.050259
341	+	yckD	yckD	0.992518	0.489	0.98391	0.4815	1.17609	0.805197	0.783728	0.214	0.84955	0.3035	1.05724	0.571		NA	NA	1.4645	0.915022
342	+	yckE	yckE	1.07582	0.56	1.30044	0.7025	1.44962	0.985621	0.673224	0.11	0.856063	0.265	1.44468	0.937		0.771661	0.333	1.19087	0.774249
343	-	nin	nin	1.25613	0.65	0.739412	0.3125	1.58273	0.984936	0.701903	0.131	0.885647	0.348	1.37148	0.9115		NA	NA	0.812175	0.187902
344	-	nucA	nucA	0.979095	0.484	1.32053	0.7165	1.30906	0.93094	0.691677	0.12	0.868601	0.259	1.34352	0.883		0.986696	0.492	0.651505	0.05277
345	-	tlpC	tlpC	1.01205	0.509	1.19118	0.6585	1.98069	0.994972	0.888254	0.3555	0.83325	0.2255	1.17426	0.743		0.632422	0.242	0.983699	0.470596
346	-	yckF	hxlB	1.2933	0.683	1.52138	0.8115	1.83201	0.993028	0.83507	0.2525	0.813476	0.2265	1.10523	0.669		0.285736	0.086	0.715961	0.0840336
347	-	yckG	hxlA	1.06466	0.547	1.3756	0.7625	1.92525	0.995011	0.692224	0.119	0.714648	0.093	1.07193	0.6235		0.323382	0.101	0.773794	0.137244
348	+	yckH	hxlR	0.802665	0.28	0.871265	0.3805	NA	NA	0.895905	0.3355	0.807912	0.22	0.756852	0.1285		0.345848	0.084	0.902884	0.324553
349	+	srfAA	srfAA	0.860024	0.345	1.15418	0.679	0.79926	0.0509215	0.866102	0.302	0.922307	0.3745	1.06728	0.553		0.614213	0.045	2.18549	0.993336
350	+	srfAB	srfAB	0.769174	0.258	1.30535	0.801	0.915628	0.248299	0.959301	0.442	1.03771	0.568	1.2899	0.7895		0.66161	0.063	2.40902	0.995156
351	+	comS	comS	0.718792	0.187	1.07853	0.605	0.948208	0.351745	0.829519	0.267	0.946371	0.4105	1.47338	0.9225		0.595406	0.097	NA	NA
352	+	srfAC	srfAC	0.729575	0.214	1.14107	0.6585	0.89768	0.194529	0.825426	0.255	1.02941	0.558	1.34102	0.8435		0.652841	0.083	2.89725	0.997418
353	+	srfAD	srfAD	0.737609	0.219	0.913858	0.391	0.992754	0.473199	0.902015	0.368	1.08792	0.634	1.26792	0.792		0.611608	0.111	2.1269	0.992961
354	+	ycxA	ycxA	0.674945	0.125	1.81093	0.841	2.22655	0.990993	0.891363	0.365	0.815003	0.204	1.03321	0.548		NA	NA	2.28411	0.992764
355	-	ycxB	ycxB	0.614117	0.188	2.15866	0.8825	NA	NA	0.976586	0.4665	0.962945	0.477	0.99394	0.4915		NA	NA	0.816686	0.210361
356	-	ycxC	ycxC	0.919773	0.468	1.18334	0.6295	1.50951	0.98663	0.817092	0.243	0.923392	0.3785	0.826148	0.21		NA	NA	1.16022	0.746144
357	+	ycxD	ycxD	5.7296	0.902	0.927263	0.441	NA	NA	0.710216	0.1295	1.14985	0.688	1.06214	0.5685		NA	NA	1.22398	0.813938
358	-	sfp	sfp	0.542334	0.235	NA	NA	NA	NA	0.902184	0.3545	1.03483	0.5275	NA	NA		NA	NA	0.452075	0.00701504
359	-	yczE	yczE	0.961569	0.485	1.13097	0.584	2.2292	0.997689	0.694565	0.1135	NA	NA	3.22213	0.994		NA	NA	0.996618	0.496074
360	-	yckI	yckI	0.613016	0.137	0.954771	0.4535	1.14571	0.799233	0.934932	0.4005	1.13726	0.716	1.58765	0.9175		NA	NA	1.4513	0.901516
361	-	yckJ	yckJ	0.660719	0.143	1.0008	0.501	1.01615	0.555938	0.983532	0.468	1.05353	0.5875	0.978475	0.4675		NA	NA	1.5163	0.92869
362	-	yckK	yckK	0.435946	0.07	1.14861	0.6765	0.905385	0.199516	1.04339	0.5615	1.09231	0.649	1.03202	0.545		NA	NA	1.20533	0.734174
363	-	yclA	yclA	0.472881	0.06	1.18172	0.642	NA	NA	0.825243	0.319	0.817899	0.33	NA	NA		NA	NA	0.947854	0.441194
364	+	yclB	yclB	0.467159	0.106	NA	NA	NA	NA	0.74282	0.1655	1.02742	0.5385	NA	NA		0.751158	0.335	0.813156	0.208839
365	+	yclC	yclC	0.526873	0.127	NA	NA	NA	NA	0.838865	0.3425	1.12942	0.6525	NA	NA		0.942975	0.457	1.10153	0.655285
366	+	yclD	yclD	0.664991	0.33	NA	NA	NA	NA	0.719996	0.1575	0.815007	0.237	NA	NA		NA	NA	0.841214	0.234389
367	+	yclE	yclE	0.957225	0.478	1.31371	0.705	1.11158	0.822791	0.327622	0.0485	0.955745	0.4175	0.788338	0.156		1.2617	0.646	0.821624	0.220797
368	-	yclF	yclF	18.1712	1	0.642202	0.099	1.4265	0.976956	1.0541	0.5725	1.17764	0.739	1.44468	0.927		2.10346	0.981	1.25049	0.818041
369	+	yclG	yclG	4.7613	0.995	0.446286	0.018	1.17053	0.892719	0.800809	0.258	2.67406	0.985	7.61006	1		NA	NA	2.43474	0.970909
370	-	yczF	yczF	NA	NA	NA	NA	NA	NA	0.633444	0.206	NA	NA	NA	NA		NA	NA	1.37558	0.908304
371	+	gerKA	gerKA	1.35024	0.754	0.91892	0.4415	1.0662	0.664775	0.79168	0.2095	1.14629	0.7115	1.19197	0.71	2 spots on each array (only one is OK)	6.8734	0.987	1.61612	0.935891
372	+	gerKC	gerKC	0.668458	0.135	0.821576	0.3345	0.908517	0.202249	0.881818	0.333	1.11275	0.653	1.09489	0.6535		NA	NA	2.08239	0.969861
373	+	gerKB	gerKB	0.64718	0.18	0.813752	0.2655	0.914422	0.209349	0.810549	0.2305	0.929175	0.373	0.969187	0.4515		NA	NA	2.29938	0.993117
374	-	yclH	yclH	0.659949	0.321	0.818044	0.3465	NA	NA	0.790891	0.294	0.84187	0.2925	0.465774	0.005		NA	NA	2.99965	0.988729
375	-	yclI	yclI	0.932727	0.458	0.956042	0.465	NA	NA	1.29324	0.7755	0.454855	0.027	0.581371	0.0605		NA	NA	5.41596	0.999403
376	+	yclJ	yclJ	0.188555	0.042	1.16134	0.603	NA	NA	0.951691	0.454	0.855064	0.366	0.943227	0.4245		0.9261	0.437	1.48569	0.942821
377	+	yclK	yclK	0.421138	0.103	0.915564	0.4255	NA	NA	0.929057	0.394	0.971769	0.4595	0.843822	0.244		0.498598	0.137	1.67126	0.965619
378	+	rapC	rapC	1.48049	0.87	1.33141	0.811	0.8436	0.164685	0.841316	0.2755	0.873156	0.29	1.13725	0.696		1.01861	0.529	0.69335	0.0725894
379	+	phrC	phrC	NA	NA	NA	NA	1.5178	0.978864	NA	NA	NA	NA	NA	NA	poor	NA	NA	NA	NA
380	-	yclM	yclM	1.5811	0.822	0.76843	0.201	1.2928	0.971251	0.776237	0.212	1.16491	0.709	1.23248	0.825		4.27816	0.969	1.48979	0.85125
381	+	yclN	yclN	0.246876	0.121	1.44198	0.756	1.01879	0.543304	0.936069	0.4035	0.975179	0.4685	0.874471	0.3445		0.511609	0.176	1.69866	0.975665
382	+	yclO	yclO	0.568875	0.291	1.09895	0.6025	1.41478	0.904003	0.898723	0.361	0.7971	0.1975	0.715066	0.136		0.910085	0.445	2.38377	0.99349
383	+	yclP	yclP	0.512325	0.034	1.13002	0.6325	1.15987	0.775567	0.985858	0.4805	0.894724	0.322	0.888832	0.366		0.851347	0.254	1.37989	0.870189
384	+	yclQ	yclQ	0.778014	0.257	1.23886	0.734	0.860644	0.119621	0.944635	0.4175	0.937061	0.4195	0.866148	0.3235		0.785255	0.351	1.18572	0.766813
385	-	ycnB	ycnB	1.15691	0.594	1.79051	0.8335	1.34797	0.923463	0.670803	0.108	0.989011	0.484	1.22984	0.8185		NA	NA	0.32331	0.00343954
386	-	ycnC	ycnC	0.622042	0.14	1.85774	0.889	1.83179	0.99345	0.532776	0.0625	1.13542	0.671	1.25902	0.8315		NA	NA	0.880084	0.296964
387	-	ycnD	ycnD	0.885593	0.44	NA	NA	NA	NA	0.897857	0.401	NA	NA	NA	NA		NA	NA	0.746484	0.125128
388	-	ycnE	ycnE	0.613794	0.305	NA	NA	NA	NA	0.958261	0.4405	1.16152	0.631	NA	NA		NA	NA	0.745001	0.125474
389	+	yczG	yczG	0.796047	0.408	NA	NA	1.10047	0.727844	0.911102	0.37	0.909322	0.3805	0.784717	0.161		NA	NA	1.20587	0.728787
390	-	ycnF	gabR	0.852537	0.42	0.886631	0.417	NA	NA	0.831123	0.366	0.897723	0.355	NA	NA	2 spots on each array (only one is OK)	NA	NA	1.05831	0.592116
391	+	ycnG	gabT	NA	NA	NA	NA	NA	NA	NA	NA	NA	NA	NA	NA		0.753829	0.297	0.962659	0.436114
392	+	ycnH	gabD	0.560062	0.119	1.47175	0.8825	1.16438	0.87728	0.846854	0.276	0.918065	0.3685	0.73877	0.092		1.1879	0.733	0.733821	0.109281
393	+	ycxE	glcU	NA	NA	NA	NA	0.880659	0.245288	0.783631	0.2075	1.12166	0.701	1.41495	0.8675		NA	NA	0.542175	0.0949608
394	+	gdh	gdh	0.387358	0.098	1.32371	0.6715	0.955078	0.355482	0.923782	0.39	1.09934	0.65	1.38935	0.885		NA	NA	1.17733	0.727525
395	-	ycnI	ycnI	0.661423	0.154	0.614432	0.096	1.16637	0.836056	0.884411	0.3275	1.12326	0.688	1.92481	0.984		NA	NA	1.92158	0.980427
396	-	ycnJ	ycnJ	0.822596	0.334	0.83805	0.3855	1.0476	0.626444	0.953206	0.429	1.07096	0.608	1.57248	0.964		0.389397	0.042	2.91932	0.996144
397	-	ycnK	ycnK	0.852956	0.326	0.632223	0.0985	1.223	0.931571	0.91357	0.384	1.11469	0.6605	2.08892	0.9955		0.750904	0.18	1.3931	0.909151
398	+	ycnL	ycnL	0.724362	0.358	NA	NA	1.19408	0.857895	0.769355	0.1965	1.12219	0.648	1.26236	0.765		0.498501	0.15	1.37207	0.891243
399	+	mtlA	mtlA	0.686698	0.274	0.989402	0.4905	NA	NA	0.957102	0.439	0.864901	0.3235	0.807934	0.2095		0.894414	0.328	1.46085	0.933866
400	+	mtlD	mtlD	0.77848	0.379	1.2497	0.692	NA	NA	0.704085	0.244	NA	NA	NA	NA		NA	NA	1.53795	0.948834
401	+	ycsA	ycsA	0.540283	0.167	1.32016	0.7305	NA	NA	1.19777	0.705	0.91226	0.3675	0.656711	0.0725		0.812777	0.361	1.4508	0.930294
402	+	sipU	sipU	0.935628	0.445	2.03209	0.929	1.48122	0.975759	0.708973	0.2175	0.987967	0.4785	1.08974	0.656		NA	NA	0.631724	0.0463959
403	-	yczH	yczH	0.689318	0.16	1.54775	0.8845	1.50408	0.97605	0.95751	0.446	0.970527	0.445	0.960918	0.4235		0.794233	0.28	1.02664	0.544366
404	+	ycsD	ycsD	0.427046	0.144	1.42642	0.7505	NA	NA	0.920164	0.4045	1.31633	0.7385	NA	NA		NA	NA	1.00652	0.511496
405	+	ycsE	ycsE	0.78067	0.259	1.13253	0.667	1.11722	0.820874	0.783084	0.2	1.14193	0.7065	1.08432	0.621		1.38889	0.68	0.632929	0.0691297
406	+	ycsF	ycsF	0.876819	0.399	0.819466	0.3445	1.09783	0.646035	0.980111	0.481	0.738742	0.1695	0.925561	0.376		NA	NA	0.677958	0.0620585
407	+	ycsG	ycsG	0.674381	0.275	0.634703	0.2105	1.01288	0.534507	0.948757	0.446	0.993854	0.4895	1.12502	0.641		NA	NA	0.639736	0.0409506
408	+	ycsI	ycsI	0.551463	0.155	0.81931	0.338	1.32927	0.967875	0.656926	0.1075	1.22876	0.7315	1.02448	0.5215		0.605381	0.192	0.757763	0.11836
409	+	ycsJ	kipI	0.624348	0.21	NA	NA	NA	NA	0.697116	0.1195	1.06293	0.585	1.15458	0.677		0.51839	0.142	0.795137	0.15719
410	+	ycsJ	kipA	0.624348	0.21	NA	NA	1.47935	0.943322	0.697116	0.1195	1.06293	0.585	1.15458	0.677		0.51839	0.142	0.795137	0.15719
411	+	ycsO	kipR	0.662448	0.166	0.918681	0.4255	1.09389	0.768347	0.938389	0.4135	0.99463	0.492	0.880578	0.305		0.561226	0.092	0.624649	0.0394749
412	+	ycsK	ycsK	0.67956	0.264	0.665984	0.2605	NA	NA	11.8065	1	0.974548	0.465	1.1844	0.768		0.446737	0.101	0.468894	0.0116729
413	+	yczI	yczI	0.774867	0.234	1.29734	0.696	0.323106	0.0591576	0.856639	0.281	0.982241	0.48	0.934969	0.38		0.762204	0.252	1.24559	0.832518
414	-	yczJ	yczJ	0.793066	0.315	1.52661	0.891	0.918569	0.22625	0.923877	0.3885	0.907167	0.3775	0.9146	0.351		0.814818	0.381	0.75092	0.136144
415	+	pbpC	pbpC	0.699562	0.203	1.55479	0.881	0.760702	0.0298851	0.988397	0.4845	0.9039	0.334	0.971522	0.456		0.808608	0.287	1.41451	0.910638
416	+	ycsN	ycsN	0.466148	0.04	1.04198	0.5595	0.856539	0.0994293	5.40699	0.932	0.882934	0.317	0.93094	0.3715		0.584111	0.055	1.33139	0.865733
417	+	ydaA	mtlR	0.642812	0.182	1.0054	0.5065	1.05073	0.622992	0.768751	0.2815	0.338213	0.0885	0.916799	0.37		0.763214	0.236	1.63548	0.960005
418	+	ydaB	ydaB	0.509224	0.134	1.20795	0.6585	1.01679	0.560131	0.325089	0.0535	0.500674	0.04	NA	NA		NA	NA	0.726387	0.130635
419	-	ydaC	ydaC	0.747583	0.367	0.849707	0.347	1.20549	0.875223	0.919736	0.3895	0.947171	0.4245	0.866816	0.3895		NA	NA	1.03128	0.550657
420	+	ydaD	ydaD	0.81824	0.409	1.44336	0.758	0.93032	0.334088	0.860459	0.343	1.14459	0.661	0.859583	0.268		NA	NA	0.913993	0.370038
421	+	ydaE	ydaE	0.829731	0.437	NA	NA	NA	NA	0.399319	0.0575	NA	NA	NA	NA		NA	NA	1.13937	0.715257
422	+	ydaF	ydaF	0.78215	0.261	NA	NA	1.54708	0.980025	0.751415	0.164	1.06393	0.605	1.26081	0.809		0.598966	0.212	0.546446	0.0244162
423	+	ydaG	ydaG	0.497364	0.127	1.1358	0.654	1.10002	0.777398	0.867258	0.317	1.14723	0.695	1.09326	0.6635		NA	NA	1.07028	0.619684
424	+	ydaH	ydaH	0.727834	0.369	1.39511	0.738	NA	NA	0.932418	0.4275	0.843678	0.2875	0.706828	0.1355		0.736915	0.31	0.605331	0.125823
425	-	ydzA	ydzA	1.14923	0.657	0.883878	0.3485	1.09342	0.767582	0.818149	0.2365	1.00583	0.5085	1.11889	0.705	2 spots on each array (only one is OK)	1.00315	0.502	0.735496	0.101556
426	+	lrpC	lrpC	NA	NA	NA	NA	NA	NA	NA	NA	NA	NA	NA	NA	poor	NA	NA	1.07062	0.611572
427	+	topB	topB	0.641304	0.21	0.9347	0.4455	1.01044	0.533501	1.01127	0.524	0.974463	0.466	1.10454	0.6825		1.00346	0.502	1.02977	0.552783
428	+	ydaJ	ydaJ	0.846767	0.393	0.945701	0.4585	NA	NA	0.763425	0.2975	0.923083	0.3755	1.14145	0.6965		NA	NA	0.880658	0.284939
429	+	ydaK	ydaK	0.884236	0.354	1.07755	0.562	1.08717	0.754921	0.944514	0.4245	1.17782	0.697	1.28917	0.869		0.8206	0.217	1.0234	0.542449
430	+	ydaL	ydaL	1.00037	0.501	1.30572	0.797	1.01236	0.541586	0.924958	0.3895	0.917266	0.353	1.31517	0.868		0.75832	0.157	1.24878	0.82919
431	+	ydaM	ydaM	NA	NA	NA	NA	NA	NA	NA	NA	NA	NA	NA	NA	poor	NA	NA	1.40064	0.919697
432	+	ydaN	ydaN	0.565062	0.27	1.09627	0.586	NA	NA	1.46254	0.7665	1.26658	0.759	1.03245	0.5475		NA	NA	1.62043	0.966723
433	+	ydaO	ydaO	NA	NA	NA	NA	1.17317	0.832668	NA	NA	NA	NA	NA	NA	poor	NA	NA	0.943038	0.39338
434	+	mutT	mutT	NA	NA	NA	NA	NA	NA	NA	NA	NA	NA	NA	NA	poor	NA	NA	0.882554	0.34132
435	+	ydaP	ydaP	NA	NA	NA	NA	1.16937	0.891704	NA	NA	NA	NA	NA	NA	poor	NA	NA	1.93496	0.978719
436	+	ydaQ	ydaQ	NA	NA	NA	NA	NA	NA	NA	NA	NA	NA	NA	NA	poor	NA	NA	1.00245	0.502919
437	-	ydaR	mntH	NA	NA	NA	NA	NA	NA	NA	NA	NA	NA	NA	NA	poor	NA	NA	2.75981	0.992013
438	-	ydaS	ydaS	NA	NA	0.760916	0.3165	NA	NA	0.783044	0.224	NA	NA	NA	NA		NA	NA	0.970056	0.446922
439	-	ydaT	ydaT	1.8812	0.743	0.639608	0.2365	NA	NA	1.10179	0.6305	1.00664	0.5045	0.979427	0.4805		NA	NA	1.48079	0.91523
440	+	ydbA	ydbA	1.84695	0.728	0.634106	0.2205	NA	NA	0.840781	0.279	1.10913	0.619	1.17805	0.6495		0.769577	0.316	0.722533	0.100098
441	+	gsiB	gsiB	0.695197	0.346	NA	NA	NA	NA	NA	NA	NA	NA	NA	NA	poor	NA	NA	1.22188	0.787283
442	+	ydbB	ydbB	0.628831	0.223	1.5535	0.7985	NA	NA	0.851164	0.292	0.972697	0.476	NA	NA		0.528676	0.156	0.675243	0.0773769
443	+	ydbC	ydbC	0.504091	0.25	0.852807	0.3085	NA	NA	0.832389	0.28	1.13175	0.6085	0.829236	0.215		0.866379	0.409	0.627117	0.0580212
444	-	ydbD	ydbD	1.21683	0.65	0.900994	0.411	NA	NA	0.952349	0.455	1.06112	0.6005	0.859759	0.266		NA	NA	0.919297	0.373208
445	-	ydbE	dctB	0.917008	0.405	1.18323	0.7205	1.27511	0.964782	0.836881	0.261	1.04337	0.5735	1.19481	0.78		0.632026	0.235	0.879348	0.289481
446	+	ydbF	dctS	0.769511	0.263	1.19184	0.7055	1.20803	0.919563	0.782162	0.2245	1.06857	0.6015	0.992152	0.486		0.645633	0.258	1.24335	0.828017
447	+	ydbG	dctR	0.750432	0.313	0.876241	0.3425	NA	NA	0.861535	0.337	0.744846	0.2595	1.32365	0.746		0.800232	0.311	1.11677	0.691148
448	+	ydbH	dctP	0.0878697	0.011	0.683445	0.245	1.19944	0.932685	0.967903	0.4555	1.19166	0.7285	1.17415	0.757		1.45884	0.767	1.44134	0.931888
449	+	ydbI	ydbI	12.5087	0.999	0.416496	0.023	1.33589	0.970184	0.866603	0.303	1.00492	0.509	1.0399	0.577		1.81815	0.98	0.953289	0.41231
450	+	ydbJ	ydbJ	1.42118	0.801	0.646931	0.1215	1.43874	0.967569	0.908092	0.3605	0.976848	0.481	0.953884	0.463		0.719091	0.282	0.627175	0.0400125
451	+	ydbK	ydbK	0.753839	0.278	0.697159	0.1235	NA	NA	0.823462	0.267	0.942039	0.4435	1.19733	0.739		1.4987	0.738	0.972648	0.450988
452	+	ydbL	ydbL	0.36645	0.013	0.790125	0.317	NA	NA	0.95404	0.4435	0.88385	0.3425	NA	NA		NA	NA	0.626964	0.0451213
453	+	ydbM	ydbM	0.428131	0.01	1.78569	0.8865	1.40028	0.987652	0.62051	0.0625	1.07394	0.617	0.931164	0.373		0.897334	0.425	0.669171	0.0802529
454	-	ydbN	ydbN	NA	NA	1.39289	0.7455	NA	NA	0.910319	0.382	NA	NA	0.294183	0.021		NA	NA	1.11251	0.647523
455	+	ydbO	ydbO	NA	NA	1.1122	0.5875	1.13581	0.848825	0.771789	0.186	1.15431	0.714	1.03168	0.5565		1.346	0.657	1.06798	0.616213
456	-	ydbP	ydbP	0.757958	0.269	0.653299	0.191	1.50303	0.97397	0.668242	0.1095	1.16581	0.7205	0.988673	0.4895		1.01254	0.508	1.09848	0.55043
457	+	ddlA	ddl	0.903135	0.39	1.27384	0.7705	1.25665	0.913825	1.50911	0.8915	0.668367	0.062	0.349468	0.0035		0.949206	0.439	0.606823	0.0314278
458	+	murF	murF	0.798085	0.268	1.39384	0.74	1.29579	0.954216	0.987161	0.4845	0.799252	0.1725	0.627854	0.055		1.00113	0.501	0.670022	0.0613246
459	+	ydbR	ydbR	0.585915	0.083	0.986883	0.4865	0.81721	0.101137	1.11782	0.649	1.0658	0.594	1.20345	0.795		0.674692	0.089	0.704011	0.0847371
460	+	ydbS	ydbS	0.544698	0.115	1.19442	0.7185	1.46176	0.967887	0.726599	0.1485	1.14733	0.628	NA	NA		1.15786	0.636	0.460765	0.00664721
461	+	ydbT	ydbT	0.820691	0.318	1.08434	0.615	1.38952	0.987406	0.671332	0.106	1.20892	0.7275	1.06595	0.596		1.08319	0.582	0.544839	0.0304727
462	-	ydcA	ydcA	4.62093	0.998	0.460508	0.0715	NA	NA	0.906432	0.3835	1.10578	0.601	0.985226	0.4765		2.14596	0.983	0.69165	0.0706706
463	+	ydcB	acpS	1.27625	0.681	0.91097	0.4265	NA	NA	1.02048	0.5285	0.841929	0.2485	0.986082	0.4875		NA	NA	0.59201	0.0276217
464	+	ydcC	ydcC	48.6324	1	0.172867	0	1.0308	0.576724	0.914122	0.395	1.1879	0.7595	1.17613	0.7495		3.22194	0.999	0.687138	0.0853118
465	+	dal	alr	4.45948	0.994	0.392738	0.016	1.14098	0.845382	1.13564	0.675	0.888381	0.3145	0.798387	0.1715		2.82652	0.996	0.760288	0.125035
466	+	ydcD	ydcD	0.669965	0.185	0.684754	0.162	1.1388	0.857052	0.928201	0.406	0.997652	0.4945	1.09674	0.64	2 spots on each array (only one is OK)	1.41137	0.73	0.727574	0.0983619
467	+	ydcE	ydcE	1.48781	0.669	0.607439	0.105	1.18551	0.896832	0.990988	0.4845	0.336182	0.0785	0.978693	0.4685		1.01743	0.508	0.781482	0.144207
468	+	rsbR	rsbR	0.280283	0.124	1.24373	0.756	1.03886	0.634578	1.20323	0.721	0.95282	0.416	0.822181	0.204		0.941041	0.456	0.587591	0.0257478
469	+	rsbS	rsbS	0.717593	0.207	1.04088	0.5515	0.95778	0.374928	1.37236	0.858	0.897457	0.3445	0.735859	0.1205		0.797728	0.22	0.652474	0.0502921
470	+	rsbT	rsbT	0.767209	0.252	1.01446	0.519	1.05751	0.675872	1.16005	0.691	0.911213	0.3425	0.795971	0.18		0.784854	0.184	0.674077	0.0576012
471	+	rsbU	rsbU	0.553615	0.076	0.762855	0.225	0.986755	0.455161	1.10113	0.623	1.01221	0.5165	1.35093	0.8855		0.397329	0.021	0.787999	0.163331
472	+	rsbV	rsbV	0.60523	0.177	0.756785	0.2105	0.987298	0.457611	1.07019	0.5575	0.95458	0.4165	1.04661	0.5805		0.500586	0.065	NA	NA
473	+	rsbW	rsbW	0.710754	0.217	0.73493	0.187	0.900464	0.186692	1.32906	0.8255	0.97429	0.4535	0.928143	0.3675		0.677188	0.155	0.775794	0.136752
474	+	sigB	sigB	1.10188	0.535	0.884208	0.3365	0.972742	0.401612	0.978493	0.4665	1.00756	0.51	0.901043	0.3245		0.569635	0.173	0.844618	0.236337
475	+	rsbX	rsbX	0.519306	0.069	0.807096	0.2585	0.945196	0.3288	0.944693	0.4295	1.02268	0.542	1.15582	0.7395		0.478653	0.019	0.746434	0.134238
476	+	ydcF	ydcF	NA	NA	1.53161	0.783	NA	NA	1.02424	0.516	NA	NA	NA	NA		NA	NA	0.464684	0.0083412
477	+	ydcG	ydcG	0.900584	0.453	1.16527	0.622	1.10213	0.717361	1.03566	0.547	0.925063	0.3815	0.958421	0.4265		0.517104	0.17	0.617828	0.0370479
478	+	ydcH	ydcH	0.769732	0.392	1.33097	0.7255	1.44236	0.9873	1.44889	0.8865	0.766897	0.1465	0.715198	0.0985		NA	NA	0.681937	0.0688925
479	+	ydcI	ydcI	1.19543	0.667	2.34397	0.986	1.49932	0.989765	2.12802	0.9805	0.689642	0.0915	0.54023	0.0115		1.11328	0.588	0.975421	0.457737
480	+	ydcK	ydcK	0.760353	0.203	1.30676	0.7125	1.14887	0.810212	1.08321	0.622	0.964297	0.448	0.857218	0.249		0.535146	0.169	0.851076	0.246348
481	-	ydcL	ydcL	NA	NA	NA	NA	NA	NA	NA	NA	NA	NA	NA	NA	poor	NA	NA	0.589118	0.0298728
482	-	ydcM	ydcM	NA	NA	NA	NA	NA	NA	NA	NA	NA	NA	NA	NA	poor	NA	NA	0.934431	0.412359
483	-	ydcN	ydcN	NA	NA	NA	NA	NA	NA	NA	NA	NA	NA	NA	NA	poor	NA	NA	2.23016	0.936842
484	+	sacV	sacV	NA	NA	NA	NA	NA	NA	NA	NA	NA	NA	NA	NA	poor	NA	NA	1.03281	0.52364
485	+	ydcO	ydcO	NA	NA	NA	NA	NA	NA	NA	NA	NA	NA	NA	NA	poor	NA	NA	1.8642	0.83621
486	+	ydcP	ydcP	NA	NA	NA	NA	NA	NA	NA	NA	NA	NA	NA	NA	poor	NA	NA	0.552835	0.0499154
487	+	ydcQ	ydcQ	NA	NA	NA	NA	NA	NA	NA	NA	NA	NA	NA	NA	poor	NA	NA	0.834622	0.312889
488	+	ydcR	ydcR	NA	NA	NA	NA	NA	NA	NA	NA	NA	NA	NA	NA	poor	NA	NA	0.66977	0.149028
489	+	ydcS	ydcS	NA	NA	NA	NA	NA	NA	NA	NA	NA	NA	NA	NA	poor	NA	NA	1.05587	0.559805
490	+	ydcT	ydcT	NA	NA	NA	NA	NA	NA	NA	NA	NA	NA	NA	NA	poor	NA	NA	0.460291	0.0544722
491	+	yddA	yddA	NA	NA	NA	NA	NA	NA	NA	NA	NA	NA	NA	NA	poor	NA	NA	1.05393	0.589636
492	+	yddB	yddB	NA	NA	NA	NA	NA	NA	NA	NA	NA	NA	NA	NA	poor	NA	NA	1.06301	0.600544
493	+	yddC	yddC	NA	NA	NA	NA	NA	NA	NA	NA	NA	NA	NA	NA	poor	NA	NA	1.85317	0.960678
494	+	yddD	yddD	NA	NA	NA	NA	NA	NA	NA	NA	NA	NA	NA	NA	poor	NA	NA	0.609146	0.288992
495	+	yddE	yddE	NA	NA	NA	NA	NA	NA	NA	NA	NA	NA	NA	NA	poor	NA	NA	0.356437	0.0859503
496	+	yddF	yddF	NA	NA	NA	NA	NA	NA	NA	NA	NA	NA	NA	NA	poor	NA	NA	0.915745	0.412858
497	+	yddG	yddG	NA	NA	NA	NA	NA	NA	NA	NA	NA	NA	NA	NA	poor	NA	NA	1.31282	0.835907
498	+	yddH	yddH	NA	NA	NA	NA	NA	NA	NA	NA	NA	NA	NA	NA	poor	NA	NA	0.976245	0.467262
499	+	yddI	yddI	NA	NA	NA	NA	NA	NA	NA	NA	NA	NA	NA	NA	poor	NA	NA	1.86435	0.972382
500	+	yddJ	yddJ	NA	NA	NA	NA	NA	NA	NA	NA	NA	NA	NA	NA	poor	NA	NA	1.20133	0.680003
501	-	yddK	yddK	NA	NA	NA	NA	NA	NA	NA	NA	NA	NA	NA	NA	poor	NA	NA	0.759156	0.155977
502	+	rapI	rapI	NA	NA	NA	NA	NA	NA	NA	NA	NA	NA	NA	NA	poor	NA	NA	0.872238	0.270592
503	+	phrI	phrI	NA	NA	NA	NA	NA	NA	NA	NA	NA	NA	NA	NA	poor	NA	NA	NA	NA
504	+	yddM	yddM	0.76559	0.399	0.793028	0.3225	NA	NA	1.07568	0.595	1.02042	0.5305	0.910158	0.331		NA	NA	1.45758	0.801863
505	-	yddN	yddN	0.663067	0.201	0.995934	0.4975	0.668292	0.0219268	2.00526	0.9625	0.731383	0.117	0.488712	0.0215		1.4223	0.82	1.1138	0.689677
506	+	lrpA	lrpA	0.610197	0.199	1.15198	0.613	0.847719	0.116991	1.36933	0.835	1.1369	0.6725	1.42736	0.9355		1.02955	0.526	0.939313	0.448154
507	-	lrpB	lrpB	1.51287	0.767	0.67519	0.2465	NA	NA	0.776193	0.233	1.10196	0.6435	1.27914	0.7105		NA	NA	0.233834	0.0351128
508	+	yddQ	yddQ	1.76701	0.803	NA	NA	0.543438	0.00614544	1.12376	0.6415	NA	NA	1.07252	0.558		2.69587	0.933	0.377594	0.0106262
509	+	yddR	yddR	0.703086	0.364	NA	NA	0.369345	0.000347099	0.86711	0.3195	1.03359	0.5245	NA	NA		1.21225	0.619	1.69295	0.882386
510	+	yddS	yddS	1.75682	0.81	1.31436	0.709	0.351564	9.53578e-05	0.733296	0.156	0.967313	0.442	1.14285	0.7195		NA	NA	1.2337	0.809756
511	+	yddT	yddT	1.11678	0.561	1.3829	0.736	0.537782	0.00273624	0.902253	0.364	1.04937	0.5405	1.00718	0.512		0.67779	0.217	0.884996	0.292611
512	+	ydeA	ydeA	0.88054	0.412	1.18749	0.6425	0.649361	0.00404034	1.04662	0.559	0.912083	0.342	0.763396	0.126		NA	NA	0.599252	0.0363479
513	+	cspC	cspC	0.885903	0.443	1.1246	0.5855	NA	NA	NA	NA	NA	NA	1.40335	0.756		NA	NA	0.854661	0.249368
514	-	ydeB	ydeB	0.711538	0.199	1.37202	0.747	0.409897	0.000403459	0.915454	0.368	1.00478	0.51	1.04559	0.583		NA	NA	0.612317	0.0391916
515	-	ydzE	ydzE	1.27781	0.609	NA	NA	NA	NA	0.771282	0.3005	NA	NA	NA	NA		NA	NA	1.0128	0.522625
516	-	ydeC	ydeC	NA	NA	NA	NA	NA	NA	NA	NA	NA	NA	NA	NA	poor	NA	NA	1.04363	0.57342
517	+	ydeD	ydeD	1.90484	0.935	1.20171	0.72	0.696175	0.0129641	0.734321	0.1385	1.04453	0.57	0.977187	0.4685		1.62633	0.77	0.876197	0.298753
518	-	ydeE	ydeE	1.90717	0.893	1.43523	0.8645	0.598406	0.00383827	0.778242	0.2025	1.09967	0.6545	0.859375	0.2925		NA	NA	0.974083	0.451702
519	+	ydeF	ydeF	2.02392	0.969	1.56835	0.8825	0.512688	0.00152361	0.700346	0.134	1.06262	0.581	1.12451	0.6875		1.41965	0.824	2.01262	0.980866
520	+	ydeG	ydeG	0.872436	0.367	0.854706	0.2975	0.245691	0.000232338	0.988102	0.483	0.991828	0.488	0.817245	0.2125		0.974467	0.481	2.40317	0.99409
521	+	ydeH	ydeH	1.40353	0.835	1.69655	0.921	0.335634	0.000176664	0.895987	0.3595	1.01471	0.5315	1.15056	0.7255		3.13142	0.997	2.74967	0.987219
522	+	ydeI	ydeI	0.553763	0.068	1.37101	0.814	0.422649	0.000425064	0.928676	0.3945	1.12969	0.7025	1.3171	0.8835		NA	NA	1.02866	0.544005
523	-	ydeJ	ydeJ	0.634901	0.247	1.35504	0.811	0.594124	0.0040036	1.08467	0.609	0.478275	0.138	1.14574	0.7095		NA	NA	1.74793	0.881766
524	-	ydeK	ydeK	NA	NA	1.1799	0.6265	NA	NA	0.942805	0.441	0.972121	0.4635	NA	NA		NA	NA	0.765319	0.175151
525	+	ydeL	ydeL	1.72808	0.721	1.12715	0.642	1.00445	0.514066	1.00885	0.5125	0.97454	0.4595	0.980822	0.4715		0.636177	0.229	1.68025	0.924238
526	+	ydeM	ydeM	0.646425	0.163	1.09777	0.5795	0.722346	0.0142995	0.915199	0.3795	0.962456	0.439	1.15311	0.68		NA	NA	0.882788	0.304114
527	-	ydeN	ydeN	0.672098	0.149	1.13422	0.6085	0.78712	0.0411766	0.91112	0.374	1.26994	0.814	1.11271	0.6775		0.71893	0.298	0.860135	0.287395
528	-	ydzF	ydzF	0.558654	0.1	1.35422	0.8	NA	NA	0.943708	0.416	1.02246	0.5265	1.27382	0.8485		NA	NA	0.573847	0.0339791
529	+	ydeO	ydeO	0.592676	0.123	1.04701	0.538	1.11871	0.75345	0.625052	0.0815	1.03285	0.542	1.05866	0.584		0.339772	0.057	0.730711	0.125466
530	-	ydeP	ydeP	0.593601	0.259	0.991989	0.492	NA	NA	0.961075	0.4395	0.981987	0.4815	1.64007	0.9175		NA	NA	1.24385	0.628512
531	+	ydeQ	ydeQ	0.566538	0.204	0.941633	0.432	0.935965	0.348064	0.780539	0.2065	1.12381	0.652	1.08731	0.615		NA	NA	0.547794	0.0197228
532	-	ydeR	ydeR	0.599397	0.269	NA	NA	NA	NA	1.17235	0.6705	0.859626	0.38	NA	NA		NA	NA	0.530723	0.0174164
533	+	ydeS	ydeS	0.628107	0.227	1.09823	0.572	NA	NA	0.874818	0.32	1.29826	0.7985	1.20404	0.6685		NA	NA	0.921335	0.364911
534	+	ydeT	ydeT	0.787685	0.393	0.888747	0.412	NA	NA	0.962324	0.452	0.980903	0.4825	0.947716	0.4595		NA	NA	0.842889	0.240077
535	+	ydfA	ydfA	0.671349	0.164	0.909082	0.4275	1.07415	0.682921	0.783657	0.2395	1.06707	0.591	0.971518	0.464		NA	NA	0.932551	0.384435
536	+	ydfB	ydfB	0.556419	0.078	1.04606	0.548	NA	NA	0.807485	0.2685	1.35888	0.7195	NA	NA		0.899705	0.429	0.559561	0.0836984
537	-	ydfC	ydfC	0.908621	0.456	NA	NA	NA	NA	2.32417	0.9855	1.05538	0.59	1.00617	0.512		NA	NA	0.411421	0.0632344
538	+	ydfD	ydfD	0.496069	0.094	1.03134	0.5245	0.817329	0.110356	1.08867	0.566	1.00833	0.5155	0.973225	0.4495		NA	NA	1.2274	0.81435
539	-	ydfE	ydfE	0.777799	0.416	1.17501	0.6255	0.691323	0.0410057	0.877877	0.342	1.01263	0.519	NA	NA		NA	NA	0.541067	0.0904084
540	+	ydfF	ydfF	0.764869	0.381	0.90251	0.4365	NA	NA	0.939725	0.4545	0.860245	0.252	0.977361	0.483		NA	NA	0.597293	0.0325256
541	-	ydfG	ydfG	0.57347	0.253	0.941971	0.447	NA	NA	0.989094	0.485	0.875402	0.3845	0.744976	0.2705		NA	NA	0.580371	0.0762436
542	+	ydfH	ydfH	0.769752	0.266	1.74969	0.8945	0.826068	0.12212	1.1223	0.632	1.12411	0.6485	0.925743	0.37		NA	NA	1.31019	0.806817
543	+	ydfI	ydfI	0.692144	0.362	1.06528	0.558	1.0496	0.583775	1.1682	0.707	0.926299	0.3725	0.705361	0.087		NA	NA	0.363091	0.0155686
544	+	ydfJ	ydfJ	0.733196	0.219	0.88327	0.412	NA	NA	0.837783	0.2705	0.838806	0.2445	0.694271	0.064		NA	NA	0.836657	0.277042
545	-	nap	nap	0.566731	0.106	1.23492	0.655	0.968448	0.429443	1.00013	0.5005	1.08739	0.648	1.11624	0.6885		NA	NA	0.672169	0.056675
546	-	ydfK	ydfK	0.629336	0.227	1.28803	0.703	NA	NA	0.646619	0.153	1.63388	0.8145	0.890109	0.3975		NA	NA	0.654394	0.15709
547	-	ydfL	ydfL	0.801362	0.397	1.32451	0.813	NA	NA	1.09812	0.634	NA	NA	NA	NA		NA	NA	1.0523	0.557881
548	-	ydfM	ydfM	0.653259	0.205	0.761652	0.276	0.860707	0.150031	0.895165	0.3555	1.11631	0.6725	1.19601	0.7555		NA	NA	1.93845	0.878485
549	+	ydfN	ydfN	NA	NA	1.44603	0.765	NA	NA	1.25044	0.7245	0.982453	0.4785	NA	NA		NA	NA	0.301973	0.00221744
550	+	ydfO	ydfO	0.508363	0.26	1.29762	0.7195	0.966848	0.410005	0.801313	0.2455	1.12533	0.637	0.972355	0.463		NA	NA	2.37163	0.956891
551	+	ydfP	ydfP	0.441645	0.219	NA	NA	NA	NA	1.43203	0.8485	1.0252	0.5225	1.08574	0.6495		NA	NA	1.27303	0.839323
552	+	ydfQ	ydfQ	0.296485	0.057	NA	NA	NA	NA	0.778764	0.2295	NA	NA	NA	NA		NA	NA	1.01095	0.519177
553	-	ydzH	ydzH	NA	NA	NA	NA	NA	NA	NA	NA	NA	NA	NA	NA	poor	NA	NA	1.82744	0.904141
554	-	ydfR	ydfR	1.02232	0.519	0.714371	0.2875	0.894848	0.245085	2.40317	0.9805	0.503955	0.033	0.242329	0.0045		NA	NA	4.61893	0.998903
555	+	ydfS	ydfS	1.21066	0.651	0.652608	0.195	0.829145	0.130792	7.0902	0.9995	0.439675	0.013	0.266149	0.001		NA	NA	5.02889	0.999735
556	-	ydfT	cotP	1.28926	0.656	0.720035	0.246	NA	NA	5.58766	0.9985	0.480247	0.0395	0.35925	0.0015		NA	NA	8.20651	0.999782
557	-	ydgA	ydgA	NA	NA	NA	NA	NA	NA	12.9942	0.9955	0.860668	0.3735	0.398548	0.014		NA	NA	8.99921	0.999924
558	-	ydgB	ydgB	1.80387	0.736	NA	NA	NA	NA	10.6257	0.9985	0.639618	0.0705	0.378256	0.005		1.15697	0.674	10.0808	0.999881
559	+	ydgC	ydgC	0.737753	0.194	1.25941	0.771	1.21873	0.933219	1.12202	0.6485	0.708999	0.109	0.651189	0.049		NA	NA	0.436012	0.00952614
560	+	ydgD	ydgD	0.633804	0.148	1.22774	0.6505	1.11657	0.737491	1.1772	0.7275	0.984715	0.488	0.685616	0.2005		4.39896	0.967	0.612327	0.123345
561	+	ydgE	ydgE	0.549595	0.162	1.16273	0.686	1.01169	0.530872	1.11135	0.6455	1.02326	0.547	0.735002	0.182		NA	NA	0.964781	0.452791
562	-	expZ	expZ	0.610623	0.105	1.04159	0.553	1.25309	0.930424	0.786654	0.2195	0.926465	0.391	1.03917	0.5715		NA	NA	0.965871	0.436874
563	-	ydgF	ydgF	0.853757	0.372	0.880135	0.4	1.10495	0.71028	1.09678	0.5815	1.00688	0.512	1.16065	0.7485		NA	NA	1.16976	0.753987
564	-	dinB	dinB	0.613331	0.082	1.08161	0.5545	1.46768	0.973147	0.895413	0.345	0.776814	0.1615	0.70733	0.0785		NA	NA	0.996006	0.49304
565	+	ydgG	ydgG	1.31564	0.619	1.04691	0.5325	NA	NA	0.814333	0.2565	1.21997	0.6705	NA	NA		NA	NA	1.51076	0.892959
566	+	ydgH	ydgH	1.6827	0.698	1.05398	0.543	1.08376	0.692621	1.08908	0.622	1.01872	0.5245	0.85581	0.304		NA	NA	2.31119	0.990304
567	-	ydgI	ydgI	NA	NA	NA	NA	NA	NA	0.760776	0.2905	NA	NA	NA	NA		NA	NA	1.01898	0.531389
568	-	ydgJ	ydgJ	NA	NA	NA	NA	NA	NA	NA	NA	NA	NA	NA	NA		NA	NA	2.30639	0.994848
569	+	ydgK	ydgK	1.01309	0.508	1.12984	0.5775	NA	NA	0.742936	0.1535	1.39118	0.8725	NA	NA		NA	NA	1.16855	0.74765
570	-	ydhB	ydhB	0.717228	0.345	NA	NA	NA	NA	0.922636	0.426	NA	NA	0.774219	0.292		NA	NA	2.84812	0.977168
571	+	ydhC	ydhC	0.713878	0.193	1.17277	0.6295	NA	NA	0.822467	0.2535	0.783787	0.2225	0.751803	0.125		1.1298	0.575	0.461276	0.0129361
572	+	ydhD	ydhD	51.4143	1	1.59005	0.903	1.72309	0.997355	0.618154	0.062	1.31536	0.831	1.42125	0.8955		2.22218	0.99	0.658133	0.0581418
573	+	ydhE	ydhE	1.45055	0.797	1.21137	0.655	1.22817	0.938103	1.06941	0.5935	0.827413	0.231	0.47674	0.0155		0.907047	0.45	1.61868	0.962042
574	-	ydhF	ydhF	17.8399	1	0.247665	0.012	0.457843	0.000406219	0.893056	0.3545	1.11272	0.653	1.26949	0.842		3.21035	0.999	0.887443	0.347427
575	-	phoB	phoB	29.3824	1	0.571399	0.0555	0.447919	0.000419873	0.801417	0.2135	1.10122	0.6415	1.22574	0.8035		2.23669	0.981	1.8236	0.956316
576	+	ydhG	ydhG	1.20852	0.639	1.39172	0.7545	0.993704	0.478574	1.26251	0.775	0.597133	0.087	0.753389	0.1225		0.68672	0.254	0.755368	0.1197
577	-	ydhH	ydhH	0.671377	0.333	1.10556	0.586	0.787718	0.0818199	1.36563	0.8485	0.833747	0.2435	0.746046	0.1285		NA	NA	0.78764	0.156559
578	-	ydhI	ydhI	0.57266	0.112	1.08848	0.5715	0.954461	0.389016	1.23892	0.7585	0.957667	0.4295	0.842655	0.235		NA	NA	0.791099	0.169894
579	+	ydhJ	ydhJ	0.716301	0.281	0.989464	0.487	0.74983	0.0181788	1.27578	0.7765	0.897532	0.3295	0.795871	0.1565		0.729447	0.3	0.999146	0.498826
580	+	ydhK	ydhK	NA	NA	NA	NA	NA	NA	NA	NA	NA	NA	NA	NA	poor	NA	NA	1.05095	0.581876
581	-	ydhL	ydhL	0.793483	0.39	NA	NA	NA	NA	NA	NA	NA	NA	NA	NA		NA	NA	0.517445	0.166036
582	+	ydhM	ydhM	NA	NA	NA	NA	NA	NA	0.859902	0.3075	0.845309	0.3615	NA	NA		1.14115	0.584	1.10916	0.672519
583	+	ydhN	ydhN	0.400041	0.192	NA	NA	NA	NA	1.07542	0.606	NA	NA	NA	NA		0.795065	0.345	1.28116	0.840907
584	+	ydhO	ydhO	0.782367	0.281	0.974786	0.4755	NA	NA	0.49885	0.03	0.742688	0.126	0.519789	0.009		1.13587	0.584	1.34405	0.895242
585	+	ydhP	ydhP	0.732987	0.237	0.813747	0.326	NA	NA	0.928586	0.404	0.826628	0.3505	0.595337	0.0385		1.11361	0.661	1.15714	0.746221
586	+	ydhQ	ydhQ	0.935627	0.436	0.949989	0.457	1.02887	0.573784	0.88957	0.3955	0.842769	0.2705	0.764293	0.1525		1.00643	0.516	0.824158	0.2065
587	+	ydhR	ydhR	1.08647	0.592	0.994265	0.494	1.14213	0.846509	0.888569	0.332	0.873938	0.286	0.711154	0.0945		1.13013	0.701	1.13869	0.723521
588	+	ydhS	ydhS	1.02154	0.512	1.1037	0.623	0.979479	0.42641	1.05999	0.576	0.757785	0.141	0.680307	0.083		1.04494	0.571	1.31864	0.882677
589	+	ydhT	ydhT	1.08269	0.57	1.04306	0.5575	1.05935	0.649405	0.863526	0.291	0.947238	0.404	0.72549	0.103		1.68215	0.774	1.39376	0.914465
590	-	ydhU	ydhU	0.518892	0.084	0.910163	0.389	0.877203	0.297034	0.960475	0.4415	1.16849	0.6995	1.066	0.588		NA	NA	0.285047	0.0791029
591	+	ydiA	thiL	0.545193	0.076	1.15053	0.662	1.18426	0.910022	0.814622	0.235	1.00437	0.506	1.09818	0.6605		0.666026	0.252	0.635769	0.0435048
592	+	ydiB	ydiB	0.620066	0.149	0.911248	0.3785	1.10109	0.799381	1.01546	0.53	1.18209	0.696	1.33396	0.8735		0.72135	0.187	0.618027	0.0361619
593	+	ydiC	ydiC	0.983479	0.49	0.919711	0.427	1.10278	0.741752	0.952388	0.431	1.11136	0.655	0.987405	0.475		0.678524	0.141	0.599908	0.0272802
594	+	ydiD	ydiD	0.216497	0.009	0.771823	0.291	NA	NA	0.935203	0.405	NA	NA	NA	NA		0.532445	0.17	0.734002	0.0998399
595	+	ydiE	gcp	0.980167	0.494	1.59476	0.851	1.04233	0.648275	0.908251	0.377	0.943148	0.398	1.11922	0.6775		0.631898	0.222	0.751123	0.118803
596	-	ydiF	ydiF	1.17677	0.641	0.819028	0.333	1.10647	0.746157	1.1388	0.6645	1.06235	0.599	1.13506	0.7095		0.773892	0.156	1.04778	0.585365
597	+	ydiG	ydiG	1.29392	0.743	0.787848	0.2345	0.826799	0.0715069	0.975132	0.466	0.885253	0.3165	0.838496	0.2185		2.37068	0.908	0.539567	0.0150975
598	+	ydiH	ydiH	1.20581	0.662	0.875773	0.39	0.90953	0.206729	1.06252	0.5605	0.847427	0.2645	0.74691	0.126		1.18966	0.755	0.675913	0.0620341
599	+	ydiI	tatAY	1.20267	0.582	0.966611	0.4745	1.08104	0.749028	1.02784	0.5395	0.819568	0.2325	0.698082	0.077		0.600334	0.191	0.575577	0.0224298
600	+	ydiJ	tatCY	1.06968	0.59	1.26642	0.7245	1.14433	0.84902	1.21986	0.7475	0.938517	0.4055	0.656512	0.0575		1.05492	0.568	0.791835	0.153618
601	-	ydiK	ydiK	NA	NA	NA	NA	NA	NA	NA	NA	NA	NA	NA	NA	poor	NA	NA	1.03098	0.543299
602	-	ydiL	ydiL	1.207	0.663	0.97689	0.4765	NA	NA	1.28052	0.79	1.17985	0.639	0.729761	0.193		1.37177	0.864	0.945581	0.406881
603	+	groES	groES	0.902347	0.407	0.943888	0.4345	1.20226	0.914834	0.655291	0.129	1.19544	0.646	1.13518	0.702		1.23688	0.794	0.508581	0.0121432
604	+	groEL	groEL	1.65419	0.693	1.15465	0.6755	1.0956	0.770827	0.779236	0.194	1.09566	0.6495	1.12007	0.687		1.62148	0.797	0.618249	0.036706
605	+	ydiM	ydiM	0.621448	0.194	1.08796	0.5895	NA	NA	0.772648	0.186	0.984462	0.476	0.999358	0.4985		NA	NA	1.66458	0.928757
606	+	ydiN	ydiN	NA	NA	1.48931	0.7655	0.469682	0.00318267	0.576203	0.0665	0.735212	0.262	NA	NA		NA	NA	0.649868	0.0457224
607	+	ydiO	ydiO	0.593185	0.201	1.08704	0.587	0.423724	0.000458776	0.961972	0.4445	1.26684	0.7885	1.61586	0.9635		0.57174	0.191	1.30403	0.872705
608	+	ydiP	ydiP	0.590245	0.111	1.30219	0.791	0.60603	0.00312079	0.966565	0.4535	1.15009	0.7225	1.48522	0.949		0.577137	0.041	1.37761	0.906895
609	+	ydiQ	ydiQ	0.632564	0.326	0.750566	0.3155	0.673516	0.0253419	1.01891	0.5205	NA	NA	NA	NA		NA	NA	1.07827	0.560296
610	+	ydiR	ydiR	0.656457	0.173	1.02985	0.5295	0.566671	0.0085157	0.926977	0.403	1.03915	0.546	1.252	0.841		0.760479	0.158	0.643073	0.0438059
611	+	ydiS	ydiS	0.762162	0.255	1.51286	0.8925	0.415955	0.000213411	1.04048	0.554	0.904894	0.356	1.34499	0.8555		0.868748	0.311	0.905202	0.325171
612	+	ydjA	ydjA	0.704909	0.367	1.37716	0.741	0.401242	0.000184919	1.04219	0.5615	0.756716	0.192	1.25073	0.8135		1.15558	0.643	0.888046	0.29556
613	+	ydjB	ydjB	NA	NA	NA	NA	NA	NA	NA	NA	NA	NA	NA	NA	poor	NA	NA	0.795061	0.157921
614	+	ydjC	ydjC	0.773755	0.39	NA	NA	NA	NA	0.927184	0.4405	NA	NA	NA	NA		NA	NA	0.586734	0.0536452
615	-	gutR	gutR	1.25888	0.722	0.793179	0.239	1.14948	0.816982	1.18855	0.7185	1.13209	0.6915	1.25662	0.8495		1.12957	0.674	1.02378	0.542865
616	+	gutB	gutB	2.15487	0.881	0.57952	0.0535	1.28444	0.925672	0.814197	0.2465	1.12396	0.6555	0.983346	0.4745		0.883215	0.404	0.789296	0.152385
617	+	ydjD	gutP	NA	NA	1.08933	0.5555	NA	NA	1.04195	0.539	1.02328	0.53	0.886238	0.3335		0.81128	0.319	0.627637	0.0367643
618	+	ydjE	ydjE	0.518954	0.12	1.13468	0.6475	0.260036	2.70364e-05	1.02189	0.523	1.00082	0.5015	0.932641	0.383		1.29912	0.807	0.881068	0.2852
619	+	ydjF	pspA	0.249029	0.099	1.041	0.5305	NA	NA	0.920242	0.427	0.876641	0.386	NA	NA		0.939759	0.457	0.252712	0.000721345
620	+	ydjG	ydjG	0.618792	0.107	0.962813	0.468	1.09484	0.698638	0.927452	0.3955	0.941232	0.403	1.06605	0.564		0.861897	0.336	0.249688	0.000620872
621	+	ydjH	ydjH	0.444239	0.097	1.14126	0.5935	0.861265	0.171481	0.934704	0.435	1.00242	0.505	1.21298	0.675		1.47302	0.844	0.272938	0.00077483
622	+	ydjI	ydjI	0.530244	0.088	0.979481	0.4855	NA	NA	1.03454	0.551	0.928328	0.4275	0.978323	0.4695		4.58845	0.946	0.309208	0.00134873
623	-	ydjJ	ydjJ	0.544096	0.218	1.34583	0.686	NA	NA	NA	NA	NA	NA	NA	NA		NA	NA	0.858953	0.291783
624	+	ydjK	ydjK	0.820105	0.342	0.925231	0.452	1.22803	0.909238	0.91522	0.3825	1.01057	0.5125	0.89366	0.306		0.684722	0.073	0.998891	0.498196
625	-	ydjL	ydjL	0.555364	0.067	1.18008	0.6955	0.487752	0.000909265	1.02828	0.5395	0.909399	0.353	1.02453	0.545		0.667418	0.074	0.787074	0.15417
626	+	ydjM	ydjM	0.615427	0.199	1.29343	0.7135	0.826201	0.10346	1.09359	0.618	1.12048	0.689	1.20331	0.7795		NA	NA	0.40924	0.0927196
627	+	ydjN	ydjN	0.286041	0.076	1.32027	0.702	0.868516	0.117705	1.03286	0.5475	1.10809	0.6605	1.19243	0.7085		NA	NA	0.852987	0.384732
628	-	ydjO	ydjO	2.59403	0.878	0.95519	0.4665	1.09734	0.729853	0.812649	0.2545	1.21402	0.731	1.26871	0.7925		NA	NA	0.49522	0.00999669
629	-	ydjP	ydjP	6.42694	1	1.3358	0.7965	1.19193	0.924005	0.700157	0.1395	1.13882	0.705	0.909944	0.358		2.02243	0.99	0.600335	0.0314642
630	-	yeaA	yeaA	5.2998	0.999	1.01483	0.515	1.09676	0.714044	0.653987	0.089	1.01216	0.52	0.835222	0.255		2.02944	0.985	0.618827	0.0439528
631	-	cotA	cotA	0.684577	0.177	1.21452	0.6545	0.649814	0.102726	97.6864	1	0.536008	0.0185	0.297392	0.001		NA	NA	1.57604	0.961049
632	-	gabP	gabP	0.484775	0.031	1.81079	0.929	0.965294	0.374565	0.944864	0.4195	0.964467	0.451	1.1525	0.7385		1.00236	0.506	1.28629	0.846705
633	+	yeaB	yeaB	0.496002	0.138	1.24392	0.6765	0.922519	0.303761	0.819206	0.253	1.11151	0.6605	0.942336	0.403		1.88211	0.835	2.04756	0.97841
634	+	yeaC	yeaC	0.633515	0.127	1.07435	0.59	1.13125	0.772554	1.2038	0.74	0.751808	0.127	0.589991	0.0315		0.418227	0.087	0.827058	0.198597
635	+	yeaD	yeaD	0.535373	0.091	1.14935	0.6725	1.25502	0.934539	0.914678	0.3815	0.934394	0.419	0.774496	0.1545		0.782112	0.235	1.42853	0.923698
636	+	yebA	yebA	0.805501	0.405	1.15106	0.61	NA	NA	1.04785	0.544	NA	NA	1.29869	0.718		NA	NA	3.01239	0.996625
637	+	guaA	guaA	0.808447	0.285	0.766239	0.209	1.05197	0.650169	1.00396	0.504	0.999153	0.4975	1.2267	0.792		NA	NA	1.54507	0.913388
638	+	yebB	pbuG	0.977388	0.482	0.843403	0.295	NA	NA	0.983443	0.472	0.922009	0.391	1.03037	0.53		NA	NA	1.60695	0.957937
639	+	yebC	yebC	0.975508	0.482	0.819998	0.2835	1.19181	0.858316	2.07641	0.9665	0.794032	0.1815	0.609419	0.0325		0.709166	0.289	1.73061	0.836344
640	+	yebD	yebD	1.37822	0.745	0.961904	0.468	1.15887	0.820656	0.640876	0.107	0.97788	0.4625	0.977248	0.471		1.00649	0.507	0.907562	0.402716
641	+	yebE	yebE	NA	NA	0.914501	0.393	NA	NA	1.29953	0.8175	0.853801	0.261	0.778164	0.1805		NA	NA	1.16836	0.758894
642	+	yebF	yebE	NA	NA	NA	NA	NA	NA	NA	NA	NA	NA	NA	NA	poor	NA	NA	1.16836	0.758894
643	+	yebG	yebG	0.933213	0.442	0.899095	0.4215	NA	NA	0.899715	0.374	NA	NA	NA	NA		NA	NA	1.18856	0.762972
644	+	purE	purE	1.92875	0.899	NA	NA	NA	NA	NA	NA	NA	NA	NA	NA	poor	NA	NA	0.943791	0.395786
645	+	purK	purK	1.54681	0.86	1.66857	0.8695	0.962017	0.370788	1.02829	0.5415	0.955599	0.427	2.50914	0.9945		0.683681	0.073	1.23285	0.81955
646	+	purB	purB	1.79684	0.931	NA	NA	NA	NA	NA	NA	NA	NA	NA	NA	poor	NA	NA	1.86959	0.983916
647	+	purC	purC	1.10793	0.606	1.67469	0.8485	0.880323	0.16544	0.997041	0.496	0.983166	0.4765	2.34898	0.9885		0.338014	0.018	1.81817	0.982205
648	+	yexA	purS	1.17134	0.673	1.42156	0.8015	1.06226	0.689449	0.887969	0.3515	0.963827	0.4395	2.38431	0.9945		0.83262	0.308	1.59876	0.964633
649	+	purL	purQ	1.3233	0.775	1.41853	0.7995	0.888191	0.187188	0.92309	0.38	0.971483	0.4495	2.26255	0.988		0.640493	0.132	1.67254	0.97333
650	+	purQ	purL	1.13133	0.644	1.62002	0.8515	0.862303	0.11313	1.02646	0.538	0.943322	0.42	2.36818	0.987		0.624618	0.074	2.81915	0.998068
651	+	purF	purF	1.11612	0.645	NA	NA	NA	NA	NA	NA	NA	NA	NA	NA	poor	NA	NA	3.35613	0.998867
652	+	purM	purM	1.08983	0.593	0.998883	0.499	0.991085	0.469092	0.879774	0.329	0.962344	0.442	1.85889	0.961		0.550689	0.2	2.27043	0.994017
653	+	purN	purN	1.062	0.556	0.86752	0.3735	0.928524	0.261699	0.909934	0.373	0.969076	0.4455	1.7885	0.9345		0.586473	0.037	2.05173	0.991096
654	+	purH	purH	0.843922	0.327	0.858653	0.335	0.913061	0.258123	0.923424	0.395	1.12608	0.683	2.03797	0.977		0.549704	0.078	2.02082	0.982601
655	+	purD	purD	0.983008	0.482	0.846818	0.332	0.926761	0.257555	0.848054	0.2875	1.00862	0.5155	2.87016	0.978		0.525919	0.091	1.42894	0.926373
656	-	yezC	yezC	NA	NA	0.802969	0.3305	NA	NA	0.916689	0.3595	NA	NA	NA	NA		NA	NA	0.966988	0.452544
657	+	yecA	yecA	0.745914	0.32	0.871198	0.3875	1.13035	0.78577	0.878974	0.3435	1.12116	0.684	0.925085	0.3745		NA	NA	0.903521	0.37093
658	+	yerA	yerA	1.60413	0.9	0.667599	0.107	1.13154	0.850166	0.987185	0.4835	0.987162	0.4765	0.916191	0.3645		1.05131	0.576	0.922428	0.390728
659	+	yerB	yerB	2.22235	0.803	0.828247	0.279	1.02933	0.599434	1.02384	0.5325	1.04303	0.569	1.05891	0.6		1.31372	0.675	1.0195	0.535302
660	+	yerC	yerC	1.333	0.728	1.2073	0.6315	1.08408	0.755918	0.724872	0.2235	0.984865	0.4745	1.04131	0.5495		1.12406	0.58	1.80921	0.947878
661	-	yerD	yerD	0.400797	0.105	NA	NA	1.13033	0.759006	0.623886	0.086	1.11304	0.6615	1.05992	0.544		0.659024	0.28	1.20029	0.765677
662	+	yerE	pcrB	0.600985	0.072	1.22077	0.73	1.27804	0.967828	0.942616	0.414	1.01311	0.52	1.21601	0.81		0.743824	0.159	0.424071	0.0100098
663	+	yerF	pcrA	NA	NA	NA	NA	NA	NA	NA	NA	NA	NA	NA	NA	poor	NA	NA	0.743373	0.108516
664	+	yerG	ligA	0.756499	0.233	0.926728	0.3965	0.942147	0.317629	0.94997	0.432	0.992571	0.4895	1.29784	0.8435		0.727048	0.14	0.99981	0.499656
665	+	yerH	yerH	0.741725	0.205	0.800236	0.261	0.783968	0.0375252	0.963348	0.4505	0.983964	0.4685	1.07865	0.6305		0.645447	0.07	0.90759	0.329618
666	+	yerI	yerI	0.613727	0.087	1.66768	0.9255	1.10427	0.754343	0.995314	0.49	1.00404	0.51	0.813508	0.1925		0.745882	0.178	0.794763	0.163211
667	-	sapB	sapB	1.31007	0.715	1.61585	0.9145	1.32423	0.976846	0.769082	0.1805	1.25504	0.8	1.15342	0.7335		2.17802	0.974	1.3269	0.887472
668	-	opuE	opuE	0.573912	0.12	1.16384	0.6365	1.54923	0.987889	0.746647	0.1695	1.08822	0.6	1.1537	0.7465		NA	NA	1.49373	0.856999
669	+	yerL	gatC	0.832877	0.317	1.01404	0.519	1.0094	0.5349	0.929174	0.4005	1.23294	0.7655	1.33437	0.8765		0.743606	0.206	0.354075	0.00432176
670	+	yerM	gatA	0.862614	0.321	0.952394	0.4475	1.06194	0.701245	0.895441	0.365	1.05924	0.5965	1.34905	0.8975		0.69401	0.177	0.726642	0.0948612
671	+	yerN	gatB	NA	NA	NA	NA	NA	NA	NA	NA	NA	NA	NA	NA	poor	NA	NA	1.12682	0.707737
672	-	yerO	yerO	1.2396	0.695	0.912871	0.4105	1.48391	0.975773	0.855187	0.296	1.05372	0.5845	1.07651	0.6305		NA	NA	0.760428	0.20151
673	+	yerP	yerP	0.769158	0.206	1.04898	0.5605	1.35295	0.980355	0.795915	0.2195	0.841078	0.2715	0.873887	0.2675		0.943995	0.42	1.04137	0.572785
674	+	yerQ	yerQ	0.601738	0.086	0.927248	0.404	1.03346	0.61899	0.89925	0.3535	1.34143	0.874	1.21221	0.7935		0.821187	0.323	0.779787	0.148275
675	+	yefA	yefA	0.420979	0.088	0.858396	0.3775	0.185898	4.1538e-05	0.874255	0.3165	1.41587	0.8545	3.04588	0.9965	2 spots on each array (only one is OK)	NA	NA	1.00217	0.504016
676	-	yefB	yefB	0.585021	0.201	0.939413	0.4545	0.0642113	1.43684e-06	1.05858	0.5695	1.1333	0.614	2.69082	0.9915		NA	NA	1.13546	0.689687
677	+	yefC	yefC	0.664666	0.332	NA	NA	0.217179	0.000433694	NA	NA	NA	NA	1.45763	0.793		NA	NA	0.703263	0.0732875
678	+	yeeA	yeeA	0.474982	0.131	1.1256	0.5975	0.432854	0.00338778	0.765281	0.211	1.09799	0.6265	NA	NA		NA	NA	1.64587	0.94772
679	+	yeeB	yeeB	0.764576	0.313	1.18553	0.648	0.260761	3.50294e-05	0.932624	0.3945	1.20243	0.7595	1.43807	0.9205		NA	NA	1.54096	0.95602
680	+	yeeC	yeeC	0.99674	0.498	1.39605	0.823	0.204606	2.1073e-05	0.93506	0.408	1.23127	0.7675	1.69043	0.9625		NA	NA	2.03903	0.988791
681	-	yeeD	yeeD	0.672506	0.258	1.35538	0.7315	1.08492	0.602752	0.753105	0.158	0.997207	0.497	1.50912	0.8815		NA	NA	1.83977	0.984435
682	-	yezA	yezA	0.80647	0.356	1.44883	0.7505	0.212985	0.000399219	0.907351	0.3725	NA	NA	1.27256	0.7635		NA	NA	5.3753	0.999723
683	-	yeeF	yeeF	0.554368	0.084	1.44927	0.862	0.311703	0.00133249	0.763215	0.1935	1.01533	0.524	1.44105	0.8885		0.662363	0.132	1.58654	0.932756
684	+	yeeG	yeeG	0.790225	0.26	1.5331	0.901	0.696552	0.0221307	0.752965	0.1685	1.07943	0.6165	1.28921	0.713		NA	NA	1.29354	0.784037
685	+	rapH	rapH	0.739689	0.366	1.9044	0.9465	0.815368	0.0726999	0.948587	0.433	1.00448	0.5065	1.4301	0.866		0.456823	0.116	0.777787	0.159242
686	+	yeeI	yeeI	0.815676	0.303	1.23765	0.7425	0.976041	0.421827	0.775337	0.2065	1.02331	0.534	1.05843	0.596		0.517948	0.112	0.703983	0.081654
687	+	yeeK	yeeK	0.509151	0.097	1.44172	0.853	1.16442	0.820853	0.79752	0.2345	2.73471	0.995	2.69092	0.9975		NA	NA	0.878509	0.2784
688	+	yeeK	yezE	0.509151	0.097	1.44172	0.853	NA	NA	0.79752	0.2345	2.73471	0.995	2.69092	0.9975		NA	NA	0.878509	0.2784
689	+	yesE	yesE	0.77246	0.416	1.31427	0.6885	NA	NA	0.436595	0.0195	0.904076	0.411	NA	NA		NA	NA	0.763787	0.13798
690	+	yesF	yesF	0.992019	0.496	NA	NA	NA	NA	0.539263	0.0415	1.19226	0.7125	NA	NA		NA	NA	1.18096	0.771649
691	+	cotJA	cotJA	50.7591	1	1.29907	0.7885	1.24493	0.934449	0.801684	0.215	1.16876	0.72	1.45499	0.9165		3.7533	0.999	0.928449	0.374539
692	+	cotJB	cotJB	48.8807	1	1.03764	0.5495	1.20995	0.899343	0.632911	0.076	1.16126	0.7115	1.34235	0.876		8.96533	1	0.687706	0.0962468
693	+	cotJC	cotJC	46.2884	1	0.938701	0.425	1.14236	0.827805	0.590711	0.054	1.20226	0.7475	1.33138	0.8585		3.1453	0.999	1.23037	0.781315
694	+	yesJ	yesJ	29.1389	1	0.847024	0.2995	1.32872	0.96581	0.58637	0.0685	1.28807	0.8165	1.38989	0.8985		4.18467	0.999	0.862388	0.252413
695	+	yesK	yesK	NA	NA	NA	NA	NA	NA	NA	NA	NA	NA	NA	NA	poor	NA	NA	0.891958	0.314178
696	+	yesL	yesL	1.97054	0.948	0.481007	0.03	1.19058	0.879189	0.779384	0.2165	1.24273	0.8105	1.36929	0.868		1.71308	0.819	0.935789	0.400318
697	+	yesM	yesM	7.38442	0.956	0.644873	0.2005	1.06513	0.686105	0.897464	0.3525	1.07646	0.621	1.16076	0.729		1.47541	0.732	1.23931	0.828758
698	+	yesN	yesN	15.5899	0.992	0.553193	0.048	1.06991	0.731254	0.947737	0.432	1.09976	0.6435	0.943201	0.3955		1.63593	0.794	3.27052	0.976547
699	+	yesO	yesO	1.48987	0.849	0.757349	0.1945	0.944017	0.314461	0.644799	0.1585	0.979569	0.464	1.03499	0.559		1.0862	0.606	1.2807	0.859011
700	+	yesP	yesP	1.01241	0.507	0.978301	0.4775	1.13325	0.690399	0.769595	0.296	1.04825	0.575	1.0398	0.5525		1.45341	0.827	3.01426	0.982321
700	+	yesP	yesP	1.01241	0.507	0.670302	0.198	1.07263	0.737494	1.0341	0.548	0.798039	0.24	0.997971	0.4975		1.45341	0.827	3.01426	0.982321
701	+	yesQ	yesQ	2.49986	0.961	0.738578	0.285	1.07805	0.69148	0.861661	0.306	1.05171	0.579	0.909888	0.347		1.10481	0.56	1.98435	0.977255
702	+	yesR	yesR	3.65461	0.991	0.669631	0.111	1.20672	0.916986	0.654072	0.1375	0.960277	0.4345	0.944752	0.4025		1.3114	0.685	1.08457	0.606884
703	+	yesS	yesS	1.3387	0.713	0.861426	0.3775	1.40428	0.968055	0.676133	0.141	1.03546	0.554	0.902031	0.3315		1.54256	0.893	1.42725	0.909785
704	+	yesT	yesT	NA	NA	NA	NA	NA	NA	NA	NA	NA	NA	NA	NA	poor	NA	NA	1.08288	0.635062
705	+	yesU	yesU	2.25909	0.791	0.785472	0.318	NA	NA	0.606029	0.1265	0.823748	0.2475	0.63708	0.074		NA	NA	1.616	0.93586
706	+	yesV	yesV	1.6311	0.789	0.649445	0.215	NA	NA	0.603691	0.1155	0.632477	0.123	0.547991	0.009		3.1361	0.928	2.80754	0.993693
707	+	yesW	yesW	2.5005	0.933	0.460436	0.069	NA	NA	0.941792	0.456	0.829484	0.2255	0.493663	0.0095		1.2315	0.768	1.9581	0.965723
708	+	yesX	yesX	2.17608	0.942	0.722174	0.2395	NA	NA	0.828925	0.2945	0.834515	0.234	0.796701	0.1745		0.981529	0.489	2.45442	0.994192
709	+	yesY	yesY	2.27593	0.905	0.4086	0.0615	1.19858	0.904305	1.01898	0.5145	0.978059	0.4615	0.730658	0.1265		1.43999	0.82	2.07173	0.985476
710	+	yesZ	yesZ	0.449931	0.224	NA	NA	NA	NA	NA	NA	0.910951	0.361	0.590097	0.047		NA	NA	0.733306	0.320102
711	+	yetA	yetA	0.708828	0.316	1.34423	0.714	1.46442	0.991117	0.560068	0.0655	0.978919	0.461	0.812363	0.183		NA	NA	4.05385	0.989207
712	+	lplA	lplA	0.827468	0.433	NA	NA	NA	NA	0.80451	0.3555	1.13383	0.661	0.848595	0.2305		NA	NA	1.72565	0.969215
713	+	lplB	lplB	NA	NA	1.25289	0.668	1.51635	0.979599	0.714273	0.175	0.928663	0.4125	1.06803	0.595		0.59965	0.074	3.49071	0.98702
714	+	lplC	lplC	1.51943	0.69	NA	NA	NA	NA	NA	NA	NA	NA	NA	NA		NA	NA	1.6249	0.958155
715	+	lplD	lplD	3.96165	0.994	0.845256	0.3035	1.59657	0.997085	0.610444	0.065	1.27812	0.822	1.21137	0.7815		1.61511	0.869	2.04726	0.987537
716	+	yetF	yetF	0.0979524	0.02	1.03241	0.5185	1.34922	0.983108	0.722749	0.147	1.17561	0.7185	0.966472	0.442		1.34958	0.864	1.3769	0.869242
717	-	yetG	yetG	0.593205	0.138	1.22692	0.7385	1.33953	0.946953	0.772514	0.206	0.820619	0.2625	0.643425	0.0485		0.914359	0.376	1.20334	0.739292
718	-	yetH	yetH	0.999694	0.5	1.28545	0.6825	1.66303	0.989256	0.707668	0.127	1.2615	0.6985	0.965013	0.443		0.749197	0.156	1.57481	0.944345
719	+	yetI	yetI	1.02043	0.519	0.891891	0.403	1.10061	0.794437	1.03652	0.526	0.949368	0.4245	1.11855	0.6945	2 spots on each array (only one is OK)	0.883417	0.339	0.815414	0.185321
720	+	yezB	yezB	1.28273	0.604	0.729444	0.169	1.07019	0.731456	1.07067	0.5985	0.914272	0.364	0.895094	0.3225		NA	NA	0.819215	0.194744
721	+	yezD	yezD	1.99967	0.761	NA	NA	NA	NA	1.17516	0.6905	NA	NA	NA	NA		NA	NA	NA	NA
722	+	yetJ	yetJ	1.0861	0.588	0.495459	0.0865	1.49625	0.994312	0.859909	0.309	1.18609	0.713	1.47964	0.865		0.767375	0.324	1.77708	0.959004
723	+	yetK	yetK	1.40598	0.794	1.01124	0.5185	1.56943	0.993382	0.720923	0.1345	1.14369	0.6215	1.27462	0.847		NA	NA	1.8028	0.972148
724	-	yetL	yetL	1.27102	0.609	0.832449	0.3785	NA	NA	1.1582	0.669	NA	NA	NA	NA		NA	NA	0.785187	0.148095
725	+	yetM	yetM	NA	NA	1.13312	0.604	NA	NA	1.2358	0.7025	0.954474	0.4185	0.87284	0.345		NA	NA	1.11812	0.690026
726	-	yetN	yetN	0.980962	0.496	NA	NA	NA	NA	0.560815	0.094	NA	NA	0.647774	0.171		NA	NA	1.17772	0.764235
727	+	yetO	yetO	0.956274	0.468	0.873309	0.3935	0.881933	0.210321	0.864285	0.388	1.0296	0.55	1.05276	0.548		0.663073	0.299	1.88117	0.969493
728	+	yfnI	yfnI	1.97031	0.96	0.515161	0.0425	0.926099	0.280016	1.00731	0.512	1.05818	0.5905	1.33959	0.885		1.08846	0.606	1.73513	0.976629
729	+	yfnH	yfnH	0.789067	0.4	NA	NA	0.124795	6.99353e-05	1.29454	0.757	12.9689	0.9995	16.4852	1		2.69331	0.933	11.2793	0.999962
730	+	yfnG	yfnG	1.57891	0.699	1.06425	0.559	0.124805	9.75506e-06	1.95704	0.959	16.5956	1	22.1152	1		4.64791	0.985	14.1114	0.99997
731	+	yfnF	yfnF	NA	NA	NA	NA	0.164654	1.4025e-05	2.13594	0.971	9.11202	1	11.0229	1		11.4752	0.992	14.4438	0.999974
732	+	yfnE	yfnE	2.90372	0.945	0.83589	0.3645	0.293977	0.000152761	6.94071	0.999	0.933201	0.402	1.46762	0.93		2.18883	0.987	12.8638	0.99997
733	+	yfnD	yfnD	2.12745	0.954	1.16662	0.6185	0.490419	0.00208979	6.25218	0.9955	0.93495	0.386	1.3715	0.8995		1.72858	0.965	9.42462	0.999747
734	-	yfnC	yfnC	NA	NA	NA	NA	NA	NA	NA	NA	NA	NA	NA	NA	poor	NA	NA	1.42081	0.924292
735	-	yfnB	yfnB	0.395103	0.161	1.20057	0.6355	1.3677	0.948605	0.852887	0.286	0.951022	0.4255	0.753773	0.1195		NA	NA	2.14168	0.992296
736	-	yfnA	yfnA	4.41958	0.968	1.06015	0.5425	1.71096	0.991791	0.629585	0.0875	1.20161	0.7325	1.46681	0.9345		NA	NA	1.2271	0.793194
737	+	yfmT	yfmT	0.545865	0.097	0.74322	0.2715	1.13598	0.835447	1.20208	0.7285	0.85454	0.277	1.10729	0.672		0.602203	0.031	0.686699	0.0695644
738	+	yfmS	yfmS	0.802302	0.326	0.732731	0.1935	1.30428	0.935499	1.04681	0.56	0.891522	0.326	1.38029	0.8995		0.630899	0.078	0.712468	0.0793446
739	+	yfmR	yfmR	0.73274	0.373	NA	NA	NA	NA	0.913205	0.3855	NA	NA	NA	NA		0.560011	0.174	0.584598	0.0307919
740	+	yfmQ	yfmQ	1.05838	0.559	0.814868	0.337	1.0678	0.698848	1.43882	0.8505	0.902255	0.3515	0.511328	0.007		1.15344	0.593	1.53789	0.955565
741	+	yfmP	yfmP	0.743269	0.354	1.27676	0.6875	NA	NA	0.709323	0.146	0.925176	0.441	NA	NA		NA	NA	0.723093	0.0960092
742	+	yfmO	yfmO	0.617112	0.329	NA	NA	NA	NA	0.741615	0.255	1.26741	0.6845	NA	NA		NA	NA	1.47882	0.931742
743	+	yfmN	yfmN	NA	NA	NA	NA	NA	NA	NA	NA	NA	NA	NA	NA		NA	NA	1.00475	0.507224
744	-	yfmM	yfmM	0.719773	0.272	1.47315	0.7835	1.36226	0.942763	1.15968	0.699	0.74034	0.12	0.641661	0.044		NA	NA	0.687035	0.0686789
745	+	yfmL	yfmL	0.810504	0.303	1.19499	0.7235	1.28412	0.963801	0.629259	0.086	1.06057	0.5895	1.21437	0.811		NA	NA	0.430225	0.00527655
746	+	yfmK	yfmK	0.743091	0.311	NA	NA	NA	NA	NA	NA	NA	NA	NA	NA	poor	NA	NA	0.380964	0.00293234
747	-	yfmJ	yfmJ	0.680926	0.145	1.0362	0.547	0.821171	0.0655181	0.953985	0.4445	0.994401	0.49	1.22173	0.773		0.692241	0.287	0.643621	0.0490335
748	-	yfmI	yfmI	0.223999	0.018	2.27406	0.9745	0.362835	0.000713745	0.685041	0.191	0.918501	0.364	1.19406	0.7055		NA	NA	0.753329	0.116671
749	+	yfmH	yfmH	NA	NA	NA	NA	NA	NA	NA	NA	NA	NA	NA	NA	poor	NA	NA	NA	NA
750	+	yfmG	yfmG	NA	NA	NA	NA	NA	NA	NA	NA	NA	NA	NA	NA	poor	NA	NA	1.07958	0.600563
751	-	yfmF	yfmF	0.535225	0.046	1.50722	0.774	0.478886	0.00357597	0.83775	0.274	0.896421	0.32	1.00834	0.5165		1.00352	0.503	0.509788	0.0126027
752	-	yfmE	yfmE	0.494602	0.017	1.30987	0.792	0.448242	0.000879302	0.934358	0.403	0.941002	0.396	1.0646	0.602		0.817127	0.256	0.755044	0.127738
753	-	yfmD	yfmD	0.522218	0.037	1.14242	0.614	0.986291	0.456718	0.933512	0.411	0.874863	0.296	1.16839	0.722		0.675429	0.249	1.14841	0.701654
754	-	yfmC	yfmC	0.625319	0.14	1.21891	0.7425	1.32615	0.977539	0.82691	0.2605	1.14211	0.6995	1.35233	0.8265		0.768673	0.204	0.574299	0.0212737
755	-	yfmB	yfmB	0.876202	0.375	1.24056	0.7475	1.41641	0.963564	0.856654	0.312	1.36875	0.866	1.42995	0.8835		2.14283	0.951	0.870094	0.263384
756	+	yfmA	yfmA	0.957358	0.479	1.11175	0.591	1.0909	0.696689	1.05402	0.5635	1.1104	0.647	1.03708	0.565		NA	NA	0.755123	0.124279
757	+	yflT	yflT	0.638732	0.307	1.11706	0.5875	NA	NA	1.05486	0.563	1.06039	0.578	0.980001	0.4855		NA	NA	1.12773	0.694815
758	+	pel	pel	1.09095	0.601	1.50639	0.8885	1.00301	0.508276	0.92777	0.3825	0.968585	0.4425	1.40384	0.909		0.875762	0.299	0.611636	0.0314038
759	+	yflS	yflS	0.550538	0.09	1.09098	0.5705	1.21348	0.903497	0.915445	0.39	1.12415	0.6845	1.07266	0.579		NA	NA	0.874213	0.269768
760	+	citS	citS	1.17654	0.647	0.750785	0.1835	1.10817	0.794197	0.840071	0.2725	0.363214	0.036	1.24907	0.8225	2 spots on each array (only one is OK)	0.931319	0.387	1.22334	0.811622
761	+	citT	citT	0.716761	0.21	0.847795	0.303	1.07619	0.678931	1.15654	0.691	1.05173	0.5815	1.18463	0.7655		0.74849	0.128	0.948266	0.404344
762	+	yflP	yflP	0.719429	0.198	1.02033	0.5215	1.08169	0.762773	0.776152	0.247	1.09705	0.6355	1.03496	0.5455		0.617921	0.116	NA	NA
763	+	citM	citM	0.552224	0.168	0.7962	0.3205	NA	NA	0.82205	0.27	0.870522	0.2955	0.890699	0.3095		NA	NA	1.44929	0.91453
764	+	yflN	yflN	NA	NA	NA	NA	1.18131	0.862817	0.815521	0.246	1.0839	0.622	0.839307	0.241		NA	NA	1.52431	0.947812
765	+	yflM	yflM	2.29912	0.83	1.31226	0.6995	1.23691	0.890873	0.771994	0.2105	0.911186	0.3505	1.0767	0.6075		0.886279	0.399	0.883062	0.293101
766	-	yflL	yflL	0.600564	0.2	1.17173	0.6235	NA	NA	0.815845	0.241	NA	NA	NA	NA		NA	NA	0.674891	0.059245
767	+	yflK	yflK	0.946384	0.445	1.23673	0.6695	1.33943	0.966182	0.694763	0.123	1.01819	0.5285	0.959599	0.436		NA	NA	0.567249	0.0374996
768	-	yflJ	yflJ	NA	NA	NA	NA	NA	NA	NA	NA	NA	NA	NA	NA	poor	NA	NA	NA	NA
769	-	yflI	yflI	2.23683	0.916	1.04881	0.539	1.16363	0.818651	0.890325	0.3355	NA	NA	0.783653	0.2995		NA	NA	0.758859	0.191307
770	-	yflH	yflH	0.979533	0.487	0.977003	0.4735	1.42043	0.990666	1.06751	0.5975	NA	NA	0.847616	0.328		NA	NA	NA	NA
771	-	yflG	yflG	1.13192	0.623	1.12889	0.6325	1.26529	0.956197	1.40795	0.858	0.697998	0.0955	0.652175	0.071		1.04161	0.552	0.719093	0.0839599
772	+	yflF	nagP	0.935039	0.425	1.90553	0.883	1.90206	0.998308	2.79528	0.9855	0.712898	0.1095	0.662667	0.081		0.975759	0.453	1.2084	0.710767
773	-	yflE	yflE	1.1363	0.651	0.617354	0.0885	1.17618	0.894607	1.09069	0.616	0.895538	0.331	0.915596	0.3545		0.924488	0.428	1.02213	0.539667
774	+	yflD	yflD	NA	NA	NA	NA	NA	NA	NA	NA	NA	NA	NA	NA	poor	NA	NA	NA	NA
775	+	yflC	yflC	3.92076	0.901	NA	NA	NA	NA	1.20273	0.6325	0.726854	0.2515	NA	NA		NA	NA	1.46687	0.766538
776	+	yflB	yflB	5.11646	0.996	0.320994	0.01	NA	NA	1.22394	0.745	1.05695	0.5755	0.667019	0.114		3.00671	0.924	0.82347	0.261024
777	+	yflA	yflA	0.584156	0.131	0.83469	0.2975	1.37449	0.963943	0.769997	0.169	1.04683	0.572	0.988864	0.4795		0.633631	0.213	2.19236	0.993877
778	-	yfkT	yfkT	0.688053	0.236	0.769099	0.3165	1.17363	0.912485	0.961998	0.448	0.939281	0.3905	0.814673	0.208		NA	NA	0.711718	0.280095
779	-	yfkS	yfkS	0.724994	0.37	1.11201	0.585	0.689665	0.0377018	0.991187	0.4885	1.27626	0.692	1.10175	0.6185		NA	NA	0.955317	0.469715
780	-	yfkR	yfkR	0.671233	0.256	0.989635	0.49	1.26162	0.958941	0.815604	0.253	0.832745	0.277	0.918731	0.363		NA	NA	1.57297	0.909528
781	-	yfkQ	yfkQ	0.700454	0.327	0.858489	0.3675	1.11422	0.82125	0.94504	0.4135	0.894933	0.335	0.793407	0.176		NA	NA	1.38081	0.838789
782	+	treP	treP	0.858643	0.375	0.849995	0.3535	NA	NA	0.854739	0.304	1.07978	0.6075	0.546161	0.0075		0.647429	0.152	1.67138	0.956219
783	+	treA	treA	2.20355	0.867	1.06648	0.5565	1.25671	0.872007	0.889165	0.397	1.04926	0.56	0.951803	0.4225		0.397894	0.078	1.47417	0.93706
784	+	treR	treR	0.678396	0.245	0.998229	0.4975	NA	NA	0.86112	0.318	NA	NA	1.14709	0.616		0.649995	0.261	1.31253	0.858304
785	+	yfkO	yfkO	0.699452	0.265	0.977323	0.4795	1.06248	0.652584	0.915967	0.3775	1.30936	0.7895	1.12497	0.6515		1.03563	0.522	1.73837	0.976894
786	-	yfkN	yfkN	0.614233	0.11	1.10697	0.6195	0.973092	0.407046	0.979151	0.4665	1.05439	0.5935	1.21815	0.792		0.801721	0.293	1.24502	0.827397
787	+	yfkM	yfkM	0.701296	0.357	0.783855	0.3135	NA	NA	1.13121	0.657	1.03073	0.518	0.91901	0.3895		2.06142	0.892	1.39998	0.917353
788	-	yfkL	yfkL	0.686042	0.216	1.04021	0.5325	1.05251	0.632492	0.8777	0.31	0.940296	0.4105	0.883704	0.302		NA	NA	2.05684	0.943008
789	-	yfkK	yfkK	NA	NA	0.81317	0.344	1.15924	0.815716	0.676147	0.236	NA	NA	NA	NA		NA	NA	1.68314	0.973403
790	+	yfkJ	yfkJ	0.863508	0.352	NA	NA	1.18993	0.899529	1.05226	0.584	1.0551	0.5675	1.0204	0.535		1.16591	0.721	1.59887	0.960733
791	+	yfkI	yfkI	0.605328	0.197	1.04875	0.5485	1.19776	0.924226	0.953592	0.433	1.03248	0.559	1.0723	0.636		0.855438	0.262	1.8757	0.980083
792	+	yfkH	yfkH	0.61798	0.17	0.999089	0.499	1.27534	0.951391	0.880324	0.3865	1.07018	0.614	1.09074	0.6245		1.02155	0.521	2.05146	0.98906
793	-	yfkF	yfkF	0.891482	0.389	0.99628	0.494	1.53175	0.993175	0.767135	0.1855	1.28097	0.839	1.44147	0.9425		0.613914	0.227	2.04423	0.95302
794	+	yfkE	yfkE	1.01099	0.521	0.276342	0.0315	1.37145	0.980438	0.742286	0.153	1.27441	0.8185	1.17473	0.7585		8.3815	0.99	4.17823	0.974849
795	+	yfkD	yfkD	0.612154	0.121	0.721709	0.16	0.837946	0.12833	0.906536	0.369	0.988319	0.483	1.33453	0.8495		NA	NA	2.11291	0.991256
796	-	yfkC	yfkC	0.686268	0.206	0.707383	0.248	NA	NA	0.855771	0.2975	0.825582	0.269	0.740259	0.112		NA	NA	1.13742	0.690603
797	-	yfkB	yfkB	0.985965	0.489	0.757249	0.2695	0.774992	0.0895274	0.987604	0.4815	0.999609	0.4995	0.957984	0.4285		NA	NA	0.890977	0.301064
798	-	yfkA	yfkA	3.31253	0.963	0.544538	0.1175	1.60856	0.977537	0.951935	0.4385	0.949823	0.426	0.874552	0.3685		0.779762	0.334	0.752902	0.236746
799	+	yfjT	yfjT	3.42019	0.89	0.820136	0.34	NA	NA	3.59852	0.934	1.21359	0.7475	NA	NA		NA	NA	1.0677	0.569046
800	+	yfjS	yfjS	1.09952	0.587	0.687334	0.1585	0.892283	0.20089	1.00552	0.506	1.09569	0.6305	1.37892	0.8585		NA	NA	1.44132	0.816705
801	-	yfjR	yfjR	0.730752	0.289	0.975594	0.474	0.827702	0.122364	0.627062	0.123	1.0435	0.576	1.15301	0.7285		NA	NA	0.547339	0.206721
802	-	yfjQ	yfjQ	0.82985	0.374	0.912266	0.43	1.07167	0.664628	0.94699	0.4175	1.04093	0.5605	1.34024	0.884		NA	NA	0.838142	0.290958
803	+	yfjP	yfjP	0.663595	0.185	0.751952	0.274	0.88235	0.241757	0.906335	0.37	1.05299	0.5795	1.10967	0.6515		0.477231	0.107	0.694319	0.0769914
804	+	yfjO	yfjO	0.734906	0.187	0.975348	0.473	0.454839	0.000475165	1.01519	0.5225	1.28955	0.833	1.74289	0.9815		0.353943	0.029	0.480036	0.0899517
805	+	yfjN	yfjN	0.737136	0.316	3.27663	0.917	0.628622	0.00452058	0.859756	0.343	1.08411	0.6335	1.40568	0.9015		0.816958	0.303	0.602005	0.0323568
806	+	yfjM	yfjM	0.320064	0.059	1.02914	0.523	NA	NA	0.724039	0.146	NA	NA	NA	NA		0.706826	0.265	1.08069	0.573451
807	+	yfjL	yfjL	0.76595	0.327	1.18696	0.632	1.08611	0.752005	0.943631	0.4195	1.16737	0.7175	1.13739	0.7185		0.571973	0.197	0.535039	0.0215299
808	+	acoA	acoA	0.739253	0.186	NA	NA	0.977078	0.425921	0.820094	0.264	1.05729	0.593	1.08046	0.624		0.690647	0.097	0.668179	0.0550044
809	+	acoB	acoB	0.839691	0.316	NA	NA	0.972485	0.398813	0.901098	0.355	1.07144	0.616	1.07983	0.627		0.719287	0.107	1.96598	0.988035
810	+	acoC	acoC	0.684245	0.144	1.61817	0.921	0.838258	0.117763	0.864442	0.309	1.02756	0.545	1.06083	0.5985		0.65543	0.07	0.746551	0.19201
811	+	acoL	acoL	0.595083	0.091	1.04243	0.5315	1.02296	0.56546	0.92838	0.4055	1.03789	0.558	1.17528	0.769		0.740087	0.142	0.981498	0.467803
812	+	acoR	acoR	1.1616	0.649	0.981197	0.4785	1.14075	0.870058	1.0234	0.537	1.09369	0.6445	1.00749	0.5115		1.10593	0.625	0.785047	0.149262
813	+	yfjU	sspH	0.516614	0.207	0.390385	0.062	NA	NA	0.95513	0.429	1.29557	0.8255	1.39165	0.908		0.423842	0.089	1.14449	0.710301
814	-	yfjF	yfjF	0.824181	0.368	1.18307	0.6105	1.30331	0.972518	0.82665	0.26	1.16785	0.71	1.02245	0.537		0.655684	0.139	0.801491	0.185877
815	-	yfjE	yfjE	1.12689	0.633	NA	NA	1.21863	0.943616	0.689952	0.1055	1.1808	0.7205	0.962889	0.4285		1.16401	0.699	0.793567	0.278968
816	-	yfjD	yfjD	1.41024	0.63	1.39421	0.847	1.20749	0.933181	0.795739	0.2175	1.04278	0.562	0.942958	0.3965		1.43098	0.719	0.819773	0.221846
817	-	yfjC	yfjC	1.52859	0.829	1.63801	0.9115	1.10414	0.805532	0.79007	0.202	0.998314	0.4975	1.07593	0.6225		0.762371	0.3	0.668068	0.0599745
818	-	yfjB	yfjB	0.534664	0.168	2.18215	0.9685	0.928639	0.280708	0.83283	0.273	1.08327	0.652	1.08746	0.657		0.972003	0.471	0.530503	0.0198757
819	-	yfjA	yfjA	0.769245	0.245	1.81671	0.866	0.920443	0.302282	0.694333	0.105	1.06826	0.592	1.17145	0.7575		0.616776	0.177	0.511422	0.0204913
820	+	glvA	malA	0.847127	0.357	1.29975	0.743	1.43144	0.99165	0.974066	0.466	0.0997601	0.0065	0.193256	0.0005		0.620409	0.045	1.69832	0.96651
821	+	yfiA	yfiA	1.80885	0.896	1.05164	0.5645	1.28262	0.964083	0.923114	0.389	0.692492	0.1395	0.256797	0		0.749017	0.14	1.37177	0.908311
822	+	glvC	malP	1.10687	0.588	0.892623	0.365	1.27421	0.967646	1.17645	0.703	0.739351	0.1205	0.22562	0.0145		0.75858	0.164	1.96894	0.983517
823	+	yfiB	yfiB	2.966	0.873	1.09646	0.578	1.15657	0.838553	1.36141	0.7855	1.04425	0.5605	0.960063	0.4295		1.15266	0.602	0.81739	0.214868
824	+	yfiC	yfiC	2.79349	0.978	0.873136	0.3515	1.35496	0.971068	0.673274	0.1615	1.11105	0.649	0.946411	0.4055		1.31341	0.771	1.20214	0.769342
825	+	yfiD	yfiD	0.522221	0.129	1.45607	0.777	1.36085	0.971345	0.873832	0.329	1.09384	0.628	1.14594	0.706		NA	NA	NA	NA
826	+	yfiE	yfiE	0.510148	0.109	1.16911	0.6135	1.10509	0.793511	0.832372	0.3355	1.09347	0.648	1.17309	0.749		NA	NA	1.79929	0.974806
827	+	yfiF	yfiF	0.773203	0.393	1.011	0.5115	NA	NA	1.58941	0.9005	0.762863	0.13	0.639135	0.0415		NA	NA	0.580863	0.0389988
828	+	yfiG	yfiG	0.797805	0.255	1.05665	0.5765	1.19058	0.899814	0.820017	0.2565	1.07278	0.603	1.22201	0.8075		0.437216	0.1	1.74951	0.979281
829	+	yfiH	yfiH	0.929053	0.437	0.85353	0.308	1.09582	0.707667	0.84749	0.3215	1.16225	0.724	1.13749	0.716		0.764488	0.34	1.161	0.735146
830	+	yfiI	yfiI	0.882059	0.38	0.991065	0.4935	1.19122	0.915685	0.749207	0.229	1.12652	0.6805	0.987283	0.472		0.941959	0.452	1.55287	0.954674
831	+	yfiJ	yfiJ	0.682037	0.252	1.96039	0.8975	1.80792	0.9984	0.535572	0.037	1.03525	0.552	0.958255	0.443		0.909185	0.439	1.11201	0.670382
832	+	yfiK	yfiK	NA	NA	1.39859	0.716	1.3294	0.920214	0.733491	0.253	0.961265	0.45	NA	NA		NA	NA	1.29356	0.743981
833	+	yfiL	yfiL	0.703268	0.293	1.29851	0.695	1.88534	0.997171	0.535529	0.1735	0.966038	0.4545	0.715997	0.1305		NA	NA	1.40806	0.901525
834	+	yfiM	yfiM	1.24619	0.636	1.087	0.5635	1.24115	0.902832	0.771942	0.273	1.36981	0.8365	0.812445	0.243		NA	NA	1.04752	0.56199
835	+	yfiN	yfiN	0.648793	0.171	1.15443	0.6165	NA	NA	0.733694	0.2455	0.950275	0.4365	0.896417	0.3265		NA	NA	1.17651	0.73337
836	-	yfiO	padR	0.560823	0.173	1.09707	0.5855	0.893154	0.260939	0.949213	0.4175	0.811313	0.1965	0.8164	0.1885		NA	NA	0.366009	0.0236286
837	+	lipB	lipB	0.956165	0.472	0.651557	0.1075	1.14083	0.851716	0.938979	0.4295	0.911146	0.3535	0.434035	0.0305		0.659067	0.252	0.483909	0.0414937
838	+	yfiQ	yfiQ	1.36369	0.691	0.833449	0.2965	1.32376	0.965868	0.772441	0.2475	0.674463	0.0585	0.415482	0.004		0.997861	0.499	0.713056	0.0808674
839	-	yfiR	yfiR	0.813387	0.307	1.17754	0.626	1.19156	0.862001	0.743855	0.165	0.894414	0.32	0.687713	0.124		0.447577	0.045	0.782329	0.143561
840	-	yfiS	yfiS	1.2011	0.571	0.899198	0.4185	NA	NA	0.899314	0.36	1.16185	0.6795	0.750549	0.1625		NA	NA	1.64843	0.961447
841	+	yfiT	yfiT	1.20293	0.59	1.19663	0.645	1.1226	0.76508	0.955451	0.4325	0.875892	0.3055	0.769804	0.1465		0.632524	0.236	0.563273	0.0223546
842	-	yfiU	yfiU	1.32393	0.772	1.0695	0.578	1.34378	0.949599	0.986271	0.4795	0.889547	0.323	0.953749	0.452		NA	NA	2.08167	0.955074
843	-	yfiV	yfiV	0.811887	0.408	NA	NA	NA	NA	NA	NA	NA	NA	NA	NA		NA	NA	0.793122	0.179995
844	+	yfiW	yfiW	1.67834	0.716	0.963383	0.452	1.25835	0.938321	0.800291	0.2305	0.913431	0.3535	0.839019	0.219		1.06981	0.595	1.08508	0.634348
845	+	yfiX	yfiX	1.30513	0.73	0.919917	0.4105	1.23476	0.94074	0.906957	0.3625	0.959336	0.442	1.05452	0.596		0.859385	0.32	1.19767	0.789094
846	-	yfiY	yfiY	0.448175	0.035	1.09627	0.565	1.323	0.969684	1.04625	0.5645	0.926204	0.3825	1.04688	0.5555		0.586262	0.039	0.715533	0.0896754
847	+	yfiZ	yfiZ	0.43972	0.059	1.49057	0.794	2.48299	0.986603	0.752139	0.1855	1.02157	0.5265	1.03065	0.5555		0.443593	0.11	1.14314	0.728401
848	+	yfhA	yfhA	0.298217	0.056	1.0234	0.5175	2.04471	0.985811	0.955253	0.4335	0.905449	0.349	1.25986	0.7565		NA	NA	1.10293	0.662222
849	+	yfhB	yfhB	0.66373	0.131	1.37102	0.818	1.43876	0.982866	0.913464	0.3795	0.854344	0.2445	0.906838	0.34		0.715891	0.156	0.661099	0.0495859
850	+	yfhC	yfhC	0.458231	0.035	1.39613	0.838	1.45851	0.987879	0.855136	0.305	0.928692	0.3845	0.718175	0.0975		0.967203	0.45	0.567442	0.0352143
851	-	yfhD	yfhD	0.387747	0.09	1.32076	0.719	NA	NA	0.781242	0.243	NA	NA	NA	NA		NA	NA	1.58261	0.804967
852	-	yfhE	yfhE	NA	NA	NA	NA	NA	NA	NA	NA	NA	NA	NA	NA	poor	NA	NA	NA	NA
853	-	yfhF	yfhF	1.01918	0.516	0.889445	0.3435	1.19876	0.929077	0.922409	0.3815	0.848993	0.2635	0.800486	0.1545		0.935185	0.422	0.931366	0.37376
854	+	yfhG	yfhG	1.04225	0.534	0.878442	0.3455	1.02524	0.576913	1.00874	0.513	0.873933	0.3105	0.820741	0.194		0.839342	0.286	0.948703	0.405327
855	+	yfhH	yfhH	0.144202	0.031	0.855201	0.3775	NA	NA	0.890645	0.3555	1.25915	0.709	NA	NA		NA	NA	1.06695	0.600474
856	+	yfhI	yfhI	0.991771	0.496	1.28243	0.667	1.12614	0.831254	0.909535	0.3745	1.05851	0.595	0.955634	0.419		NA	NA	0.962508	0.429934
857	-	absent	sspK	NA	NA	NA	NA	NA	NA	NA	NA	NA	NA	NA	NA		NA	NA	NA	NA
858	+	yfhJ	yfhJ	0.40724	0.222	0.922295	0.433	NA	NA	0.998401	0.496	NA	NA	NA	NA		NA	NA	0.532824	0.0146384
859	+	yfhK	yfhK	0.458925	0.188	0.996796	0.4975	NA	NA	1.08282	0.61	1.01532	0.523	0.886505	0.2845		NA	NA	0.964509	0.436882
860	+	yfhL	yfhL	0.652631	0.171	1.03472	0.5305	1.07996	0.677969	1.06328	0.592	0.858869	0.248	0.597271	0.034		NA	NA	0.690686	0.0734231
861	+	yfhM	yfhM	0.734307	0.186	0.825986	0.285	1.11427	0.831893	1.31243	0.8055	0.848579	0.2605	0.646492	0.0555		1.58278	0.84	0.656464	0.0562911
862	+	csbB	csbB	0.720475	0.259	0.887095	0.349	1.17285	0.906053	0.960278	0.45	1.0165	0.5295	0.995546	0.493		0.761676	0.246	0.712495	0.084456
863	+	yfhO	yfhO	1.04877	0.536	1.08082	0.5925	1.25127	0.932952	0.935633	0.401	0.896429	0.34	0.821089	0.192		0.662602	0.266	1.11708	0.688742
864	-	yfhP	yfhP	0.868964	0.383	0.911743	0.4245	1.16924	0.88398	1.89189	0.951	0.847382	0.2605	0.342769	0.0005		0.951839	0.453	1.07659	0.594474
865	+	yfhQ	yfhQ	0.809819	0.325	0.928415	0.41	1.19618	0.86526	0.896339	0.354	1.07641	0.62	0.924721	0.3755		0.889152	0.37	0.64073	0.0575854
866	-	absent	yfhS	NA	NA	NA	NA	NA	NA	NA	NA	NA	NA	NA	NA		NA	NA	0.667649	0.0565295
867	+	yfhR	fabL	1.09939	0.601	1.11566	0.621	NA	NA	0.981906	0.4775	0.937442	0.391	1.0806	0.62		1.03915	0.542	0.642737	0.0456928
868	+	sspE	sspE	0.862317	0.45	0.97602	0.4795	NA	NA	0.43924	0.057	1.14952	0.613	NA	NA		NA	NA	0.747438	0.117356
869	+	ygaB	ygaB	0.337545	0.036	1.13029	0.592	1.03688	0.59413	1.01283	0.5165	1.1522	0.6945	1.07874	0.628		NA	NA	1.35311	0.869838
870	+	ygaC	ygaC	0.246884	0.01	1.18881	0.6405	NA	NA	1.09105	0.606	0.981652	0.4745	0.476612	0.141		NA	NA	0.697543	0.1195
871	+	ygaD	ygaD	0.485639	0.082	1.16869	0.6175	1.23616	0.909679	1.0145	0.521	1.17475	0.743	1.11406	0.679		1.00123	0.502	0.597233	0.0443468
872	-	ygaE	ygaE	2.00293	0.955	1.31175	0.805	1.53888	0.992838	0.928753	0.3845	0.938048	0.4065	1.01938	0.529		1.5701	0.853	0.999528	0.499154
873	-	gsaB	gsaB	1.10872	0.602	0.796814	0.2375	1.09378	0.744204	1.01338	0.5155	0.912821	0.3615	0.958879	0.4255		0.857208	0.311	0.853953	0.245227
874	+	ygaF	ygaF	0.788154	0.28	0.845349	0.293	1.1273	0.770224	1.01153	0.5165	1.09892	0.6235	1.14273	0.7285		0.696218	0.283	0.544624	0.0247303
875	+	ygaG	perR	0.887599	0.395	0.801407	0.253	1.02033	0.557294	1.34215	0.818	1.14864	0.714	0.910202	0.342		1.14612	0.687	0.601799	0.0352282
876	-	absent	ygzB	NA	NA	NA	NA	NA	NA	NA	NA	NA	NA	NA	NA		NA	NA	NA	NA
877		ygaH	removed	0.368456	0.089	0.818374	0.3325	NA	NA	0.784622	0.186	1.22289	0.6695	0.711949	0.2315		NA	NA	1.39595	0.832666
878	+	ygxA	ygxA	0.584467	0.288	NA	NA	NA	NA	0.723174	0.253	1.38161	0.7615	NA	NA		0.549588	0.172	0.598945	0.0295361
879	-	ygaI	spo0M	0.718168	0.204	0.8237	0.281	1.07964	0.718148	1.24292	0.7565	0.92274	0.374	0.745202	0.115		1.07396	0.544	0.530242	0.0133495
880	+	ygzA	ygzA	0.611649	0.276	NA	NA	NA	NA	0.884581	0.3375	NA	NA	NA	NA		NA	NA	0.702407	0.134794
881	+	ygaJ	ygaJ	0.687251	0.193	NA	NA	1.7138	0.99841	0.871877	0.3085	0.868939	0.297	0.834649	0.257		0.589776	0.221	0.298668	0.00563574
882	+	thiA	thiC	1.07767	0.582	1.79522	0.93	1.29513	0.946781	0.75909	0.182	1.17369	0.747	1.33595	0.884		NA	NA	0.761807	0.128072
883	-	ygaK	ygaK	0.881048	0.415	1.25843	0.6675	1.58167	0.990639	0.716142	0.1215	3.93379	0.9985	12.9558	1		NA	NA	1.23895	0.715036
884	+	senS	senS	NA	NA	NA	NA	NA	NA	NA	NA	NA	NA	NA	NA	poor	NA	NA	1.22159	0.795751
885	-	katA	katA	1.56091	0.842	1.69172	0.9045	1.91977	0.993936	0.523313	0.034	0.874634	0.3125	0.518916	0.054		1.27661	0.825	0.787277	0.148746
886	+	ygaL	ssuB	0.642112	0.352	0.985922	0.49	NA	NA	0.693297	0.139	NA	NA	0.802016	0.206		1.35495	0.698	1.15463	0.736682
887	+	ygbA	ssuA	0.538068	0.233	NA	NA	NA	NA	0.759132	0.1895	NA	NA	0.583024	0.059		NA	NA	0.655498	0.140843
888	+	ygaM	ssuC	NA	NA	NA	NA	NA	NA	NA	NA	NA	NA	NA	NA	poor	NA	NA	NA	NA
888	+	ssuC	ssuC	0.64398	0.124	1.12808	0.6065	NA	NA	0.714392	0.127	0.940869	0.39	0.949159	0.408		NA	NA	1.36033	0.879919
889	+	ygcA	ssuD	NA	NA	1.19525	0.6285	2.12705	0.995579	0.620045	0.1005	0.840086	0.257	0.686046	0.0735		NA	NA	0.679799	0.125857
890	+	ygaN	ygaN	0.664437	0.244	1.42453	0.756	1.42276	0.966423	0.790319	0.222	0.434739	0.081	0.459186	0.0065		NA	NA	0.685853	0.0709962
891	+	yhzA	yhzA	NA	NA	NA	NA	NA	NA	NA	NA	NA	NA	NA	NA		NA	NA	0.619961	0.0624822
892	-	ygaO	ygaO	0.948414	0.474	1.00024	0.5	NA	NA	1.32811	0.7955	1.12344	0.629	0.724365	0.2535		NA	NA	1.18959	0.761913
893	+	yhbA	yhbA	0.446233	0.218	1.06551	0.557	NA	NA	1.09603	0.566	0.784222	0.2315	1.02103	0.515		NA	NA	0.783577	0.237016
894	+	yhzB	yhzB	0.791487	0.359	1.01834	0.523	1.54399	0.972002	1.03174	0.549	0.904938	0.364	0.788439	0.1595		NA	NA	0.692843	0.193231
895	+	yhbB	yhbB	8.38147	1	2.04225	0.9745	1.38567	0.944548	0.709495	0.1285	1.17661	0.727	1.08582	0.625		2.07984	0.996	0.793105	0.23088
896	+	cspR	cspR	1.37653	0.763	1.12216	0.604	1.16643	0.825953	0.842345	0.2815	1.01065	0.5145	0.944401	0.4075		1.63435	0.887	0.313323	0.0597384
897	+	yhbD	yhbD	0.59607	0.138	NA	NA	NA	NA	NA	NA	NA	NA	NA	NA	poor	NA	NA	0.301589	0.00195115
898	+	yhbE	yhbE	0.455194	0.04	1.16739	0.6315	1.15491	0.81213	0.832479	0.2585	1.14243	0.7015	1.23074	0.736		1.74883	0.87	0.282984	0.000885023
899	+	yhbF	yhbF	0.639474	0.123	1.4544	0.7625	1.75553	0.997606	0.696901	0.115	1.03223	0.5435	1.21058	0.7695		2.11937	0.884	0.291212	0.00443004
900	+	prkA	prkA	8.18755	1	0.844577	0.3	0.951122	0.371426	0.808178	0.234	1.05035	0.576	0.936202	0.373		2.24562	0.995	1.8727	0.979494
901	+	yhbH	yhbH	42.1121	1	0.4786	0.0315	0.709667	0.0236775	1.7186	0.927	1.09658	0.629	1.09235	0.6375		2.50818	0.99	7.49986	0.999737
902	+	yhbI	yhbI	0.869622	0.447	NA	NA	NA	NA	NA	NA	NA	NA	NA	NA	poor	NA	NA	1.13179	0.708357
903	+	yhbJ	yhbJ	0.925165	0.453	0.62619	0.0875	0.922396	0.291181	0.850699	0.2835	1.02229	0.54	1.40228	0.89		NA	NA	1.46166	0.938519
904	+	yhcA	yhcA	0.785043	0.273	0.676255	0.119	0.967761	0.391742	0.831372	0.2475	1.01738	0.523	1.36827	0.8505		1.20526	0.619	1.63256	0.957827
905	+	yhcB	yhcB	0.498343	0.1	0.79938	0.3285	0.941531	0.308874	0.72929	0.175	1.06369	0.6065	1.2766	0.812		NA	NA	0.973271	0.452023
906	+	yhcC	yhcC	NA	NA	NA	NA	NA	NA	0.930879	0.4225	1.02766	0.521	1.30179	0.7165		NA	NA	1.13234	0.714236
907	+	yhcD	yhcD	NA	NA	NA	NA	NA	NA	NA	NA	0.960409	0.4695	NA	NA		NA	NA	NA	NA
908	+	yhcE	yhcE	0.745606	0.275	1.14763	0.599	1.0391	0.60002	0.954654	0.46	1.07168	0.599	1.00964	0.5115		NA	NA	1.18207	0.761666
909	+	yhcF	yhcF	NA	NA	1.07734	0.567	NA	NA	0.749754	0.1795	NA	NA	NA	NA		NA	NA	0.96242	0.43354
910	+	yhcG	yhcG	0.652355	0.149	0.92501	0.4315	1.32079	0.942342	0.758466	0.195	0.767655	0.3155	1.27447	0.704		0.725214	0.289	0.92621	0.365362
911	+	yhcH	yhcH	0.759992	0.299	0.351097	0.009	1.10375	0.809435	0.909672	0.3655	1.11492	0.666	1.04488	0.58		0.944316	0.44	1.28586	0.862204
912	+	yhcI	yhcI	0.632383	0.221	1.17237	0.6245	1.17636	0.844771	0.857503	0.2885	0.801444	0.31	NA	NA		NA	NA	2.22193	0.893396
913	-	cspB	cspB	NA	NA	NA	NA	NA	NA	1.13403	0.623	NA	NA	NA	NA		NA	NA	0.56741	0.0242282
914	+	yhcJ	yhcJ	0.64126	0.161	0.878521	0.39	1.24299	0.88605	0.747231	0.199	2.47287	0.9955	4.27169	0.999		0.469888	0.128	1.45191	0.911678
915	-	yhcK	yhcK	1.04265	0.538	1.0958	0.6185	1.71245	0.998228	0.792769	0.219	0.824805	0.2335	0.636533	0.0445		NA	NA	1.1556	0.725912
916	+	yhcL	yhcL	0.767551	0.274	0.978035	0.472	1.20821	0.921962	1.26657	0.7885	0.69379	0.092	0.518152	0.077		NA	NA	1.98943	0.987549
917	-	yhcM	yhcM	0.387283	0.031	0.75621	0.2855	0.723644	0.0178954	0.99442	0.4925	0.997095	0.4965	0.899265	0.3335		0.607486	0.209	1.4025	0.909972
918	+	yhcN	yhcN	0.630806	0.317	0.734222	0.2735	0.683327	0.010043	1.06598	0.5865	2.14386	0.983	3.17933	0.9895		NA	NA	1.291	0.828539
919	+	yhcO	yhcO	4.43726	0.993	0.962124	0.4635	1.02219	0.574049	2.51003	0.9925	0.913349	0.365	0.66812	0.092		1.8084	0.818	8.58604	0.999768
920	+	yhcP	yhcP	4.07123	0.957	0.695218	0.1375	0.895199	0.211619	2.56014	0.984	0.830516	0.2325	0.601426	0.0515		2.0756	0.837	2.13657	0.992866
921	-	yhcQ	yhcQ	1.08447	0.572	0.729353	0.2495	0.815812	0.103588	1.08427	0.622	1.15921	0.728	1.18088	0.733		0.863569	0.409	1.06393	0.613025
922	+	yhcR	yhcR	0.994168	0.497	1.15565	0.62	1.05546	0.673644	1.0732	0.598	0.860659	0.261	0.859837	0.2405		0.761717	0.211	1.5484	0.92531
923	+	yhcS	yhcS	0.651051	0.112	1.01865	0.515	1.15385	0.817533	0.984005	0.478	0.884282	0.34	0.990567	0.486		NA	NA	1.00217	0.503856
924	-	yhcT	yhcT	0.602964	0.113	0.942619	0.42	1.02287	0.577109	1.01954	0.522	1.04776	0.586	0.961649	0.4425		0.598419	0.208	1.12233	0.69581
925	+	yhcU	yhcU	0.642324	0.153	0.822077	0.3275	NA	NA	0.942695	0.4145	NA	NA	NA	NA		0.555832	0.165	0.758694	0.169503
926	+	yhcV	yhcV	0.339612	0.04	NA	NA	0.995069	0.486736	1.01526	0.5205	1.01011	0.519	1.34021	0.87		NA	NA	1.10002	0.638917
927	+	yhcW	yhcW	0.590473	0.151	0.815519	0.273	1.25619	0.958101	0.801834	0.22	0.918457	0.371	1.08125	0.644		1.03406	0.548	0.651896	0.048228
928	+	yhcX	yhcX	0.743485	0.261	1.49894	0.865	1.06602	0.703447	0.973936	0.461	0.970563	0.451	0.984237	0.47		1.18299	0.727	0.701735	0.0895197
929	+	yhxA	yhxA	0.745796	0.418	1.39177	0.847	1.19443	0.874469	0.931639	0.3995	0.994706	0.4885	1.05813	0.6025		0.673893	0.252	1.13658	0.718742
930	+	glpP	glpP	0.689127	0.183	1.10656	0.6095	1.22301	0.934757	0.896424	0.36	0.966852	0.4445	1.12774	0.698		0.731201	0.138	0.887228	0.331267
931	+	glpF	glpF	2.02815	0.793	0.797302	0.256	1.23974	0.927336	1.05794	0.589	1.30519	0.8325	1.06495	0.6		0.865467	0.416	1.64981	0.967164
932	+	glpK	glpK	1.93303	0.956	0.892655	0.371	1.13471	0.854277	1.10454	0.644	1.09871	0.6635	1.1601	0.736		0.879558	0.307	1.41409	0.909591
933	+	glpD	glpD	1.06781	0.568	0.995177	0.496	1.15778	0.819398	1.5432	0.893	0.655863	0.0545	0.521515	0.018		0.763142	0.321	1.54704	0.955078
934	+	yhxB	yhxB	1.31793	0.773	1.28004	0.766	1.0145	0.538541	0.682377	0.115	1.02027	0.5315	1.12605	0.698		1.26258	0.814	1.04371	0.561663
935	+	yhcY	yhcY	0.884261	0.389	1.56994	0.887	1.12197	0.824905	0.911517	0.3675	0.931042	0.376	0.864506	0.252		1.04876	0.569	0.427599	0.0199597
936	+	yhcZ	yhcZ	0.836462	0.356	1.52143	0.8855	1.25499	0.955509	0.979297	0.4655	0.826879	0.22	0.813622	0.207		1.03606	0.526	0.564486	0.0194622
937	+	yhdA	yhdA	NA	NA	1.04172	0.5315	1.26267	0.916015	0.918186	0.3845	1.22207	0.7815	1.50266	0.94		0.921645	0.442	0.583162	0.0256356
938	-	yhdB	yhdB	0.0610957	0.009	0.684551	0.2455	1.26798	0.912635	0.807091	0.3425	NA	NA	1.27934	0.7745		NA	NA	0.868265	0.292189
939	+	yhdC	yhdC	0.507874	0.257	0.822905	0.3485	1.10756	0.802039	0.846578	0.3015	1.00344	0.506	1.16924	0.771		NA	NA	0.869725	0.282908
940	-	yhdD	lytF	0.888863	0.373	0.85895	0.329	0.974265	0.413618	1.03347	0.548	0.962388	0.4395	1.21326	0.789		0.70447	0.11	1.01679	0.530683
941	-	yhdE	yhdE	0.606349	0.15	0.88513	0.4155	NA	NA	0.915193	0.377	0.946287	0.419	0.909645	0.3835		0.919277	0.449	0.460066	0.0262321
942	+	ygxB	ygxB	3.17478	0.834	1.25284	0.6775	0.814795	0.0662973	1.14829	0.6895	1.12147	0.674	1.34357	0.875		2.89487	0.942	2.03407	0.988456
943	-	spoVR	spoVR	148.326	1	0.720129	0.1585	1.097	0.767088	1.3737	0.812	0.723769	0.1265	0.469624	0.005		2.47573	0.996	3.3912	0.998677
944	-	phoA	phoA	1.68256	0.857	0.766256	0.304	0.720291	0.0227516	1.03533	0.55	0.859303	0.2685	0.660316	0.07		1.80995	0.954	1.50045	0.903924
945	+	lytE	lytE	0.66502	0.143	1.19642	0.705	0.880315	0.174175	1.16197	0.704	1.01726	0.5285	1.25783	0.8345		0.573692	0.043	0.861568	0.249506
946	-	citR	citR	0.660993	0.166	1.13637	0.599	1.2534	0.953844	0.758614	0.1755	1.12459	0.6805	1.1826	0.6925		NA	NA	0.933925	0.384553
947	+	citA	citA	1.11294	0.596	1.03051	0.523	1.0936	0.78552	0.96236	0.436	1.30772	0.819	1.06116	0.608		0.708369	0.284	0.933279	0.375971
948	+	yhdF	yhdF	1.15571	0.554	0.787557	0.338	NA	NA	1.27702	0.6835	NA	NA	NA	NA		NA	NA	0.999035	0.498406
949	+	yhdG	yhdG	1.57692	0.704	1.00596	0.506	0.597768	0.00307763	1.23112	0.7595	1.01832	0.53	0.987159	0.4825		1.59928	0.902	1.56697	0.959655
950	+	yhdH	yhdH	0.425572	0.177	NA	NA	NA	NA	0.723721	0.272	1.16554	0.6375	NA	NA		NA	NA	1.17845	0.750979
951	-	yhdI	yhdI	0.588162	0.215	1.2643	0.6955	1.11258	0.789916	0.75705	0.1815	1.10452	0.651	0.64012	0.109		NA	NA	0.685881	0.0715648
952	+	yhdJ	yhdJ	NA	NA	0.985081	0.4855	NA	NA	0.984922	0.474	0.985	0.4765	0.882257	0.288		NA	NA	0.799603	0.194477
953	-	yhdK	yhdK	0.507523	0.248	0.878224	0.4105	NA	NA	0.669925	0.1265	NA	NA	NA	NA		NA	NA	1.06003	0.5829
954	-	yhdL	yhdL	0.751308	0.215	0.686015	0.1585	NA	NA	0.967357	0.451	1.32602	0.8195	0.926124	0.4375		0.582939	0.183	0.73583	0.107439
955	-	yhdM	sigM	0.863269	0.386	0.87298	0.3345	0.95405	0.347184	1.00309	0.5035	1.16857	0.7185	1.23177	0.8025		NA	NA	1.12124	0.692281
956	+	yhdN	yhdN	0.672335	0.207	1.02368	0.528	1.03032	0.575609	0.723769	0.1595	1.20117	0.713	0.992234	0.484		1.60233	0.747	1.20972	0.791665
957	+	yhdO	yhdO	0.797888	0.372	1.17469	0.683	0.960019	0.393641	0.966034	0.446	1.13262	0.6995	1.19484	0.7395		NA	NA	0.856768	0.244948
958	-	yhdP	yhdP	0.690414	0.134	1.48933	0.8675	0.874155	0.125383	1.19423	0.736	0.873164	0.3055	0.98042	0.4655		0.733707	0.138	1.36467	0.802207
959	-	yhdQ	yhdQ	0.60485	0.094	1.54	0.897	0.845325	0.0887405	1.25128	0.783	0.885015	0.3205	1.00833	0.517		0.712059	0.126	1.14768	0.704163
960	+	yhdR	yhdR	0.637499	0.118	1.82515	0.9455	0.906134	0.20396	0.820412	0.2455	0.964612	0.441	1.36761	0.902		0.934499	0.401	0.727652	0.143748
961	-	yhdS	yhdS	NA	NA	NA	NA	NA	NA	NA	NA	NA	NA	NA	NA	poor	NA	NA	NA	NA
962	+	yhdT	yhdT	1.19035	0.684	1.49062	0.867	1.59076	0.99174	0.846979	0.279	1.04283	0.567	0.843748	0.242		0.888369	0.336	0.674731	0.0605907
963	-	yhdU	yhdU	0.575985	0.135	1.17903	0.633	1.41604	0.979193	0.744677	0.157	3.57621	0.942	0.889455	0.323		0.409642	0.098	1.18662	0.736953
964	-	yhdV	yhdV	0.814366	0.309	1.01939	0.5285	1.4157	0.989399	0.899617	0.344	0.972479	0.4555	0.942666	0.425		0.625604	0.224	0.891635	0.313518
965	-	yhdW	yhdW	0.852175	0.376	1.48136	0.8635	1.29911	0.96904	1.20085	0.743	0.698502	0.0945	0.312994	0.01		0.700386	0.29	0.879634	0.282826
966	+	yhdX	yhdX	NA	NA	NA	NA	NA	NA	NA	NA	NA	NA	NA	NA				NA	NA
967	+	yhdY	yhdY	1.12013	0.595	0.232145	0.026	1.43417	0.969966	1.36902	0.827	1.00481	0.5095	0.718062	0.1125		0.828303	0.383	1.28952	0.853264
968	+	yhdZ	yhdZ	0.753546	0.267	NA	NA	1.36982	0.956967	0.848758	0.2785	0.998203	0.4965	1.02981	0.549		NA	NA	1.05412	0.55739
969	-	yheN	yheN	0.629446	0.115	1.33593	0.8165	1.09269	0.777997	0.871604	0.3095	0.986655	0.471	1.26307	0.8425		0.543986	0.163	0.823463	0.209438
970	+	yheM	dat	1.2527	0.719	1.04424	0.5605	1.00457	0.510613	0.777988	0.192	0.986557	0.4735	1.04345	0.581		1.18623	0.731	0.582484	0.0254882
971	-	yheL	nhaC	2.29677	0.967	1.15451	0.6795	1.09944	0.781593	0.792632	0.281	1.04521	0.569	1.27121	0.837		1.38843	0.801	1.30413	0.868999
972	-	yheK	nhaX	1.41066	0.756	0.548853	0.0545	1.23929	0.886567	1.09924	0.642	1.17461	0.7235	0.786742	0.151		NA	NA	1.00991	0.514632
973	+	yheJ	yheJ	NA	NA	NA	NA	NA	NA	NA	NA	NA	NA	NA	NA	poor	NA	NA	0.328674	0.0462486
974	+	yheI	yheI	1.23764	0.704	2.74581	0.978	2.00093	0.996992	0.623142	0.0755	0.929853	0.3855	1.12578	0.6995		1.30762	0.764	0.927377	0.370161
975	+	yheH	yheH	1.20378	0.693	2.35685	0.9675	1.85613	0.996064	0.565415	0.0445	0.934596	0.4055	1.16231	0.7415		1.09751	0.611	0.797365	0.185765
976	-	yheG	yheG	0.977333	0.48	1.30607	0.716	1.39846	0.963546	0.622806	0.0625	1.0766	0.6105	1.0272	0.54		1.21022	0.639	2.8543	0.987198
977	-	yheF	yheF	0.618609	0.296	0.297398	0.026	NA	NA	0.840426	0.257	1.17236	0.73	1.30456	0.867		NA	NA	NA	NA
978	-	sspB	sspB	0.369398	0.059	0.900524	0.4205	1.04145	0.631877	0.757151	0.193	1.79339	0.8815	1.29479	0.762		NA	NA	1.3674	0.877893
979	-	yheE	yheE	6.9552	0.998	0.509607	0.1045	NA	NA	0.818572	0.25	1.0874	0.5635	0.823675	0.347		1.16316	0.587	0.778245	0.142972
980	-	yheD	yheD	32.1213	1	5.14827	0.999	1.22317	0.942363	0.483423	0.0205	1.13583	0.69	1.3075	0.864		1.71586	0.974	0.975597	0.455409
981	-	yheC	yheC	4.01627	0.892	5.22445	0.998	1.01643	0.558747	0.430245	0.0185	1.11284	0.668	1.2954	0.8525		1.48535	0.759	2.0107	0.971677
982	+	yheB	yheB	1.40615	0.801	NA	NA	1.10241	0.772358	1.06648	0.5785	0.780542	0.156	0.708945	0.1305		1.3183	0.854	0.956393	0.421002
983	+	yheA	yheA	1.09862	0.539	2.38438	0.9275	1.26677	0.957843	0.755397	0.1635	1.0098	0.5095	0.800913	0.194		NA	NA	0.732358	0.100877
984	-	yhaZ	yhaZ	0.8431	0.354	0.936812	0.417	1.41241	0.96535	0.856053	0.2845	0.82361	0.235	0.747188	0.1225		1.00169	0.504	0.936895	0.397433
985	-	yhaY	yhaY	1.82015	0.756	0.849661	0.3795	1.20148	0.863363	1.11673	0.607	0.981943	0.4875	1.13698	0.661		NA	NA	0.743853	0.140825
986	+	yhaX	yhaX	22.5917	1	0.38942	0.0105	0.952623	0.351726	0.945643	0.417	1.17225	0.741	1.34798	0.8785		2.8372	0.989	0.887369	0.301882
987	+	yhaW	hemZ	2.44959	0.977	0.629155	0.0885	0.96929	0.390284	0.825577	0.249	0.987693	0.4755	1.11974	0.6905		1.9049	0.859	0.654807	0.0770504
988	+	yhaV	hemZ	6.53507	0.999	0.480208	0.0255	1.00071	0.50237	0.879199	0.3435	0.970331	0.454	1.03264	0.5495		2.34663	0.995	0.607465	0.0707298
989	-	yhaU	yhaU	2.82626	0.97	0.726411	0.2595	1.23937	0.95547	0.61313	0.085	1.44211	0.917	1.18926	0.7245		1.06032	0.535	0.874854	0.279807
990	-	yhaT	yhaT	4.95458	0.999	0.785315	0.233	1.31034	0.974022	0.699233	0.122	1.50061	0.8825	1.01622	0.534		1.80902	0.929	0.636332	0.0439802
991	-	yhaS	yhaS	5.90739	0.998	0.72511	0.175	1.22777	0.927474	0.596773	0.049	1.23967	0.72	1.2131	0.747		1.02604	0.526	0.933741	0.398593
992	+	yhaR	yhaR	1.23756	0.7	1.10746	0.623	1.46905	0.991222	0.865964	0.2995	1.01991	0.5395	0.934841	0.378		1.05307	0.59	0.904488	0.32657
993	+	yhaQ	yhaQ	0.878697	0.366	1.7715	0.946	1.87785	0.997865	0.613254	0.0605	1.14558	0.7105	1.33771	0.898		0.700401	0.303	0.723557	0.100804
994	+	yhaP	yhaP	0.60005	0.128	1.46985	0.872	1.89749	0.99831	0.647259	0.082	1.11253	0.655	1.36828	0.858		0.503485	0.133	1.51143	0.947154
995	+	yhaO	yhaO	0.800755	0.261	0.941366	0.4375	1.6104	0.996387	0.719272	0.1325	1.09246	0.6025	1.09459	0.6015		0.666048	0.138	0.823958	0.226872
996	+	yhaN	yhaN	2.3689	0.965	1.24956	0.7445	1.08147	0.691397	0.980771	0.468	0.881741	0.3135	0.978502	0.466	2 spots on each array (only one is OK)	1.28183	0.771	1.35729	0.902351
997	+	yhaM	yhaM	2.39442	0.945	1.21778	0.7285	1.05625	0.686049	1.03129	0.5455	0.899053	0.331	0.746167	0.112		0.983249	0.464	0.934406	0.392939
998	+	yhaL	yhaL	6.52432	0.998	0.681877	0.2245	0.987001	0.455258	1.84728	0.965	0.805751	0.215	0.466476	0.0125		1.86881	0.838	0.47139	0.0136491
999	-	prsA	prsA	0.821665	0.29	1.10077	0.632	0.711944	0.0697394	1.11083	0.6475	0.855268	0.245	0.937424	0.393		0.744359	0.141	0.454609	0.00880102
1000	-	yhaK	yhaK	0.566429	0.182	1.16343	0.622	NA	NA	0.649139	0.122	1.40119	0.9105	NA	NA		NA	NA	0.771972	0.146215
1001	-	yhaJ	yhaJ	0.996779	0.498	1.20517	0.6435	1.15896	0.821936	0.834304	0.274	1.37894	0.8445	2.25982	0.931		NA	NA	0.703357	0.138285
1002	+	yhaI	yhaI	1.01758	0.51	1.39258	0.754	1.32286	0.975806	0.717245	0.135	1.07668	0.6185	0.953691	0.4195		0.413277	0.116	1.3369	0.879893
1003	-	hpr	hpr	1.01328	0.516	1.32767	0.81	1.03356	0.589731	1.02309	0.532	0.958861	0.433	1.08795	0.64		0.929806	0.42	0.685897	0.0661479
1004	-	yhaH	yhaH	1.14082	0.618	0.717009	0.19	1.24629	0.949047	1.04306	0.564	0.954978	0.4215	0.906048	0.333		0.979623	0.481	0.745075	0.110599
1005	-	yhaG	yhaG	5.33253	0.994	0.412512	0.0155	1.34577	0.975122	0.870573	0.3215	0.946196	0.433	0.688209	0.077		1.18065	0.71	0.888961	0.296982
1006	-	serC	serC	2.15675	0.97	0.820078	0.2895	1.24381	0.922969	0.761504	0.1715	0.963947	0.4375	1.26815	0.8315		0.787145	0.239	0.83861	0.221366
1007	-	hit	hit	2.67918	0.976	0.486509	0.0275	1.24671	0.923071	0.918597	0.387	1.06395	0.602	1.13232	0.696		0.667969	0.127	0.69348	0.0948168
1008	+	ecsA	ecsA	1.80857	0.947	0.70558	0.238	1.5356	0.995566	0.680115	0.112	1.06931	0.596	1.17058	0.7635		0.871743	0.308	1.48913	0.933808
1009	+	ecsB	ecsB	1.49328	0.832	0.84651	0.3085	1.27656	0.965789	0.763008	0.1875	1.03262	0.5495	1.16586	0.7485		0.977547	0.475	3.03421	0.998504
1010	+	ecsC	ecsC	2.18421	0.815	0.986294	0.487	1.41188	0.96724	0.94672	0.4325	0.846282	0.2565	0.723537	0.098		1.11799	0.568	1.21717	0.794795
1011	-	yhaA	yhaA	0.728146	0.167	1.4624	0.848	1.28878	0.963165	2.27928	0.9705	0.404567	0.009	0.277631	0		1.03028	0.539	0.416673	0.05333
1012	-	yhfA	yhfA	0.858136	0.401	0.905775	0.422	1.02239	0.576878	10.165	0.9995	0.24542	0	0.137054	0.0005		NA	NA	1.61193	0.962704
1013	-	yhgB	yhgB	NA	NA	NA	NA	NA	NA	0.938225	0.452	0.996096	0.4965	NA	NA		NA	NA	0.281607	0.0025789
1014	-	yhgC	yhgC	0.52412	0.098	1.07152	0.5775	0.881808	0.207557	0.842164	0.286	0.907548	0.359	1.26922	0.854	2 spots on each array (only one is OK)	1.08324	0.619	0.410529	0.00926643
1015	+	pbpF	pbpF	0.638425	0.147	0.903286	0.4115	0.949167	0.364804	1.00455	0.5085	1.07901	0.589	1.24604	0.7895	2 spots on each array (only one is OK)	0.592569	0.186	0.889979	0.299819
1016	+	hemE	hemE	1.35174	0.601	0.803518	0.2445	1.00598	0.522193	0.959578	0.439	0.924164	0.3745	0.940848	0.397		1.09327	0.552	0.866875	0.260799
1017	+	hemH	hemH	0.680952	0.152	0.698946	0.2815	0.990988	0.470837	1.04611	0.5335	0.318008	0.0235	0.71746	0.1265		1.02907	0.545	0.899876	0.325192
1018	+	hemY	hemY	0.582358	0.1	0.677549	0.12	0.894277	0.166409	1.05451	0.574	0.892653	0.3265	0.894569	0.3275		0.96068	0.47	0.990878	0.486081
1019	+	yhgD	yhgD	0.909452	0.459	1.063	0.547	1.13806	0.869701	2.05753	0.9655	0.585243	0.0275	0.437243	0.004		NA	NA	0.764126	0.125651
1020	+	yhgE	yhgE	0.860529	0.361	0.87505	0.3645	1.25125	0.958384	1.04977	0.574	1.00315	0.5035	0.891292	0.3085		0.695494	0.306	1.24659	0.817189
1021	-	yhfB	fabHB	0.654477	0.171	1.13411	0.61	NA	NA	0.795635	0.2355	1.16946	0.7125	NA	NA		NA	NA	2.56421	0.996996
1022	+	yhfC	yhfC	0.390747	0.022	0.991703	0.491	NA	NA	0.914921	0.3705	1.85894	0.9645	3.79594	0.9995		NA	NA	1.07862	0.632598
1023	-	yhfD	yhfD	0.328081	0.052	NA	NA	NA	NA	0.999686	0.499	NA	NA	NA	NA		NA	NA	NA	NA
1024	+	yhfE	yhfE	0.403917	0.01	1.36958	0.829	1.00495	0.518228	1.01708	0.526	1.11521	0.6835	1.32068	0.8825		0.650941	0.062	0.781096	0.145473
1025	+	yhfF	yhfF	0.487982	0.05	1.35944	0.7405	0.893017	0.234833	0.793945	0.2235	1.12877	0.646	1.11994	0.676		0.833714	0.363	0.771206	0.130755
1026	-	gltT	gltT	0.440537	0.025	1.14911	0.6095	1.13778	0.828317	0.904546	0.3685	0.998762	0.498	1.26192	0.8305		0.909314	0.38	0.921932	0.355192
1027	-	yhfH	yhfH	NA	NA	NA	NA	NA	NA	NA	NA	NA	NA	NA	NA	poor	NA	NA	NA	NA
1028	+	yhfI	yhfI	1.2925	0.624	0.788426	0.2555	1.14521	0.87332	0.956242	0.4325	0.959853	0.438	1.1878	0.7855		1.4451	0.727	0.404166	0.0037105
1029	+	yhfJ	yhfJ	0.272168	0.099	0.879704	0.394	1.20998	0.897056	0.968494	0.45	1.18238	0.746	1.13979	0.718		1.12096	0.579	0.528461	0.0185026
1030	+	yhfK	yhfK	0.561952	0.094	0.973799	0.4825	NA	NA	0.801076	0.2305	1.01741	0.5275	0.92843	0.384		1.41924	0.718	0.62956	0.0390926
1031	+	yhfL	yhfL	0.738745	0.241	0.557945	0.0825	1.15858	0.889373	1.11277	0.5955	1.26009	0.833	1.4727	0.9215		1.30892	0.744	1.17692	0.768393
1032	-	yhfM	yhfM	0.830519	0.345	0.844272	0.3605	0.883752	0.186006	1.09677	0.6155	1.03979	0.57	1.10297	0.6615		NA	NA	1.15733	0.745553
1033	+	yhfN	yhfN	14.0289	1	0.259287	0.002	1.46375	0.977401	0.903026	0.362	1.27034	0.8255	1.28543	0.8385		2.70852	0.997	2.24656	0.946941
1034	-	aprE	aprE	0.841624	0.309	1.32157	0.802	0.493834	0.000872277	0.82808	0.2555	1.10876	0.6655	1.75692	0.9795		1.64961	0.96	0.940505	0.389937
1035	+	yhfO	yhfO	2.46409	0.975	0.405365	0.015	0.851993	0.161692	1.05117	0.576	0.945868	0.454	0.794688	0.2885		2.63573	0.991	0.377495	0.0028358
1036	+	yhfP	yhfP	0.993462	0.495	0.622457	0.177	1.0659	0.68323	0.832423	0.2655	1.02752	0.5395	0.952626	0.406		2.89613	0.978	0.537928	0.014588
1037	+	yhfQ	yhfQ	0.351826	0.139	1.09401	0.5605	NA	NA	0.849708	0.3005	0.770075	0.2725	0.836698	0.2865		0.748153	0.329	0.740846	0.114299
1038	-	yhfR	yhfR	0.423343	0.036	3.52794	0.956	1.07328	0.738601	0.944311	0.4235	0.807737	0.1975	0.765968	0.164		1.02345	0.528	2.03127	0.879551
1039	-	yhfS	yhfS	0.542558	0.047	1.0196	0.5235	1.24866	0.947375	0.768604	0.197	0.781193	0.2015	2.8138	0.9585		1.43394	0.777	0.776247	0.141134
1040	-	yhfT	yhfT	0.542765	0.046	1.29255	0.688	1.4034	0.960195	0.795119	0.2095	0.831064	0.244	1.27546	0.7295		0.775718	0.31	0.810833	0.184652
1041	-	yhfU	yhfU	0.36152	0.184	1.10501	0.623	1.71142	0.988669	0.827586	0.267	0.942319	0.417	1.25226	0.705		NA	NA	0.556832	0.0819919
1042	-	yhfV	hemAT	0.627991	0.102	0.77361	0.2245	0.936797	0.278461	1.01511	0.5255	0.959308	0.4505	1.22846	0.8195		0.775863	0.213	0.616953	0.0402286
1043	-	yhfW	yhfW	0.605425	0.088	0.935342	0.42	0.903891	0.187753	0.929223	0.393	1.11805	0.671	1.19274	0.758		0.750676	0.334	1.34351	0.860873
1044	+	yhxC	yhxC	41.6805	0.995	0.726099	0.1585	1.09596	0.734947	0.807394	0.2285	1.12382	0.6965	1.22058	0.776		3.4407	0.953	1.71404	0.867804
1045	-	yhzC	yhzC	NA	NA	NA	NA	NA	NA	NA	NA	0.992541	0.4905	NA	NA		NA	NA	1.06601	0.602096
1046	+	comK	comK	1.61212	0.873	1.09236	0.5915	1.10116	0.774914	0.972789	0.453	0.912621	0.3385	1.10088	0.657		NA	NA	0.489663	0.0671474
1047	-	yhxD	yhxD	1.80901	0.912	0.487549	0.0345	1.39733	0.949019	0.803159	0.217	0.859535	0.3315	1.25609	0.7945		NA	NA	1.33621	0.855801
1048	+	yhjA	yhjA	0.395131	0.084	0.765176	0.2915	NA	NA	2.02807	0.975	0.917158	0.371	0.494853	0.0825		NA	NA	0.954015	0.419812
1049	-	yhjB	yhjB	0.792971	0.274	1.29754	0.7675	1.45372	0.982254	0.940761	0.417	0.989736	0.4835	1.20034	0.759		NA	NA	1.09968	0.661545
1050	-	yhjC	yhjC	0.579643	0.134	1.73205	0.8395	NA	NA	0.806283	0.2455	1.05325	0.5705	NA	NA		NA	NA	0.640852	0.0414906
1051	-	yhjD	yhjD	1.25197	0.696	0.821056	0.3365	NA	NA	0.688367	0.144	1.07946	0.5865	NA	NA		NA	NA	2.54421	0.968799
1052	+	yhjE	yhjE	2.21224	0.902	0.72774	0.2715	NA	NA	0.78316	0.2295	0.910295	0.389	1.08424	0.5755		NA	NA	1.27879	0.844941
1053	+	sipV	sipV	2.04822	0.87	0.811274	0.3575	1.09026	0.706407	0.762197	0.1695	0.976595	0.457	0.968842	0.4395		1.40219	0.874	0.97591	0.455433
1054	+	yhjG	yhjG	0.435592	0.144	1.03122	0.5325	NA	NA	0.700762	0.132	1.09286	0.6045	NA	NA		1.06788	0.537	1.14687	0.727367
1055	+	yhjH	yhjH	0.570247	0.17	1.21064	0.664	1.40364	0.987873	0.763789	0.18	1.06821	0.558	0.8213	0.2455		0.480925	0.133	1.13579	0.717642
1056	-	yhjI	glcP	1.56033	0.76	2.1251	0.885	0.284664	0.000466655	0.661625	0.088	1.07199	0.6175	1.26943	0.825		NA	NA	1.0843	0.630129
1057	-	yhjJ	yhjJ	1.12503	0.548	2.35138	0.9315	0.33018	0.000122714	0.690735	0.109	1.02882	0.5475	1.10289	0.671		NA	NA	0.733361	0.102996
1058	-	yhjK	yhjK	0.869656	0.423	1.20243	0.646	0.476677	0.00157515	0.788171	0.2025	1.23019	0.7575	1.13614	0.662		NA	NA	0.861625	0.280854
1059	-	yhjL	yhjL	20.8575	0.992	1.19488	0.7125	0.476853	0.000513732	0.804507	0.2325	1.08258	0.635	1.21778	0.7825		3.18395	0.935	1.01034	0.515584
1060	+	yhjM	yhjM	1.62437	0.885	1.37478	0.829	0.423468	0.000193864	0.983551	0.4815	1.02785	0.544	1.18146	0.7495		1.47242	0.904	0.785935	0.152625
1061	-	yhjN	yhjN	1.25778	0.724	1.36868	0.816	0.464945	0.000693128	0.706374	0.1165	0.963286	0.4385	1.10778	0.664		0.890035	0.411	1.1153	0.665848
1062	-	yhjO	yhjO	1.08073	0.531	0.848833	0.372	NA	NA	0.844597	0.2845	1.08131	0.614	0.549272	0.124		NA	NA	0.842594	0.283925
1063	+	yhjP	yhjP	1.02644	0.524	0.733951	0.261	1.35715	0.98307	0.989467	0.49	0.858209	0.295	0.40512	0.001		NA	NA	1.4497	0.925836
1064	-	yhjQ	yhjQ	NA	NA	NA	NA	NA	NA	NA	NA	0.723457	0.113	NA	NA	2 spots on each array (only one is OK)	0.787417	0.291	5.28963	0.99972
1064	-	yhjQ	yhjQ	1.48981	0.812	0.813453	0.3405	NA	NA	1.1769	0.687	0.86861	0.3335	0.648428	0.0415		0.787417	0.291	5.28963	0.99972
1065	-	yhjR	yhjR	3.49678	0.941	0.623171	0.1575	1.28468	0.850963	19.7846	0.9995	0.316247	0.002	0.156295	0		4.18925	0.97	2.64012	0.996769
1066	+	addB	addB	NA	NA	NA	NA	NA	NA	NA	NA	NA	NA	NA	NA		NA	NA	1.45918	0.932353
1067	+	addA	addA	0.712333	0.222	0.948428	0.4515	1.16219	0.870275	0.901147	0.358	0.966484	0.444	1.3052	0.87		0.658271	0.168	1.23323	0.819375
1068	+	sbcD	sbcD	0.357073	0.075	1.03662	0.5285	NA	NA	0.635819	0.139	1.12941	0.671	NA	NA		1.12636	0.585	0.818567	0.19616
1069	+	yirY	yirY	0.671398	0.321	0.638626	0.2155	NA	NA	1.46315	0.765	0.891546	0.346	0.735899	0.1675	2 spots on each array (only one is OK)	NA	NA	1.05013	0.58861
1070	+	yisB	yisB	0.781697	0.349	1.00383	0.503	1.12119	0.758526	1.69009	0.932	0.987499	0.477	0.678661	0.0945		0.75251	0.312	1.27742	0.829586
1071	-	yisC	gerPF	1.10946	0.588	1.12447	0.5885	0.907439	0.28625	8.2523	0.9995	0.491149	0.0065	0.205107	0.0005		NA	NA	13.2905	0.999971
1072	-	yisD	gerPE	NA	NA	NA	NA	NA	NA	22.2252	1	0.198489	0.0065	0.12893	0		NA	NA	12.1158	0.999964
1073	-	yisE	gerPD	0.44529	0.181	1.68072	0.817	NA	NA	31.0262	1	0.378604	0.0075	0.173577	0		NA	NA	12.3945	0.999968
1074	-	yisF	gerPC	0.546508	0.086	NA	NA	0.598732	0.154256	42.7839	0.9995	0.287376	0.0005	0.108383	0		NA	NA	15.013	0.999975
1075	-	yisG	gerPB	0.20878	0.078	NA	NA	NA	NA	14.305	1	0.360718	0.0015	0.220502	0.0145		NA	NA	10.5218	0.999939
1076	-	yisH	gerPA	0.256846	0.035	1.20299	0.6435	NA	NA	23.7706	1	0.28488	0.0015	0.139906	0		0.190135	0.017	NA	NA
1077	-	yisI	yisI	0.54232	0.23	1.33093	0.702	NA	NA	2.66221	0.9695	0.585576	0.0375	0.323948	0.0125		NA	NA	0.501579	0.0773234
1078	-	yisJ	yisJ	0.631866	0.3	1.04885	0.54	0.833297	0.199981	14.6484	0.9995	0.481444	0.01	0.330623	0.0165		NA	NA	0.957303	0.422446
1079	+	yisK	yisK	0.220135	0.008	1.46309	0.7675	1.05193	0.620556	1.07746	0.604	1.14481	0.673	1.22492	0.7915		0.411118	0.022	0.549622	0.0199069
1080	+	yisL	yisL	0.656315	0.325	1.05431	0.548	NA	NA	1.20968	0.7215	1.13049	0.6615	1.05456	0.547		NA	NA	1.45713	0.89612
1081	+	wprA	wprA	0.629571	0.149	1.26685	0.7795	0.981571	0.432812	1.05347	0.575	0.969917	0.44	1.17824	0.755		0.796579	0.2	1.497	0.933816
1082	-	yisN	yisN	1.03496	0.535	1.06802	0.5775	1.33293	0.977926	1.08172	0.6015	1.20704	0.77	1.29783	0.833		NA	NA	1.249	0.764198
1083	+	yisO	asnO	3.86414	0.976	5.45474	0.999	1.1179	0.753785	2.32008	0.985	0.618989	0.0555	0.427455	0.005		1.8923	0.838	7.56959	0.999903
1084	-	absent	yizA	NA	NA	NA	NA	NA	NA	NA	NA	NA	NA	NA	NA		NA	NA	NA	NA
1085	+	yisP	yisP	0.876575	0.418	0.761067	0.2435	1.03279	0.611285	0.952933	0.4345	1.12957	0.6585	1.23292	0.781		0.650378	0.241	1.26504	0.66622
1086	-	yisQ	yisQ	1.27806	0.591	0.971457	0.4705	0.982924	0.453633	0.902083	0.364	1.07428	0.598	0.841849	0.245		0.867767	0.36	1.85779	0.984891
1087	+	yisR	yisR	0.870435	0.361	1.24766	0.7585	1.28815	0.969281	1.00024	0.5005	1.08551	0.615	1.05162	0.587		NA	NA	1.05548	0.598686
1088	+	degA	degA	0.757309	0.243	1.19113	0.645	1.1753	0.839171	0.839575	0.275	0.979292	0.469	0.991483	0.483		0.963837	0.459	1.318	0.839061
1089	+	yisS	yisS	0.671203	0.261	1.32062	0.723	1.23325	0.944566	0.856854	0.2905	0.880511	0.3155	1.04265	0.581		0.519857	0.139	0.989825	0.481323
1090	-	yisT	yisT	0.413508	0.054	1.42596	0.8375	1.04901	0.617226	1.18325	0.7185	1.07577	0.6195	1.06652	0.613		0.497877	0.02	0.917628	0.364711
1091	-	yisU	yisU	0.855942	0.429	1.21946	0.6295	NA	NA	1.42178	0.877	1.05313	0.574	0.720449	0.1205		0.415966	0.096	0.604082	0.102803
1092	+	yisV	yisV	0.752397	0.293	NA	NA	NA	NA	0.930776	0.436	0.905772	0.3755	NA	NA		NA	NA	0.694939	0.142696
1093	+	yisW	yisV	1.2867	0.693	1.19173	0.643	1.10992	0.735684	1.03465	0.5505	0.815936	0.2085	0.696673	0.073		NA	NA	1.44003	0.931593
1094	-	yisX	yisX	0.69316	0.219	1.14744	0.6065	NA	NA	1.28986	0.806	0.77067	0.154	0.502515	0.026		NA	NA	0.950714	0.41908
1095	+	yisY	yisY	6.97821	0.998	1.15143	0.663	1.23858	0.944596	1.71935	0.94	0.618656	0.058	0.444431	0.01		2.09083	0.969	3.29767	0.998716
1096	-	yisZ	yisZ	1.56621	0.695	0.828751	0.3545	0.979044	0.448207	30.4024	0.997	0.180068	0.007	0.166097	0		NA	NA	6.07601	0.999257
1097	-	yitA	yitA	1.47882	0.78	0.786107	0.3115	0.876035	0.249049	12.041	1	0.300082	0.0005	0.133539	0		NA	NA	17.5736	0.999982
1098	-	yitB	yitB	1.15006	0.597	0.641628	0.2415	0.979247	0.470128	40.8657	1	0.267142	0.002	0.111704	0		NA	NA	9.88081	0.999943
1099	+	yitC	yitC	3.72244	0.993	0.665546	0.1305	0.773439	0.18246	27.7768	0.998	0.27776	0.0015	0.128311	0		NA	NA	7.04905	0.999838
1100	+	yitD	yitD	19.7697	1	0.217127	0.005	1.10366	0.728997	11.9319	1	0.302369	0.0015	0.116597	0		NA	NA	3.1121	0.998046
1101	-	yitE	yitE	33.67	0.999	0.10918	0.0005	1.4098	0.972855	2.16899	0.9795	0.694367	0.079	0.498829	0.007		4.77117	0.998	1.48961	0.867262
1102	-	yitF	yitF	0.733923	0.321	0.936718	0.4535	0.967078	0.380551	1.29792	0.81	0.814133	0.214	0.682514	0.091		0.841801	0.385	0.987896	0.482218
1103	-	yitG	yitG	0.726274	0.214	1.12995	0.6065	1.01422	0.551055	1.00063	0.5025	1.0023	0.503	0.938402	0.395		0.682607	0.16	1.58066	0.961499
1104	-	yitH	yitH	0.664872	0.168	1.43192	0.8495	1.3518	0.974612	0.889818	0.345	1.16533	0.706	1.01312	0.524		0.83369	0.374	1.02121	0.538027
1105	-	yitI	yitI	0.725302	0.191	1.52071	0.88	1.33714	0.981489	0.77787	0.2015	1.13436	0.686	1.34375	0.8875		1.09166	0.592	0.825557	0.198316
1106	-	yitJ	yitJ	1.65868	0.861	1.4292	0.673	1.4813	0.988814	0.707287	0.138	0.957906	0.4345	1.14939	0.738		0.858429	0.361	1.18884	0.774734
1107	-	yitK	yitK	0.348047	0.098	1.1022	0.575	NA	NA	0.798908	0.231	1.42908	0.856	1.15488	0.691		0.491615	0.14	1.53744	0.886964
1108	+	yitL	yitL	0.628569	0.14	0.700412	0.1725	1.25929	0.962796	0.932201	0.412	1.04267	0.5665	1.16746	0.7455		0.524602	0.163	0.5629	0.0232636
1109	-	yitM	yitM	0.481709	0.077	1.32352	0.783	0.794896	0.0770016	1.03474	0.5485	1.0953	0.628	1.22435	0.775		NA	NA	1.12258	0.661879
1110	-	yitN	yitN	0.800281	0.301	1.30489	0.78	1.04735	0.639464	0.926033	0.383	1.15163	0.658	0.997592	0.497		NA	NA	1.5017	0.910062
1111	-	yitO	yitO	0.736668	0.316	NA	NA	NA	NA	0.906193	0.4055	1.21905	0.6845	NA	NA		NA	NA	2.10318	0.982886
1112	-	yitP	yitP	0.722624	0.266	1.49235	0.8655	1.20643	0.873563	0.772979	0.198	1.42458	0.86	0.823444	0.271		NA	NA	1.21471	0.774881
1113	+	yitQ	yitQ	0.94774	0.451	1.44133	0.76	1.00447	0.511259	1.51759	0.9015	0.901346	0.3335	0.587787	0.046		0.669825	0.154	1.72651	0.968986
1114	+	yitR	yitR	0.696195	0.189	1.13278	0.5995	1.38307	0.98567	1.76531	0.9455	0.741817	0.1515	0.540402	0.0155		NA	NA	1.88618	0.898119
1115	+	nprB	nprB	0.46575	0.039	1.34112	0.7285	0.750601	0.020716	1.08132	0.613	0.956664	0.4195	0.937386	0.3895		0.737094	0.329	0.745045	0.209728
1116	-	yitS	yitS	0.831896	0.304	1.09644	0.5865	1.2048	0.919932	1.52044	0.9085	0.715451	0.1185	0.53835	0.0185		0.918032	0.376	1.93086	0.98425
1117	+	yitT	yitT	0.477507	0.097	0.958682	0.463	1.1847	0.888041	1.1143	0.6505	0.893903	0.3765	0.765079	0.124		NA	NA	1.33952	0.894048
1118	+	ipi	ipi	0.529045	0.101	0.906857	0.418	NA	NA	0.726007	0.161	0.935697	0.4075	1.09755	0.575		NA	NA	0.991535	0.48829
1119	-	yitU	yitU	1.90681	0.94	1.00926	0.511	1.2328	0.921103	0.875312	0.3035	1.27717	0.841	1.1786	0.784		1.38096	0.78	1.34084	0.872174
1120	+	yitV	yitV	0.972125	0.481	NA	NA	NA	NA	1.02492	0.5185	0.969004	0.4505	0.734694	0.089		NA	NA	0.516982	0.0144521
1121	+	yitW	yitW	0.715878	0.175	0.862071	0.406	NA	NA	1.24574	0.772	0.8065	0.231	0.705717	0.076		1.8116	0.846	NA	NA
1122		yitX	removed	1.06222	0.514	1.25853	0.678	NA	NA	3.12859	0.8925	1.61616	0.828	0.978889	0.4785		NA	NA	0.611421	0.0704608
1123	+	yitY	yitY	0.791171	0.3	1.11974	0.6355	1.12455	0.78926	1.10174	0.628	0.887232	0.315	0.905617	0.3375		0.819806	0.373	0.656134	0.0470984
1124	+	yitZ	yitZ	0.654075	0.315	0.798907	0.3475	NA	NA	1.03376	0.522	1.25411	0.782	1.6673	0.966		NA	NA	0.24222	0.0305848
1125	+	argC	argC	1.82976	0.926	2.12624	0.963	1.38824	0.980943	1.20596	0.74	0.955781	0.429	1.02266	0.53		NA	NA	0.951384	0.408508
1126	+	argJ	argJ	2.29217	0.951	2.18754	0.961	1.15978	0.796573	1.15494	0.7015	0.957898	0.427	0.946129	0.3995		NA	NA	1.18465	0.772476
1127	+	argB	argB	2.10582	0.933	1.25054	0.737	1.14662	0.823765	1.13116	0.674	0.953733	0.427	1.04477	0.565		NA	NA	1.21492	0.807821
1128	+	argD	argD	2.38479	0.952	2.32525	0.94	1.05608	0.669489	1.12884	0.6485	0.937553	0.393	0.996195	0.491		NA	NA	1.61465	0.966533
1129	+	carA	carA	12.7558	0.985	1.81416	0.9105	1.11114	0.774244	1.09926	0.6225	0.926919	0.373	0.99663	0.4935		NA	NA	1.41515	0.92455
1130	+	carB	carB	3.57967	0.986	1.62495	0.844	1.34722	0.977409	1.08132	0.605	0.860189	0.2945	1.04164	0.5605		NA	NA	1.77772	0.97062
1131	+	argF	argF	6.21723	0.988	1.47789	0.824	1.1388	0.863022	1.05296	0.571	0.844282	0.2625	0.999872	0.4995		NA	NA	0.733876	0.126564
1132	+	yjzC	yjzC	6.02678	0.96	NA	NA	NA	NA	0.66483	0.119	1.16697	0.632	1.00395	0.5055		0.505104	0.146	1.03672	0.564757
1133	-	yjzD	yjzD	NA	NA	NA	NA	NA	NA	1.01316	0.512	0.981075	0.4735	0.645044	0.0505		NA	NA	0.606744	0.0508122
1134	+	yjaU	yjaU	1.37292	0.678	0.972212	0.474	1.39768	0.985719	1.27215	0.786	5.14871	0.999	7.91586	1		0.979709	0.482	1.5844	0.941583
1135	+	yjaV	yjaV	13.4398	1	0.588407	0.071	1.09274	0.778897	0.632842	0.069	1.09153	0.6245	1.08524	0.634		3.70722	0.999	1.62648	0.932916
1136	+	med	med	5.52943	1	0.317965	0.0075	1.0482	0.663514	0.881152	0.321	1.06121	0.5865	0.91389	0.3625		1.05062	0.562	0.955132	0.418173
1137	+	yjzA	comZ	2.05301	0.805	NA	NA	NA	NA	NA	NA	NA	NA	NA	NA		NA	NA	0.755651	0.150007
1138	-	yjzB	yjzB	0.885502	0.425	0.542301	0.1215	NA	NA	0.890774	0.3895	1.40753	0.767	2.75355	0.989		NA	NA	1.34315	0.83414
1139	+	yjaX	fabHA	0.841077	0.321	1.01813	0.521	0.980466	0.438757	0.953158	0.435	1.10182	0.655	1.22576	0.823		0.955171	0.438	1.03831	0.568319
1140	+	yjaY	fabF	0.799964	0.252	0.862481	0.312	0.999028	0.49694	0.920768	0.387	1.18289	0.7385	1.16342	0.7425		0.699235	0.164	1.22205	0.813558
1141	+	yjaZ	yjaZ	6.39733	0.993	0.801976	0.242	1.36995	0.97498	2.09188	0.9705	0.57338	0.0215	0.379486	0.0025		1.93044	0.894	1.67542	0.972827
1142	+	appD	appD	1.13701	0.6	0.965138	0.452	1.20408	0.871487	0.898392	0.352	1.0201	0.531	0.836024	0.2045		1.58487	0.943	0.801906	0.165368
1143	+	appF	appF	1.00406	0.505	0.959377	0.4535	1.18668	0.872355	0.830889	0.2595	1.07951	0.616	0.958931	0.4205		1.66781	0.953	0.736893	0.10255
1144	+	appA	appA	1.19909	0.702	0.932065	0.414	1.11367	0.749447	0.86553	0.286	1.04759	0.575	1.13997	0.7095		1.28256	0.807	0.948083	0.404431
1145	+	appB	appB	1.21595	0.663	0.712148	0.2435	NA	NA	1.04354	0.5375	0.937679	0.407	1.0116	0.5165	2 spots on each array (only one is OK)	NA	NA	0.985061	0.472818
1146	+	appC	appC	1.03315	0.531	0.679095	0.135	1.21187	0.928967	1.08767	0.62	0.985477	0.481	0.954404	0.4095		1.30055	0.815	1.77475	0.941001
1147	+	yjbA	yjbA	0.52963	0.051	0.778225	0.3195	1.01083	0.527989	1.06572	0.581	1.21363	0.751	1.22617	0.7895		NA	NA	0.625247	0.0866808
1148	-	trpS	trpS	0.839276	0.294	1.09008	0.5775	1.23211	0.927311	0.945871	0.4175	0.852288	0.2665	0.725205	0.109		2.03732	0.906	1.09874	0.665562
1149	+	oppA	oppA	0.43907	0.068	0.906652	0.3825	1.02297	0.566662	0.972063	0.46	1.05659	0.591	1.21053	0.7865		0.902188	0.345	1.01851	0.533803
1150	+	oppB	oppB	0.472774	0.061	0.615285	0.0825	1.08175	0.749088	1.04688	0.56	0.926841	0.3725	0.995541	0.496		0.703752	0.104	1.25759	0.830036
1151	+	oppC	oppC	0.391106	0.043	0.621606	0.086	1.28603	0.953613	0.930937	0.4115	1.07189	0.6215	1.26809	0.825		0.598716	0.033	0.99816	0.496649
1152	+	oppD	oppD	0.884339	0.443	0.719057	0.156	1.07132	0.71654	0.951293	0.4345	1.15808	0.7185	1.20307	0.7345		0.579944	0.202	0.992503	0.486656
1153	+	oppF	oppF	0.815839	0.411	0.606178	0.08	1.07025	0.730788	0.996148	0.4945	1.03778	0.564	1.05848	0.5985		0.652526	0.245	1.09293	0.64542
1154	+	yjbB	yjbB	8.59184	0.985	0.616631	0.082	1.25224	0.955793	0.780913	0.2115	1.04328	0.5565	0.907404	0.3385		0.744049	0.275	1.1829	0.693201
1155	+	yjbC	yjbC	1.0481	0.554	0.528414	0.042	0.881846	0.153772	1.05176	0.577	0.968405	0.4455	0.785081	0.1615		0.846632	0.272	0.73739	0.104809
1156	+	yjbD	yjbD	1.24763	0.697	0.438663	0.018	1.11832	0.833723	1.17614	0.718	0.729944	0.1305	0.367576	0.0075		0.671335	0.196	0.608857	0.0314264
1157	-	yjbE	yjbE	19.6489	1	0.182961	0.0015	1.232	0.905817	0.867227	0.3165	1.26215	0.8365	1.08477	0.629		2.85907	0.994	1.1161	0.665113
1158	+	mecA	mecA	NA	NA	NA	NA	NA	NA	NA	NA	NA	NA	NA	NA	poor	NA	NA	0.989777	0.481171
1159	+	yjbF	yjbF	2.69797	0.842	0.907358	0.4175	1.02283	0.560686	0.707535	0.114	0.894498	0.347	1.20727	0.798		1.25731	0.648	0.998397	0.497093
1160	+	yjbG	yjbG	3.64928	0.99	0.505568	0.0345	1.00809	0.517302	0.794858	0.2095	1.10493	0.663	1.19807	0.772		1.33226	0.856	0.753094	0.119663
1161	-	yjbH	yjbH	4.95195	0.999	1.02698	0.5355	1.16901	0.890576	0.825457	0.263	1.12075	0.688	0.977738	0.459		2.28712	0.936	0.641469	0.0428872
1162	-	yjbI	yjbI	1.75552	0.833	1.16087	0.68	1.34941	0.976688	0.816859	0.234	1.19141	0.769	1.05359	0.593		1.12671	0.649	0.659513	0.0763696
1163	-	yjbJ	yjbJ	3.12533	0.981	0.920671	0.422	1.33987	0.960829	0.891774	0.3865	0.663768	0.0665	0.442651	0.0085		0.47764	0.135	0.683996	0.065934
1164	-	yjbK	yjbK	1.86658	0.88	1.0295	0.5365	1.40193	0.972351	0.792075	0.2005	1.07903	0.6225	0.930157	0.37		0.682454	0.161	0.638758	0.0410377
1165	+	yjbL	yjbL	1.08855	0.554	1.22547	0.664	1.20585	0.866866	0.804519	0.246	1.05738	0.5685	1.25146	0.7695		NA	NA	0.44472	0.00546588
1166	+	yjbM	yjbM	0.594234	0.131	0.856551	0.3215	1.06273	0.710702	1.01672	0.52	0.90491	0.3405	1.13921	0.716		0.815358	0.276	0.539173	0.0162259
1167	+	yjbN	yjbN	1.07264	0.572	1.13728	0.6715	1.17381	0.909546	0.855896	0.286	1.02607	0.5405	1.12301	0.709		0.909103	0.338	0.64938	0.0463063
1168	+	yjbO	yjbO	8.23956	0.976	0.988669	0.4915	1.17228	0.892351	0.704593	0.138	0.97092	0.4535	0.933115	0.3625		1.03524	0.523	2.52683	0.996659
1169	-	yjbP	yjbP	1.03514	0.535	0.557947	0.1385	1.18803	0.84307	0.660985	0.1245	1.00242	0.503	1.21304	0.803		NA	NA	0.895647	0.356788
1170	+	yjbQ	yjbQ	1.48596	0.797	NA	NA	NA	NA	1.20834	0.724	0.710364	0.0795	0.600542	0.031		0.817277	0.24	1.59114	0.962094
1171	+	tenA	tenA	0.589183	0.265	1.66238	0.914	1.53466	0.989416	0.685406	0.118	1.08308	0.616	1.27991	0.8545		1.5804	0.775	0.859138	0.273229
1172	+	tenI	tenI	0.816661	0.29	1.87661	0.9475	1.43808	0.982251	0.681637	0.095	1.10608	0.653	1.28731	0.863		NA	NA	1.7573	0.964601
1173	+	yjbR	goxB	0.872321	0.335	1.54822	0.894	1.33704	0.97581	0.691869	0.115	1.09177	0.656	1.23293	0.8075		0.741421	0.313	0.923319	0.40021
1174	+	yjbS	thiS	0.70011	0.2	1.30027	0.6985	1.36568	0.971926	0.778141	0.1925	1.1785	0.709	1.07544	0.587		NA	NA	1.19711	0.775479
1175	+	yjbT	thiG	0.756781	0.219	1.64752	0.9115	1.35647	0.97087	0.729443	0.14	1.16953	0.7165	1.19071	0.8		NA	NA	1.04915	0.58078
1176	+	yjbU	thiF	0.81122	0.286	1.4324	0.848	1.36065	0.983602	0.728692	0.1505	1.07273	0.6135	1.13505	0.7255	2 spots on each array (only one is OK)	0.938991	0.435	1.20729	0.792664
1177	+	yjbV	yjbV	0.911454	0.43	1.47947	0.862	1.2926	0.951743	0.929103	0.4025	1.06254	0.596	1.02409	0.537		NA	NA	0.830444	0.207762
1178	+	yjbW	fabI	0.352782	0.148	0.873416	0.3465	1.1042	0.785256	0.997733	0.4955	1.15747	0.7115	0.911361	0.3585		1.10765	0.568	0.536622	0.017346
1179	+	yjbX	yjbX	34.3163	1	0.762775	0.234	0.536026	0.0124839	0.555777	0.0475	0.973988	0.457	1.2952	0.871		2.06205	0.944	0.746511	0.114343
1180	-	cotZ	cotZ	7.64198	0.999	0.857495	0.3135	1.0225	0.563991	17.1434	0.99	2.83089	0.993	1.80852	0.9795		9.77259	0.997	8.77693	0.999923
1181	-	cotY	cotY	6.25653	0.997	0.864512	0.3205	0.906303	0.259496	5.85813	0.998	2.36215	0.9925	1.77947	0.981		2.0563	0.867	8.95182	0.999935
1182	-	cotX	cotX	4.92764	0.991	1.02203	0.5145	NA	NA	6.21662	0.9975	2.03729	0.9895	2.19765	0.9955		NA	NA	6.46241	0.999836
1183	-	cotW	cotW	6.49666	0.94	3.68489	0.918	NA	NA	31.466	1	1.54077	0.949	1.31717	0.8565		NA	NA	7.0845	0.999862
1184	-	cotV	cotV	2.28411	0.904	2.97279	0.9705	0.998728	0.498194	29.4286	1	1.53279	0.9455	1.18376	0.7735		0.626715	0.208	5.77754	0.999814
1185	+	yjcA	yjcA	5.00274	0.998	0.484411	0.0485	1.47088	0.989469	5.11782	0.993	0.659845	0.0865	0.4214	0.007		NA	NA	1.88973	0.95564
1186	+	yjcB	yjcB	NA	NA	0.849265	0.3745	1.29528	0.969476	1.91317	0.9735	1.37047	0.8855	1.32615	0.8825		NA	NA	16.8973	0.999885
1187	+	yjcC	yjcC	NA	NA	1.22582	0.6555	NA	NA	2.84058	0.993	1.29831	0.819	1.1979	0.7865		NA	NA	8.03919	0.999855
1188	-	yjcD	yjcD	3.52651	0.854	0.729749	0.1635	0.999799	0.499356	1.65408	0.934	1.02676	0.539	1.03568	0.5565		1.15473	0.585	3.91257	0.999198
1189	-	yjcE	yjcE	1.17852	0.654	0.922555	0.406	0.392664	0.000169975	1.06529	0.593	0.90355	0.3415	0.931552	0.3665		2.32811	0.976	1.28653	0.830343
1190	-	yjcF	yjcF	0.408398	0.046	1.20459	0.7225	0.81772	0.0662006	1.05654	0.574	0.979442	0.463	0.860372	0.2465		1.03488	0.543	0.982515	0.468291
1191	-	yjcG	yjcG	0.534785	0.074	1.37844	0.8465	0.883525	0.147484	1.1207	0.6495	0.973663	0.453	0.897261	0.327		0.997938	0.495	0.927517	0.367862
1192	-	yjcH	yjcH	0.586614	0.081	1.7715	0.936	0.962915	0.369779	1.11944	0.6525	0.852111	0.266	0.702555	0.076		0.917577	0.368	0.906792	0.329305
1193	+	yjcI	yjcI	1.7266	0.726	1.62992	0.851	1.48248	0.993867	0.674926	0.122	0.952368	0.4195	1.1256	0.6765		0.783218	0.346	3.18326	0.997695
1194	+	yjcJ	yjcJ	1.57044	0.69	1.06982	0.5735	1.33755	0.965012	0.755022	0.1715	0.875437	0.321	0.888239	0.31		0.723556	0.237	1.85045	0.878354
1195	-	yjcK	yjcK	0.942286	0.448	1.15357	0.634	1.38001	0.986038	0.682595	0.116	1.00952	0.5135	1.24871	0.796		0.750402	0.291	0.807261	0.178996
1196	-	yjcL	yjcL	0.733405	0.213	1.42803	0.808	1.46717	0.98616	0.896403	0.3505	1.04185	0.5665	1.42511	0.9245		NA	NA	1.39616	0.89644
1197	-	yjcM	yjcM	0.675044	0.175	0.895901	0.356	0.319825	6.55738e-05	1.14643	0.686	0.8961	0.3145	1.31558	0.832		0.842799	0.388	0.629382	0.0480574
1198	+	yjcN	yjcN	0.366144	0.101	1.26979	0.6735	0.38641	0.000147205	0.944903	0.4315	1.04913	0.5375	NA	NA		NA	NA	0.76808	0.146727
1199	+	yjcO	yjcO	0.437667	0.194	NA	NA	0.237092	4.80168e-05	1.01145	0.514	1.19082	0.719	1.45705	0.8285		NA	NA	0.680134	0.0629837
1200	+	yjcP	yjcP	NA	NA	NA	NA	NA	NA	NA	NA	NA	NA	NA	NA	poor	NA	NA	0.823754	0.194653
1201	+	yjcQ	yjcQ	NA	NA	NA	NA	NA	NA	NA	NA	NA	NA	NA	NA		NA	NA	0.630585	0.037083
1202	+	yjcR	yjcR	NA	NA	1.57587	0.8155	0.780716	0.0349132	0.920732	0.3865	0.94224	0.3955	1.12682	0.6945		NA	NA	0.470084	0.116405
1203	+	yjcS	yjcS	1.67641	0.704	1.002	0.502	NA	NA	0.819986	0.2415	0.802027	0.303	0.763881	0.2045		1.50704	0.737	1.12012	0.694708
1204	+	yjdA	yjdA	1.56734	0.82	1.13236	0.6635	1.12523	0.838523	0.911727	0.3595	1.00403	0.504	1.02963	0.544		1.36333	0.691	1.16198	0.741692
1205	-	yjdB	yjdB	0.311698	0.013	1.77448	0.8265	0.898924	0.248512	0.92023	0.3815	1.11319	0.662	0.909744	0.3495		NA	NA	1.3525	0.843432
1206	+	yjdC	manR	1.07936	0.582	0.887692	0.3655	0.700314	0.00974239	0.902733	0.362	0.919972	0.3655	0.916552	0.355		2.40269	0.896	2.86803	0.967723
1207	+	yjdD	manP	1.85076	0.912	0.451135	0.0205	1.18381	0.916472	1.02643	0.533	1.00583	0.5085	1.28043	0.8675		1.23199	0.782	2.95021	0.998006
1208	+	yjdE	manA	1.5581	0.843	0.499031	0.034	0.963862	0.389718	1.11098	0.6255	1.05509	0.584	1.26486	0.83		1.13496	0.706	2.55128	0.997041
1209	+	yjdF	yjdF	0.792683	0.318	0.937065	0.427	0.729073	0.0287618	0.889485	0.3495	1.18579	0.7575	1.4125	0.9285		0.839629	0.281	2.23056	0.994022
1210	-	yjdG	yjdG	2.00185	0.91	1.27793	0.703	0.715903	0.0240219	0.608357	0.07	1.15678	0.731	1.20744	0.7985		NA	NA	0.421024	0.0042131
1211	-	yjdH	yjdH	7.07085	0.997	1.38577	0.834	0.809155	0.101346	0.664376	0.0865	1.1413	0.698	1.52564	0.936		0.906229	0.441	NA	NA
1212	+	yjdI	yjdI	0.840962	0.364	1.39262	0.7495	0.181934	0.000329982	0.842121	0.272	1.087	0.632	1.10847	0.662		1.36431	0.681	0.567642	0.0200502
1213	-	yjdJ	yjdJ	0.451088	0.226	1.29035	0.7	0.126996	5.5447e-06	1.3987	0.86	1.14186	0.702	0.808818	0.2105		NA	NA	0.502506	0.0295859
1214	-	yjdK	ctaO	0.423195	0.026	1.41566	0.844	0.995221	0.488414	2.06037	0.981	0.918589	0.36	0.731703	0.101		NA	NA	5.62632	0.98699
1215	-	cotT	cotT	1.67349	0.71	3.16969	0.9915	0.777019	0.213897	10.8592	1	0.639944	0.053	0.369667	0.002		NA	NA	1.96459	0.962131
1216	+	yjeA	yjeA	0.826167	0.355	2.08099	0.902	1.4988	0.993067	0.376813	0.013	1.11692	0.675	1.1893	0.7835		0.591608	0.118	0.270567	0.000725162
1217	-	yjfA	yjfA	17.1921	1	1.57177	0.8895	1.27264	0.935739	0.665403	0.0885	1.07443	0.6105	1.32627	0.8475		4.28538	0.996	0.698596	0.121839
1218	-	yjfB	yjfB	0.520772	0.259	NA	NA	NA	NA	NA	NA	NA	NA	NA	NA		NA	NA	0.916364	0.348578
1219	+	yjfC	yjfC	1.03521	0.523	0.756191	0.2905	1.36647	0.983739	0.774047	0.2155	0.92621	0.4045	0.822056	0.2515		1.60716	0.775	1.69221	0.966993
1220	-	yjgA	yjgA	0.873286	0.383	0.730142	0.2525	1.25456	0.896231	0.996987	0.4945	0.96663	0.446	0.830936	0.2195		NA	NA	2.85113	0.938965
1221	-	yjgB	yjgB	NA	NA	NA	NA	NA	NA	0.855043	0.3115	0.891995	0.3165	NA	NA		NA	NA	0.505485	0.196257
1222	+	yjgC	yjgC	1.15261	0.601	0.368099	0.0385	1.23184	0.951793	0.831007	0.2585	0.932411	0.3615	1.24763	0.751		0.436949	0.104	2.00299	0.990284
1223	+	yjgD	yjgD	NA	NA	NA	NA	NA	NA	1.1707	0.644	0.993789	0.4935	0.456431	0.105		NA	NA	2.07317	0.991143
1224	+	yjhA	yjhA	0.575631	0.075	1.81441	0.947	0.361465	0.000161569	0.911107	0.3765	0.914117	0.358	1.16258	0.7005		0.606587	0.116	0.549666	0.0198292
1225	+	yjhB	yjhB	0.554218	0.088	1.80217	0.9445	0.457901	0.000433445	0.854612	0.2925	1.03624	0.558	1.18975	0.7535		0.83175	0.402	1.53394	0.8553
1226	-	yjiA	yjiA	NA	NA	NA	NA	NA	NA	2.13962	0.973	0.719191	0.1305	0.498532	0.0055		NA	NA	2.20558	0.986659
1227	+	yjiB	yjiB	0.691498	0.154	1.20428	0.6405	0.901293	0.187607	1.22743	0.7675	0.874666	0.2935	0.660384	0.046		0.7915	0.358	0.565968	0.0240168
1228	+	yjiC	yjiC	0.422627	0.074	0.827073	0.327	1.02507	0.581024	0.760733	0.1915	0.994711	0.49	1.1477	0.73		NA	NA	0.873683	0.37166
1229	+	yjjA	yjjA	0.871675	0.382	1.46291	0.8505	1.25224	0.910157	0.73092	0.143	1.04734	0.575	1.26721	0.8545		1.04081	0.555	0.622075	0.0346309
1230	-	yjkA	yjkA	0.58806	0.11	0.923254	0.441	NA	NA	0.694446	0.1725	0.924064	0.395	NA	NA		NA	NA	0.864544	0.267453
1231	-	yjkB	yjkB	0.562593	0.161	1.06841	0.5605	NA	NA	0.888086	0.3355	0.930599	0.3965	1.14737	0.6285		NA	NA	0.682582	0.0683014
1232	-	yjlA	yjlA	0.795674	0.284	2.84125	0.923	1.1721	0.834751	0.823177	0.2745	0.455225	0.1025	1.37469	0.8775		0.55821	0.154	0.908522	0.334961
1233	+	yjlB	yjlB	0.814266	0.388	1.32444	0.6915	1.02111	0.556198	NA	NA	0.955456	0.4175	0.754919	0.2875		NA	NA	1.99481	0.854219
1234	+	yjlC	yjlC	0.365767	0.021	1.12171	0.638	0.989733	0.468755	1.04838	0.572	0.97236	0.459	1.04206	0.5755		0.624979	0.096	1.11424	0.687762
1235	+	yjlD	yjlD	0.504519	0.031	1.23337	0.755	0.869465	0.16364	0.945816	0.417	0.903569	0.353	0.981591	0.46		0.57892	0.035	0.873774	0.289444
1236	+	yjmA	uxaC	0.708599	0.294	0.901843	0.4225	1.28349	0.935232	0.958084	0.441	1.19594	0.7015	0.752815	0.121		0.940119	0.441	1.2728	0.851464
1237	+	yjmB	yjmB	1.81553	0.838	0.746821	0.287	1.2584	0.91291	1.0029	0.503	0.987149	0.4785	0.646788	0.038		1.78546	0.829	1.55682	0.9417
1238	+	yjmC	yjmC	55.4547	1	0.391104	0.0175	1.28302	0.965971	0.749445	0.163	1.24359	0.8005	1.32191	0.839		5.42614	1	1.46848	0.922492
1239	+	yjmD	yjmD	64.6866	1	0.271098	0.006	1.43337	0.955303	0.778327	0.204	1.2633	0.82	1.27924	0.828		3.52164	0.999	2.20057	0.979731
1240	+	yjmE	uxuA	84.0568	1	0.241324	0.0035	1.36428	0.963763	0.831584	0.2505	1.17565	0.7485	1.28539	0.8485		8.79895	0.997	1.28875	0.832115
1241	+	yjmF	yjmF	18.7151	0.977	0.272392	0.005	1.44069	0.952996	0.870519	0.307	1.17228	0.743	1.1753	0.7365		9.32007	0.999	2.31926	0.983681
1242	+	yjmG	exuT	70.9174	1	0.25631	0.004	1.67893	0.984528	0.927935	0.396	1.14489	0.7235	1.14412	0.6865		8.85112	1	2.15609	0.981371
1243	+	yjmH	exuR	15.4266	1	0.276462	0.005	1.22273	0.92754	0.968707	0.449	1.04198	0.562	0.946326	0.404		2.90502	0.989	0.857555	0.271936
1244	+	yjmI	uxaB	2.09587	0.861	0.44563	0.018	1.17154	0.839922	0.90681	0.3995	0.86448	0.2905	0.508791	0.016		1.48455	0.885	1.38325	0.90848
1245	+	uxaA	uxaA	1.12761	0.543	0.636667	0.221	NA	NA	0.841104	0.3505	0.56357	0.0725	0.420849	0.006		NA	NA	NA	NA
1246	+	yjmJ	uxaA	NA	NA	NA	NA	NA	NA	NA	NA	NA	NA	NA	NA	poor	NA	NA	1.98323	0.98636
1247	-	yjnA	yjnA	0.600707	0.136	1.36092	0.708	0.990314	0.485008	6.3987	0.9985	0.652363	0.0715	0.497757	0.037		NA	NA	1.034	0.553008
1248	-	yjoA	yjoA	0.242194	0.026	1.35741	0.745	NA	NA	1.09381	0.6235	0.967147	0.453	0.874351	0.3755		1.28979	0.791	0.842863	0.220863
1249	+	yjoB	yjoB	0.471392	0.04	1.27483	0.763	0.703248	0.00903986	1.53513	0.898	0.729682	0.116	0.751323	0.1255		0.549741	0.159	0.676793	0.0686569
1250	+	rapA	rapA	1.53212	0.677	1.86096	0.8705	0.816545	0.0851338	1.04202	0.5505	1.09526	0.657	1.24448	0.8095		0.581518	0.175	0.960472	0.427341
1251	+	phrA	phrA	1.0633	0.522	1.64092	0.8245	0.947834	0.326152	0.863604	0.315	1.04396	0.5615	1.23427	0.7195		1.14392	0.581	NA	NA
1252	-	yjpA	yjpA	0.705554	0.278	0.87548	0.3975	NA	NA	0.896455	0.3475	1.02979	0.537	0.939517	0.4215		NA	NA	0.522929	0.0500024
1253	+	xlyB	xlyB	0.536461	0.095	1.22198	0.6705	1.10682	0.794902	0.848449	0.279	0.943523	0.4305	1.04188	0.5725		0.94631	0.432	1.08045	0.636831
1254	-	yjqA	yjqA	0.46752	0.207	NA	NA	NA	NA	1.28578	0.6855	NA	NA	NA	NA		NA	NA	0.837871	0.216556
1255	+	yjqB	yjqB	NA	NA	1.08829	0.5675	NA	NA	1.2482	0.691	0.804476	0.226	NA	NA		NA	NA	1.15219	0.728579
1256	+	yjqC	yjqC	0.629051	0.303	1.47782	0.794	0.724032	0.0845674	6.89901	0.9965	0.527316	0.0145	0.376007	0.0005		NA	NA	1.57802	0.957789
1257	-	xkdA	xkdA	NA	NA	NA	NA	NA	NA	NA	NA	NA	NA	NA	NA		NA	NA	1.59438	0.956155
1258	-	xre	xre	0.491245	0.071	1.15496	0.6755	1.02743	0.584665	1.12685	0.6595	0.747213	0.1415	0.644338	0.046		1.16926	0.686	1.17094	0.750432
1259	+	xkdB	xkdB	0.461875	0.206	0.775191	0.331	0.918627	0.244954	0.916791	0.374	1.08227	0.5675	1.10909	0.686		NA	NA	1.41283	0.91727
1260	+	xkdC	xkdC	0.507531	0.182	NA	NA	NA	NA	0.407069	0.0125	1.10769	0.5965	NA	NA		NA	NA	1.07814	0.631189
1261	+	xkdD	xkdD	NA	NA	NA	NA	NA	NA	1.23759	0.722	0.981512	0.4825	NA	NA		NA	NA	1.30525	0.86299
1262	+	xtrA	xtrA	NA	NA	NA	NA	NA	NA	0.707735	0.16	NA	NA	NA	NA		NA	NA	0.862389	0.281413
1263	+	xpf	xpf	NA	NA	1.51448	0.7745	NA	NA	1.09063	0.5825	1.20523	0.677	0.707795	0.2165		NA	NA	0.902375	0.341757
1264	+	xtmA	xtmA	0.388655	0.051	1.10767	0.571	0.89593	0.17037	1.10387	0.569	1.40167	0.752	0.976726	0.463		0.76924	0.224	1.06674	0.617478
1265	+	xtmB	xtmB	0.531865	0.051	1.32407	0.7125	1.23716	0.949099	1.03558	0.5505	0.927035	0.369	0.825855	0.1995		0.688978	0.232	1.11085	0.679922
1266	+	xkdE	xkdE	0.431646	0.115	1.2541	0.683	0.968689	0.416481	1.03933	0.5405	0.901849	0.342	0.824683	0.266		0.625047	0.103	1.46301	0.937405
1267	+	xkdF	xkdF	0.431539	0.057	1.33245	0.724	0.690292	0.166625	1.02278	0.5315	0.948134	0.406	1.04823	0.5915		0.822794	0.219	1.29083	0.862607
1268	+	xkdG	xkdG	0.445375	0.011	1.41359	0.8475	1.06438	0.661947	0.897044	0.388	0.998338	0.497	1.02343	0.535		0.819653	0.236	1.57252	0.959585
1269	+	xkdH	xkdH	0.465935	0.051	1.19892	0.634	NA	NA	0.531431	0.0385	1.02434	0.534	0.908414	0.4085		0.810529	0.215	1.36951	0.90173
1270	+	xkdI	xkdI	0.546878	0.137	1.31131	0.6845	NA	NA	0.979028	0.4815	1.00307	0.505	0.894643	0.3955		0.873531	0.284	1.46338	0.934028
1271	+	xkdJ	xkdJ	0.400164	0.027	1.34617	0.7365	NA	NA	0.737195	0.173	1.0782	0.627	1.16569	0.7435		0.866486	0.306	1.54557	0.953888
1272	+	xkdK	xkdK	0.460336	0.041	1.17695	0.624	0.493677	0.00177682	0.753397	0.2175	0.827395	0.229	0.73154	0.103		0.834098	0.372	1.59434	0.962907
1273	+	xkdM	xkdM	0.44811	0.041	0.76154	0.268	0.614589	0.0285887	0.803397	0.2105	1.07898	0.611	0.97223	0.458		1.09666	0.587	1.46486	0.931063
1274	+	xkdN	xkdN	0.530058	0.153	1.09404	0.5705	0.253739	4.25162e-05	0.569655	0.082	1.20319	0.7705	1.03592	0.5545		0.677544	0.097	1.31678	0.837339
1275	+	xkdO	xkdO	0.858496	0.319	0.971655	0.466	1.05101	0.670624	0.811987	0.239	1.04228	0.5605	1.14924	0.72	2 spots on each array (only one is OK)	0.799333	0.196	1.38469	0.89315
1276	+	xkdP	xkdP	0.676099	0.258	1.70082	0.813	NA	NA	0.919657	0.397	0.991279	0.4945	NA	NA		0.729498	0.223	1.37786	0.908104
1277	+	xkdQ	xkdQ	0.602349	0.098	1.3492	0.721	1.12529	0.770259	0.690986	0.1095	0.99162	0.486	0.852848	0.2535		0.677749	0.082	1.40773	0.921951
1278	+	xkdR	xkdR	NA	NA	0.85155	0.391	NA	NA	0.5546	0.1545	0.879112	0.2985	NA	NA		1.13536	0.594	1.31902	0.871818
1279	+	xkdS	xkdS	0.555302	0.1	NA	NA	NA	NA	0.667719	0.117	1.02438	0.538	NA	NA		0.743161	0.314	1.17718	0.768026
1280	+	xkdT	xkdT	0.381888	0.024	1.32786	0.716	NA	NA	0.674669	0.095	0.91472	0.4155	NA	NA		0.750065	0.174	1.37341	0.907109
1281	+	xkdU	xkdU	0.503227	0.128	1.44712	0.7805	NA	NA	0.678688	0.1425	0.846109	0.3435	1.04609	0.5455		0.736866	0.129	1.44186	0.933078
1282	+	xkdV	xkdV	1.40671	0.667	1.13562	0.654	0.940963	0.300386	0.770109	0.177	1.12308	0.686	1.29327	0.861		0.704732	0.283	2.03755	0.990995
1283	+	xkdW	xkdW	0.493702	0.245	0.916409	0.436	NA	NA	0.847701	0.325	0.288104	0.0445	NA	NA		1.01795	0.518	1.35802	0.895425
1284	+	xkdX	xkdX	NA	NA	NA	NA	NA	NA	NA	NA	NA	NA	0.676715	0.0825		NA	NA	1.48536	0.914761
1285	+	xkdY	xepA	0.504899	0.154	1.52193	0.8005	0.988014	0.470649	0.802066	0.2445	1.08956	0.6085	1.05052	0.573		0.789779	0.188	1.45225	0.936374
1286	+	xhlA	xhlA	0.396324	0.058	1.18606	0.643	NA	NA	0.810822	0.238	0.96293	0.4625	NA	NA		0.733646	0.247	1.66029	0.969754
1287	+	xhlB	xhlB	NA	NA	NA	NA	NA	NA	1.10655	0.6135	NA	NA	NA	NA		0.494953	0.126	1.48102	0.941876
1288	+	xlyA	xlyA	0.620437	0.218	1.24816	0.6515	1.24254	0.944236	1.00609	0.5115	1.27004	0.8105	1.19959	0.769		0.786294	0.212	1.72387	0.975811
1289	-	spoIISB	spoIISB	0.839691	0.434	NA	NA	NA	NA	0.999536	0.4995	0.926636	0.434	NA	NA		NA	NA	2.23591	0.888168
1290	-	spoIISA	spoIISA	2.67185	0.985	1.45991	0.864	1.23455	0.926619	1.38411	0.8335	0.800559	0.192	0.619024	0.04		NA	NA	0.489712	0.00893619
1291	-	ykaB	pit	0.624039	0.126	1.12161	0.5935	1.00481	0.514408	1.02938	0.53	1.11297	0.678	1.07365	0.6065		1.14144	0.666	0.462434	0.00867108
1292	-	ykaA	ykaA	0.713698	0.225	1.00233	0.5025	1.04335	0.625651	0.917315	0.372	1.37991	0.876	1.38492	0.9135		0.813982	0.38	0.40443	0.00353039
1293	-	ykbA	ykbA	0.610191	0.112	1.68396	0.896	NA	NA	0.792524	0.326	1.078	0.6235	1.41611	0.786		NA	NA	3.01237	0.997602
1294	+	ykcA	ykcA	0.899246	0.453	1.26351	0.697	NA	NA	1.0617	0.5815	0.970652	0.4795	0.835921	0.231		NA	NA	0.690554	0.0666539
1295	+	ykcB	ykcB	0.689788	0.246	1.20836	0.667	1.13372	0.818183	0.757202	0.174	1.09197	0.604	1.11801	0.6975		NA	NA	1.78696	0.963025
1296	+	ykcC	ykcC	NA	NA	NA	NA	NA	NA	0.799125	0.2285	NA	NA	NA	NA		NA	NA	0.993719	0.488456
1297	-	htrA	htrA	1.80671	0.754	1.10431	0.62	0.921109	0.255895	0.958536	0.4405	0.957808	0.4325	0.907127	0.314		1.62524	0.752	1.31249	0.824016
1298	+	ykeA	proG	0.894139	0.428	1.30505	0.8065	0.794571	0.0378951	0.870601	0.318	0.999572	0.4995	1.03996	0.568		NA	NA	0.628558	0.0397778
1299	+	dppA	dppA	0.484236	0.024	1.2109	0.722	1.04567	0.653219	0.904303	0.3605	1.04	0.558	1.46799	0.906		NA	NA	1.05235	0.586848
1300	+	dppB	dppB	0.648581	0.106	1.0007	0.5005	1.11471	0.809877	0.842961	0.2745	0.969716	0.4525	1.48646	0.942		0.781613	0.243	1.18739	0.775665
1301	+	dppC	dppC	0.57942	0.107	1.18722	0.68	1.16527	0.857992	0.997986	0.4955	0.980624	0.463	1.27594	0.8275		0.949243	0.47	1.29656	0.865229
1302	+	dppD	dppD	0.750353	0.192	0.991211	0.4865	1.13847	0.867319	0.844268	0.286	1.01464	0.529	1.24435	0.8115		1.53874	0.926	0.945504	0.398357
1303	+	dppE	dppE	0.720438	0.168	1.15444	0.66	0.959598	0.355577	1.02302	0.5285	0.985515	0.4775	1.37099	0.87		1.41194	0.881	0.834548	0.218134
1304	+	ykfA	ykfA	0.796678	0.247	1.39158	0.817	1.24637	0.949735	0.727373	0.1555	1.08033	0.6105	1.39346	0.9085		3.43372	1	0.778347	0.148079
1305	+	ykfB	ykfB	1.14433	0.555	1.24604	0.7405	1.3502	0.975833	0.693985	0.125	1.08174	0.6275	1.34947	0.896		4.224	0.972	0.880746	0.282618
1306	+	ykfC	ykfC	0.725021	0.187	0.962021	0.4595	1.19056	0.910595	0.860115	0.3085	1.08808	0.65	1.40517	0.894		2.56423	0.998	1.04518	0.581054
1307	+	ykfD	ykfD	0.725016	0.182	0.708674	0.1655	1.07957	0.757711	1.02079	0.5255	1.09035	0.6285	1.33747	0.8795		2.01444	0.968	1.13703	0.717995
1308	-	ykgB	ykgB	0.836945	0.421	1.08368	0.5975	1.10129	0.786597	1.09008	0.638	0.992487	0.4895	0.87805	0.279		1.18541	0.627	0.728411	0.103334
1309	-	ykgA	ykgA	0.502909	0.237	0.724696	0.1675	1.09958	0.794725	0.97788	0.4665	0.970823	0.463	1.119	0.6905		NA	NA	0.95096	0.413374
1310	+	ykhA	ykhA	0.658658	0.267	0.776045	0.295	1.08171	0.745156	0.772856	0.1815	1.06739	0.6085	1.04256	0.5665		NA	NA	0.749292	0.1103
1311	+	hmp	hmp	0.484797	0.101	0.953545	0.456	0.932946	0.264525	1.00445	0.506	1.00171	0.5035	0.812222	0.177		NA	NA	1.13762	0.672505
1312	-	ykzH	ykzH	NA	NA	NA	NA	NA	NA	1.51084	0.893	NA	NA	NA	NA		NA	NA	0.479909	0.115473
1313	+	ykjA	ykjA	0.41727	0.068	NA	NA	1.02539	0.583988	0.976891	0.4635	0.920712	0.351	0.940424	0.4005		0.659457	0.247	0.827975	0.215191
1314	+	ykkA	ykkA	0.366765	0.038	1.39745	0.829	NA	NA	0.938863	0.409	0.958384	0.4275	0.626422	0.0765		0.470314	0.051	0.369465	0.0611497
1315	+	ykkB	ykkB	0.338219	0.019	2.00674	0.857	NA	NA	0.979234	0.477	0.815157	0.202	1.06552	0.5585		NA	NA	0.364852	0.0174469
1316	+	ykkC	ykkC	NA	NA	NA	NA	NA	NA	1.18751	0.713	0.783452	0.305	NA	NA		NA	NA	0.654002	0.0717887
1317	+	ykkD	ykkD	0.398569	0.193	NA	NA	NA	NA	0.971539	0.467	1.0771	0.5645	NA	NA		NA	NA	1.4974	0.846387
1318	+	ykkE	ykkE	0.776048	0.311	0.819939	0.28	1.06883	0.67975	0.888965	0.3245	0.827599	0.252	1.00033	0.5005		NA	NA	0.952477	0.427997
1319	+	proB	proB	1.64278	0.922	0.809728	0.2825	0.933945	0.290801	0.782991	0.1975	1.04064	0.568	1.1398	0.7055		1.79494	0.975	0.509733	0.0123896
1320	+	proA	proA	2.10317	0.934	0.676072	0.1285	0.766482	0.0555501	0.832129	0.2765	1.12929	0.693	1.00753	0.515		1.6912	0.792	0.531512	0.0149245
1321	+	yklA	yklA	0.471084	0.152	1.39639	0.751	NA	NA	0.896107	0.3535	0.930689	0.408	0.887144	0.3525		0.571513	0.182	0.367965	0.00286926
1322	-	ykmA	ykmA	0.558951	0.163	1.19576	0.6395	0.86259	0.176162	0.790599	0.2165	1.1041	0.657	0.851163	0.2515		NA	NA	0.508134	0.0199913
1323	+	ykzA	ykzA	0.631871	0.139	0.466285	0.073	NA	NA	1.07154	0.5935	1.14255	0.655	0.860176	0.301		NA	NA	2.08763	0.990675
1324	-	yknA	guaD	0.555612	0.152	0.676213	0.125	1.256	0.950651	0.798282	0.2245	1.1792	0.7305	0.919789	0.381		NA	NA	1.28764	0.857026
1325	-	metC	metE	4.21129	0.94	1.26002	0.7625	1.17421	0.896254	0.90172	0.372	0.934776	0.394	1.04176	0.565		0.818011	0.231	1.36255	0.886629
1326	-	ispA	ispA	0.189794	0.011	1.92271	0.8585	1.27916	0.821737	1.33684	0.8075	1.04705	0.545	1.32816	0.841	2 spots on each array (only one is OK)	NA	NA	1.66376	0.965405
1327	+	ispU	ykoB	0.663451	0.128	1.1386	0.612	1.02175	0.560716	1.30353	0.768	0.947844	0.424	1.09838	0.621		1.11927	0.577	0.571045	0.0264627
1328	-	ykoC	ykoC	1.38829	0.784	1.52352	0.8605	1.70446	0.991393	0.773492	0.187	0.959305	0.4305	1.18082	0.777		NA	NA	0.188111	0.00252698
1329	-	ykoD	ykoD	1.14447	0.653	1.30079	0.7905	1.73466	0.992036	0.730798	0.156	0.93349	0.3875	1.19904	0.6925		NA	NA	1.85411	0.946345
1330	-	ykoE	ykoE	1.08821	0.584	1.04645	0.5345	1.74759	0.996456	0.845152	0.295	0.824696	0.239	0.800516	0.179		NA	NA	2.13357	0.984167
1331	-	ykoF	ykoF	1.2048	0.669	1.39105	0.8345	1.61165	0.986346	0.699119	0.1275	0.978988	0.46	1.26336	0.8415		NA	NA	1.31847	0.881274
1332	+	ykoG	ykoG	1.60218	0.822	1.01065	0.5145	1.30478	0.962018	0.816395	0.2515	1.03766	0.576	0.967383	0.445		NA	NA	0.262235	0.0295803
1333	+	ykoH	ykoH	1.49238	0.758	0.870303	0.3875	1.15479	0.858383	1.06662	0.5845	0.959707	0.4315	0.82304	0.192		NA	NA	0.658894	0.074322
1334	+	ykoI	ykoI	1.11861	0.605	0.49763	0.076	NA	NA	1.291	0.819	0.968998	0.458	0.50975	0.0125		0.581125	0.037	0.616699	0.0384658
1335	+	ykoJ	ykoJ	0.797474	0.295	0.898942	0.3725	0.828921	0.140909	0.851294	0.3005	0.991256	0.487	0.883738	0.3165		NA	NA	0.897788	0.312581
1336	+	ykzD	ykzD	NA	NA	NA	NA	NA	NA	0.908699	0.405	1.08009	0.634	NA	NA		NA	NA	NA	NA
1337	+	ykoK	ykoK	0.783414	0.246	1.07224	0.5875	1.06956	0.714707	2.49175	0.9715	0.595648	0.044	0.469904	0.009		NA	NA	2.01268	0.986958
1338	-	tnrA	tnrA	0.925664	0.452	1.26054	0.69	0.826793	0.125687	1.10442	0.6455	1.06335	0.5755	1.10825	0.6895		NA	NA	0.54868	0.136956
1339	+	ykzB	ykzB	NA	NA	NA	NA	NA	NA	0.841988	0.3825	NA	NA	NA	NA		NA	NA	1.1653	0.594226
1340	+	ykoL	ykoL	2.97055	0.875	NA	NA	NA	NA	NA	NA	NA	NA	NA	NA		NA	NA	1.61286	0.777228
1341	+	ykoM	ykoM	1.16388	0.66	0.632205	0.0805	0.782973	0.0427925	1.12061	0.657	1.15937	0.711	1.18686	0.7625		1.64201	0.936	0.356961	0.0404518
1342	-	ykoN	ykoN	4.67555	0.994	0.908662	0.3815	1.11435	0.808656	2.63585	0.9885	2.54382	0.804	0.463458	0.004		NA	NA	1.38587	0.657399
1343	+	ykoP	ykoP	3.11426	0.959	0.887824	0.4005	1.20278	0.922075	2.48739	0.9825	0.737791	0.1225	0.53648	0.015		4.32962	0.972	1.37466	0.780356
1344	-	ykoQ	ykoQ	1.74137	0.835	1.07559	0.552	1.34859	0.982348	1.2057	0.7375	0.900306	0.377	0.665352	0.083	2 spots on each array (only one is OK)	NA	NA	0.888285	0.405973
1345	+	ykoS	ykoS	1.81422	0.847	0.736384	0.2825	0.966402	0.407022	1.01051	0.5165	0.976349	0.468	0.926168	0.368		NA	NA	0.928551	0.429394
1346	+	ykoT	ykoT	1.18689	0.653	0.813176	0.3245	0.973863	0.40739	1.02148	0.531	1.0184	0.532	0.861194	0.2915		NA	NA	1.72581	0.837825
1347	-	ykoU	ykoU	2.52335	0.925	0.949519	0.4615	0.832722	0.0657688	0.897444	0.351	0.963721	0.4395	0.963915	0.442		NA	NA	1.03905	0.541286
1348	-	ykoV	ykoV	1.54644	0.696	0.52896	0.148	0.810964	0.068517	0.981387	0.47	1.0329	0.5545	1.09042	0.637		NA	NA	0.808624	0.193406
1349	-	ykoW	ykoW	1.81491	0.957	0.830484	0.282	1.30727	0.974802	1.11552	0.6415	0.939448	0.415	0.986786	0.478		1.09816	0.602	1.41664	0.922734
1350	+	ykoX	ykoX	0.933619	0.424	1.0413	0.5395	1.21818	0.911271	1.06162	0.5935	0.937943	0.4085	0.886401	0.3415		NA	NA	0.809305	0.261386
1351	+	ykoY	ykoY	0.618829	0.139	0.745529	0.1645	1.22746	0.950475	2.24992	0.9715	0.493987	0.0185	0.287995	0.001		0.892586	0.417	0.521148	0.192253
1352	+	ykoZ	sigI	1.27818	0.692	0.733329	0.193	0.601567	0.00316665	1.63429	0.899	1.00158	0.5015	1.10624	0.676		1.37145	0.759	1.33027	0.679198
1353	+	ykrI	ykrI	0.933444	0.424	NA	NA	0.734718	0.0151006	NA	NA	NA	NA	NA	NA	poor	NA	NA	0.802599	0.231698
1354	-	sspD	sspD	0.787511	0.342	0.823785	0.354	NA	NA	1.91582	0.8395	1.13796	0.7005	2.91193	0.977		NA	NA	NA	NA
1355	-	ykrK	ykrK	1.6421	0.87	0.886444	0.3585	1.42778	0.983074	0.840773	0.275	1.42487	0.854	1.40367	0.9055		0.894928	0.362	1.3384	0.686914
1356	+	ykrL	ykrL	2.06282	0.958	0.628681	0.101	1.13319	0.821271	1.0144	0.513	1.06846	0.5885	1.04548	0.5705		2.22699	0.881	0.789742	0.16231
1357	+	ykrM	ykrM	0.749845	0.305	0.915975	0.442	1.28811	0.944783	0.955846	0.429	1.16211	0.7135	1.16596	0.688		NA	NA	0.812608	0.227253
1358	+	ykzE	ykzE	NA	NA	NA	NA	NA	NA	0.61756	0.096	NA	NA	NA	NA		NA	NA	1.0946	0.572136
1359	-	ykrP	ykrP	1.07254	0.571	0.635253	0.112	1.12893	0.821168	0.990164	0.488	0.911891	0.369	1.05773	0.6045		NA	NA	0.811744	0.216651
1360	+	ykrQ	kinE	0.425272	0.031	1.37458	0.7515	1.15176	0.884493	0.877324	0.3295	0.909319	0.351	0.995019	0.492		0.328062	0.062	0.567636	0.0512017
1361	+	dat	ogt	0.561033	0.124	0.961034	0.439	1.11882	0.831446	0.960857	0.449	1.0015	0.502	0.933742	0.376		0.557358	0.183	1.54591	0.811963
1362	-	ykrS	ykrS	2.61525	0.919	2.25346	0.8275	1.64232	0.997373	0.775331	0.201	0.935801	0.398	0.953294	0.4105		NA	NA	1.01319	0.522334
1363	-	ykrT	ykrT	2.4243	0.904	2.32049	0.902	1.80488	0.99876	0.693037	0.1185	0.962867	0.443	0.91954	0.362		0.614208	0.223	1.05564	0.593012
1364	-	ykrU	ykrU	0.812458	0.28	NA	NA	1.59182	0.983002	1.15937	0.704	0.846101	0.2545	0.816277	0.193		NA	NA	0.803796	0.195348
1365	+	ykrV	ykrV	0.718177	0.356	1.25186	0.6625	NA	NA	0.983435	0.487	0.796397	0.23	0.738724	0.1775		NA	NA	0.793921	0.175615
1366	+	ykrW	ykrW	1.11702	0.606	1.46343	0.81	1.37841	0.973013	0.973193	0.4725	0.986033	0.474	1.0451	0.5575		0.717475	0.129	0.642164	0.0870722
1367	+	ykrX	ykrX	1.24235	0.699	1.25438	0.699	1.14168	0.802017	1.06195	0.584	0.918314	0.379	1.03749	0.5645		1.0287	0.515	0.905368	0.327856
1368	+	ykrY	ykrY	2.9891	0.868	1.2031	0.6885	1.07747	0.744345	1.19015	0.724	0.877178	0.3175	0.9115	0.347		0.784667	0.241	1.00376	0.506518
1369	+	ykrZ	ykrZ	1.04501	0.545	1.22673	0.6455	1.13179	0.766271	1.14489	0.689	0.869905	0.2965	1.02879	0.544		NA	NA	0.7712	0.132513
1370	-	ykvA	ykvA	0.473291	0.191	1.38879	0.707	NA	NA	0.797925	0.2385	NA	NA	NA	NA		NA	NA	0.473974	0.0351182
1371	+	spo0E	spo0E	0.428326	0.176	0.94906	0.451	0.968876	0.415932	1.04979	0.565	0.973998	0.458	1.08626	0.6375		NA	NA	0.380453	0.18883
1372	+	eag	eag	0.671805	0.22	0.706626	0.218	1.11604	0.827294	0.837308	0.2625	1.07129	0.6125	0.986278	0.472		NA	NA	0.25411	0.0143018
1373	-	ykvD	kinD	0.676965	0.142	0.769115	0.228	0.814702	0.0520148	1.08364	0.6275	1.02228	0.541	1.27198	0.8095		0.403639	0.057	2.43461	0.986492
1374	+	ykvE	ykvE	0.922011	0.436	1.10264	0.5755	0.872484	0.163592	0.892372	0.3475	1.01266	0.522	0.848091	0.2765		1.2358	0.732	1.03276	0.534944
1375	-	motB	motB	0.908952	0.395	0.811164	0.2575	1.11468	0.745302	1.00182	0.502	0.905858	0.3635	0.952073	0.426		0.575157	0.037	0.731048	0.0989699
1376	-	motA	motA	0.692445	0.279	0.714819	0.165	1.09496	0.722245	1.20634	0.734	0.884244	0.3185	0.86025	0.2685		0.352922	0.077	0.802513	0.175748
1377	-	clpE	clpE	0.62834	0.314	0.764833	0.242	0.968971	0.388662	0.991495	0.487	0.992609	0.492	0.619245	0.0435		1.58943	0.845	1.01294	0.523006
1378	+	ykvI	ykvI	40.1315	1	0.190494	0.001	1.16398	0.830851	0.940329	0.4225	1.24417	0.819	1.19752	0.7765		4.57415	1	0.588528	0.271612
1379	+	ykvJ	ykvJ	1.02585	0.514	0.404902	0.066	1.17552	0.845205	0.995584	0.495	1.07244	0.6165	1.14662	0.708		NA	NA	1.11987	0.689033
1380	+	ykvK	ykvK	2.32312	0.897	0.500339	0.113	NA	NA	1.00647	0.5055	1.37405	0.8255	1.0783	0.585		NA	NA	1.27411	0.828475
1381	+	ykvL	ykvL	1.00666	0.505	0.430426	0.0795	NA	NA	1.30335	0.8035	1.02941	0.539	1.19622	0.786		NA	NA	0.866839	0.263675
1382	+	ykvM	ykvM	NA	NA	NA	NA	NA	NA	0.808655	0.343	NA	NA	0.926986	0.4275		NA	NA	1.65693	0.933143
1383	-	ykvN	ykvN	0.898163	0.419	0.831566	0.32	NA	NA	0.965419	0.464	1.09612	0.612	0.782863	0.218		NA	NA	0.320673	0.0384094
1384	+	ykvO	ykvO	2.21127	0.957	0.857264	0.3785	0.786006	0.0884471	1.36966	0.7955	1.25027	0.773	1.57682	0.9225		2.40402	0.934	1.16099	0.693026
1385	+	ykvP	ykvP	1.1388	0.595	1.00121	0.5015	0.357619	0.00245578	1.37594	0.843	16.3379	1	20.4434	1		2.04982	0.868	16.901	0.999045
1386	+	ykvQ	ykvQ	0.921037	0.441	0.854567	0.3845	0.619515	0.0145083	1.5183	0.907	2.90524	0.9965	6.43162	1		NA	NA	2.52767	0.990969
1387	+	ykvR	ykvR	NA	NA	1.22181	0.646	NA	NA	0.562302	0.053	NA	NA	NA	NA		NA	NA	NA	NA
1388	-	ykvS	ykvS	2.39505	0.944	1.95961	0.9025	1.05883	0.662023	0.626913	0.064	1.08949	0.64	1.03678	0.5635		4.19515	0.966	0.655541	0.0633053
1389	+	ykvT	ykvT	NA	NA	0.763996	0.322	NA	NA	1.38088	0.821	1.00074	0.501	0.886379	0.337		NA	NA	0.366647	0.0639138
1390	+	ykvU	ykvU	61.6361	1	0.213102	0.0005	1.20911	0.888968	1.34646	0.831	0.941973	0.407	0.740097	0.1045		4.02827	1	1.21624	0.756905
1391	+	ykvV	ykvV	6.97198	1	0.371323	0.033	1.17016	0.875966	1.6416	0.948	0.720992	0.156	0.628575	0.0465		NA	NA	1.05427	0.577095
1392	+	ykvW	ykvW	0.880545	0.393	0.982398	0.4815	1.11072	0.792421	1.74185	0.9555	1.49651	0.926	1.80645	0.972		0.955382	0.455	1.08908	0.652081
1393	+	ykvY	ykvY	0.725722	0.286	1.04308	0.539	1.06858	0.727903	0.82014	0.2375	0.95759	0.442	0.872145	0.298		0.585328	0.095	0.949583	0.407671
1394	+	ykvZ	ykvZ	0.529847	0.073	1.09247	0.572	1.01275	0.533515	1.04162	0.5565	0.993986	0.49	0.934012	0.397		0.965819	0.448	0.857406	0.253978
1395	+	glcT	glcT	0.590242	0.202	NA	NA	1.16731	0.879198	0.968266	0.457	0.875942	0.3	0.809229	0.173		0.817715	0.357	1.85414	0.975555
1396	+	ptsG	ptsG	0.867484	0.392	1.1043	0.571	0.908305	0.225913	0.85059	0.2975	1.00797	0.508	1.14078	0.7255		NA	NA	2.21018	0.990205
1397	+	ptsH	ptsH	0.690168	0.344	1.45461	0.7385	1.03791	0.605295	0.668893	0.1305	1.04084	0.5585	1.14477	0.6165		1.2886	0.67	1.04517	0.58055
1398	+	ptsI	ptsI	0.435545	0.081	0.90024	0.378	0.941945	0.291608	1.05747	0.576	0.970679	0.456	1.27937	0.8535		0.699998	0.158	1.16901	0.750572
1399	+	splA	splA	NA	NA	1.65321	0.802	1.35578	0.952701	0.836508	0.264	1.10568	0.673	1.34941	0.7815		NA	NA	0.168426	0.000208311
1400	+	splB	splB	0.587025	0.103	1.74453	0.923	1.31975	0.975051	0.865354	0.3125	0.946203	0.414	1.09421	0.6505		NA	NA	0.113247	0.00671124
1401	-	ykwB	ykwB	0.646998	0.112	1.32452	0.749	1.69319	0.997418	0.696348	0.117	0.963706	0.4365	0.965497	0.442		1.29922	0.685	0.773506	0.13275
1402	+	mcpC	mcpC	0.736025	0.364	0.697957	0.248	1.06767	0.60434	1.07959	0.573	0.841023	0.2955	0.968939	0.4685	2 spots on each array (only one is OK)	0.536426	0.158	0.876764	0.274764
1403	+	ykwC	ykwC	0.788303	0.269	NA	NA	1.23018	0.903653	1.08449	0.6095	0.530946	0.02	0.543637	0.0225		0.942388	0.418	1.09321	0.654244
1404	-	ykwD	ykwD	0.919958	0.411	0.757065	0.2765	0.831041	0.0852348	0.889326	0.349	0.998717	0.498	0.955377	0.4345		0.69905	0.162	0.721896	0.159632
1405	+	ykuA	ykuA	0.456332	0.23	1.66752	0.9265	0.711726	0.0156659	1.01348	0.514	0.909549	0.354	1.00866	0.5195		0.893105	0.438	0.991265	0.485766
1406	+	kinA	kinA	0.360791	0.032	1.3536	0.831	0.980064	0.430433	0.926162	0.3885	1.014	0.5195	1.36522	0.8765		0.826063	0.313	0.495419	0.0111339
1407	-	patA	patA	14.4526	0.981	0.353406	0.01	0.867685	0.141114	0.944754	0.4315	1.13555	0.7	1.1485	0.7445		2.17005	0.885	0.805163	0.207453
1408	+	cheV	cheV	0.662122	0.139	0.910251	0.3815	1.13488	0.824915	1.05249	0.56	0.64119	0.165	0.810851	0.1765		0.705684	0.288	0.764036	0.162663
1409	-	ykyB	ykyB	1.09606	0.582	0.886559	0.357	0.699134	0.0193108	0.991643	0.4905	1.01125	0.5165	0.966937	0.4405		0.955646	0.47	NA	NA
1410	-	ykuC	ykuC	1.91432	0.751	0.913431	0.432	1.00785	0.520887	1.33375	0.746	0.852473	0.2675	0.628022	0.0385		NA	NA	2.11403	0.991448
1411	-	ykuD	ykuD	1.34052	0.72	0.986765	0.4875	1.00044	0.501199	3.24937	0.9975	0.579673	0.031	0.356934	0.005		NA	NA	1.32761	0.882363
1412	-	ykuE	ykuE	0.809179	0.291	0.967182	0.478	0.777253	0.0750223	0.884032	0.3415	1.05162	0.5845	0.883508	0.316		1.25798	0.669	0.845063	0.234638
1413	+	ykuF	ykuF	0.541766	0.096	0.722702	0.23	0.698139	0.0135804	1.0119	0.5175	0.933244	0.385	1.32804	0.8385		NA	NA	1.21025	0.780156
1414	+	ykuG	ykuG	NA	NA	NA	NA	NA	NA	NA	NA	NA	NA	NA	NA	poor	NA	NA	1.41783	0.904455
1415	+	ykuH	ykuH	1.00089	0.5	0.700126	0.2395	NA	NA	NA	NA	NA	NA	NA	NA		NA	NA	0.622198	0.0905851
1416	+	ykuI	ykuI	2.56498	0.982	0.714316	0.1355	1.51613	0.914777	1.11429	0.6345	1.19798	0.7595	1.33207	0.8885		1.7794	0.812	0.645607	0.119339
1417	+	ykuJ	ykuJ	0.514963	0.127	1.81846	0.88	1.3874	0.987672	0.814906	0.2475	0.992197	0.489	1.30675	0.7325		NA	NA	0.819318	0.200644
1418	+	ykuK	ykuK	0.731339	0.202	NA	NA	1.54437	0.995509	0.733421	0.148	1.16558	0.727	1.21908	0.7975		1.18715	0.739	0.870928	0.29475
1419	+	ykzF	ykzF	NA	NA	1.31739	0.6945	1.13834	0.796548	0.951651	0.4245	1.10796	0.6705	0.793757	0.3165		0.899026	0.428	0.589187	0.0288898
1420	+	ykuL	ykuL	0.209494	0.074	1.30526	0.7785	1.18189	0.919107	0.880212	0.3255	1.09123	0.652	1.0403	0.5635		0.950411	0.459	0.589272	0.0289893
1421	+	ykuM	ccpC	0.771945	0.272	NA	NA	NA	NA	NA	NA	NA	NA	NA	NA	poor	NA	NA	0.68831	0.0714972
1422	+	ykuN	ykuN	0.263856	0.021	2.37865	0.913	3.56928	0.977073	0.565699	0.1005	0.772184	0.247	1.35304	0.605		1.16943	0.729	0.877721	0.341075
1423	+	ykuO	ykuO	0.429248	0.065	2.8014	0.9875	3.42927	0.978098	0.573327	0.096	0.576507	0.062	0.873923	0.416		1.11054	0.65	0.575104	0.0221266
1424	+	ykuP	ykuP	0.170095	0.023	3.60816	0.9935	3.13899	0.978262	0.577429	0.1095	0.839164	0.309	0.986508	0.49		0.981674	0.467	0.666274	0.0616999
1425	+	ykuQ	ykuQ	0.690692	0.188	1.0522	0.547	1.12405	0.77668	0.795127	0.2415	0.814168	0.2485	1.20817	0.7065		0.925493	0.37	0.682612	0.0663744
1426	+	ykuR	ykuR	0.773795	0.359	1.34992	0.811	0.979301	0.42866	0.879473	0.3355	0.983667	0.4735	1.0799	0.6185		0.639044	0.216	0.5008	0.0128019
1427	+	ykuS	ykuS	0.80579	0.33	0.881315	0.405	0.799153	0.082394	0.86828	0.295	1.08046	0.618	0.953377	0.4185		NA	NA	0.417964	0.00475328
1428	-	ykuT	ykuT	1.35021	0.792	NA	NA	NA	NA	NA	NA	NA	NA	NA	NA	poor	NA	NA	1.06359	0.58213
1429	+	ykuU	ykuU	0.960616	0.464	1.06107	0.575	1.09122	0.750348	0.798298	0.212	0.843643	0.2825	1.10308	0.6685		0.80386	0.341	0.545059	0.0170638
1430	+	ykuV	ykuV	0.904313	0.397	0.98562	0.487	1.07572	0.731996	0.814354	0.2355	1.0497	0.572	1.03337	0.5595		NA	NA	0.532264	0.0176108
1431	+	ykuW	rok	0.524955	0.043	1.54416	0.888	0.103655	6.52244e-06	1.13772	0.666	1.16612	0.709	2.40347	0.995		0.731788	0.117	0.603225	0.0291188
1432	-	yknT	yknT	53.2415	1	2.56398	0.9795	0.786744	0.160046	0.777203	0.1995	1.02193	0.534	0.934075	0.395		1.68628	0.957	1.23559	0.612668
1433	+	mobA	mobA	0.758053	0.261	0.838655	0.305	1.16325	0.83097	0.881461	0.3175	1.09225	0.636	1.13893	0.7015		0.924183	0.397	0.845456	0.23822
1434	+	moeB	moeB	0.937253	0.428	1.05128	0.564	1.12145	0.830786	0.838116	0.262	1.03799	0.5625	1.22076	0.8015		0.858881	0.296	0.964535	0.434632
1435	+	moeA	moeA	1.009	0.509	0.952035	0.433	1.2678	0.963556	0.717017	0.1335	1.03576	0.5615	1.20229	0.7795		0.860471	0.341	1.14285	0.723362
1436	+	mobB	mobB	0.997613	0.499	0.798806	0.333	1.16823	0.831796	0.743632	0.174	0.977918	0.458	0.877126	0.3085		1.06367	0.562	1.06793	0.611996
1437	+	moaE	moaE	1.08707	0.6	0.929278	0.4075	1.22367	0.944282	0.966405	0.4705	0.931858	0.392	1.09113	0.643		1.13117	0.622	0.849915	0.231597
1438	+	moaD	moaD	0.381412	0.093	0.669774	0.209	NA	NA	1.14866	0.652	1.097	0.587	NA	NA		0.524102	0.197	NA	NA
1439	+	yknU	yknU	9.66324	0.97	1.86431	0.958	1.32811	0.980808	0.577615	0.048	0.970977	0.4465	1.03483	0.558		1.44224	0.735	0.58861	0.0597975
1440	+	yknV	yknV	10.7086	0.999	1.96508	0.9655	1.32461	0.952694	0.52812	0.029	1.01739	0.5275	1.2335	0.8015		1.55999	0.913	0.904339	0.333853
1441	+	yknW	yknW	0.939205	0.423	1.63793	0.93	1.22075	0.937855	0.685306	0.1135	0.909603	0.357	0.942998	0.404		1.65098	0.961	0.534813	0.0200741
1442	+	yknX	yknX	1.03256	0.536	1.60645	0.9205	1.02701	0.597271	0.58815	0.057	0.885146	0.3225	1.06085	0.5935		1.56865	0.89	0.378102	0.00322313
1443	+	yknY	yknY	0.959496	0.442	1.44871	0.7705	1.1802	0.908821	0.749324	0.1725	0.953619	0.438	0.909535	0.348		1.41555	0.909	0.44969	0.00650494
1444	+	yknZ	yknZ	0.896182	0.395	1.3676	0.8435	1.07632	0.68837	0.658136	0.0955	0.986392	0.4745	1.02925	0.5485		1.3153	0.749	0.646045	0.0882843
1445	+	fruR	fruR	0.618474	0.153	1.00946	0.5085	0.982549	0.435357	0.950263	0.4295	1.21557	0.775	1.68216	0.9405		0.69533	0.184	1.00638	0.510923
1446	+	fruB	fruK	0.494797	0.075	0.872217	0.3805	1.10881	0.821709	1.11621	0.648	1.07482	0.618	1.40491	0.8855		0.777843	0.262	0.985563	0.474047
1447	+	fruA	fruA	0.582469	0.082	0.908082	0.4265	0.941048	0.296461	1.10718	0.651	0.900963	0.3215	0.876939	0.2715		0.54585	0.057	1.48185	0.943568
1448	+	sipT	sipT	0.978327	0.493	0.950155	0.4545	NA	NA	1.49055	0.833	1.05668	0.579	0.968521	0.457		NA	NA	0.994349	0.490956
1449	-	ykoA	ykoA	0.564763	0.183	1.14636	0.611	1.14512	0.792011	0.716136	0.1435	0.958171	0.4565	NA	NA		NA	NA	3.39875	0.965254
1450	+	ykpA	ykpA	0.897138	0.388	1.19194	0.713	1.14052	0.873567	1.03317	0.55	0.89016	0.3135	0.840368	0.221		0.874699	0.294	0.696567	0.079568
1451	+	ykpB	ykpB	0.707398	0.158	1.23134	0.7375	1.03234	0.616142	0.998202	0.4975	0.890437	0.2985	0.820916	0.2005		1.07262	0.56	0.53157	0.0163562
1452	-	ampS	ampS	1.16988	0.637	1.26768	0.773	1.07595	0.729194	0.777835	0.181	1.01644	0.52	1.15191	0.712		1.30244	0.845	0.467568	0.00780417
1453	-	ykpC	ykpC	NA	NA	1.18536	0.645	1.43108	0.985527	0.58515	0.055	1.15643	0.7235	1.3178	0.875		NA	NA	NA	NA
1454	-	mreBH	mreBH	0.994366	0.496	0.901897	0.42	0.97442	0.434982	0.918405	0.3795	0.921132	0.356	0.87316	0.2725		1.02073	0.525	1.25701	0.660807
1455	+	abh	abh	1.08242	0.539	0.605176	0.1555	NA	NA	0.662126	0.133	0.949913	0.427	0.657646	0.185		0.904631	0.393	0.576219	0.0277522
1456	+	kinC	kinC	2.56767	0.98	1.17213	0.683	1.69932	0.997732	0.894509	0.35	1.08163	0.622	1.21707	0.8195		0.857886	0.282	0.669457	0.0536764
1457	+	ykqA	ykqA	1.01291	0.518	1.23452	0.739	1.46495	0.990522	0.8607	0.294	1.01125	0.5145	1.15703	0.7345		0.680366	0.086	0.585245	0.0259874
1458	+	ykqB	ykqB (ktrC)	0.686557	0.173	1.4951	0.885	NA	NA	0.98673	0.4725	0.963472	0.434	0.857476	0.2545		0.286732	0.016	0.54819	0.018435
1459	+	adeC	adeC	2.36828	0.794	0.941304	0.4525	1.09181	0.753852	0.806817	0.2305	0.963032	0.443	0.97468	0.4595		0.761839	0.323	1.24277	0.824138
1460	-	ykqC	ykqC	0.714477	0.175	1.25006	0.7485	0.900607	0.204311	1.0361	0.5535	1.0675	0.6045	1.31139	0.8695		0.870374	0.288	0.587208	0.0377434
1461	-	ykzG	ykzG	0.692536	0.189	1.36336	0.815	1.0563	0.643456	0.927083	0.396	0.974637	0.453	1.30055	0.847		0.988912	0.493	0.883594	0.290017
1462	+	ykrA	ykrA	2.06995	0.948	0.686336	0.2125	1.28715	0.921818	0.920694	0.395	1.21647	0.7765	1.66072	0.9515		1.07764	0.58	0.826698	0.202136
1463	-	ykrB	ykrB	0.804277	0.37	0.940483	0.4545	NA	NA	1.33053	0.8225	1.16656	0.749	1.00986	0.518		NA	NA	1.37367	0.872896
1464	+	ykyA	ykyA	0.833069	0.374	0.979833	0.486	NA	NA	1.39519	0.853	0.956128	0.4335	0.740352	0.1105		0.770945	0.155	0.701326	0.0887526
1465	+	pdhA	pdhA	0.859537	0.359	0.972604	0.471	0.941669	0.290986	0.902124	0.3585	1.09277	0.6425	1.29143	0.859		0.893727	0.345	0.866567	0.270934
1466	+	pdhB	pdhB	0.750295	0.266	0.991275	0.4905	0.828033	0.0818188	0.897773	0.356	1.19695	0.7435	1.23409	0.7375		0.730398	0.216	1.28636	0.86258
1467	+	pdhC	pdhC	0.656211	0.213	0.703053	0.166	0.89541	0.202188	0.939037	0.408	1.10134	0.65	1.24277	0.8365		0.666178	0.084	1.34345	0.88386
1468	+	pdhD	pdhD	0.899964	0.371	0.772777	0.203	NA	NA	0.849785	0.289	1.32874	0.854	1.30194	0.8805		0.782367	0.227	1.18418	0.7743
1469	-	slp	slp	0.932544	0.473	0.892245	0.4065	NA	NA	1.24929	0.746	0.931924	0.377	1.04062	0.579		NA	NA	1.05032	0.556961
1470	-	cad	speA	1.35832	0.791	0.728949	0.1885	1.124	0.814614	0.881166	0.3485	1.2586	0.7575	1.17177	0.739		0.894622	0.345	0.615978	0.0323138
1471	+	yktA	yktA	0.665478	0.191	1.17692	0.627	NA	NA	0.908154	0.424	1.00804	0.5105	0.662709	0.208		NA	NA	0.870598	0.330801
1472	-	yktB	yktB	0.923605	0.416	0.943872	0.448	1.05395	0.632901	1.05375	0.568	1.08972	0.636	0.971611	0.461		1.12591	0.618	0.385205	0.00276841
1473	+	ykzI	ykzI	NA	NA	NA	NA	NA	NA	NA	NA	NA	NA	NA	NA		NA	NA	0.611271	0.0954081
1474	+	yktC	yktC	0.686657	0.204	1.14468	0.664	1.06303	0.687501	0.891101	0.3375	1.85197	0.9815	2.4181	0.996		NA	NA	0.456442	0.00951385
1475	+	ykzC	ykzC	0.548075	0.134	0.987025	0.489	1.27065	0.966282	0.92247	0.39	1.39359	0.8975	1.26336	0.8325		NA	NA	1.21541	0.672445
1476	-	yktD	yktD	0.413582	0.055	NA	NA	1.40312	0.908526	0.805468	0.245	1.00491	0.5095	1.02403	0.5375		0.808243	0.353	0.258999	0.0238268
1477	-	nprE	nprE	0.367304	0.037	1.13639	0.6175	0.765922	0.043329	0.982606	0.48	1.18352	0.7625	1.69267	0.9475		1.24654	0.635	0.752324	0.119132
1478	+	ylaA	ylaA	1.18305	0.616	0.938889	0.4275	1.24865	0.955793	0.73502	0.1435	1.08656	0.628	1.08086	0.6305		NA	NA	0.987703	0.477303
1479	+	ylaB	ylaB	0.747201	0.389	NA	NA	NA	NA	0.950885	0.4575	NA	NA	NA	NA		NA	NA	1.27813	0.850388
1480	+	ylaC	ylaC	0.730246	0.359	0.98621	0.49	NA	NA	0.827063	0.277	1.35373	0.8255	1.55134	0.921		0.52756	0.154	0.934933	0.382944
1481	+	ylaD	ylaD	NA	NA	NA	NA	NA	NA	NA	NA	NA	NA	NA	NA		NA	NA	1.25911	0.823417
1482	-	ylaE	ylaE	0.747436	0.25	0.729817	0.2925	NA	NA	0.832139	0.3035	NA	NA	1.13068	0.616		0.593284	0.204	1.44074	0.932974
1483	-	ylaF	ylaF	0.55418	0.117	1.17095	0.6915	0.99443	0.486837	0.938283	0.404	0.74969	0.171	0.55673	0.018		NA	NA	0.50149	0.0482521
1484	+	ylaG	ylaG	0.573088	0.056	0.94783	0.457	1.05238	0.681208	0.917987	0.393	0.379538	0.111	1.16041	0.733		0.780708	0.342	0.671928	0.064653
1485	+	ylaH	ylaH	0.508151	0.127	0.744866	0.259	NA	NA	0.945032	0.4295	1.07275	0.596	1.16604	0.6485		NA	NA	0.998049	0.496537
1486	-	ylaI	ylaI	0.907961	0.46	0.844936	0.3505	NA	NA	0.896807	0.3665	1.16434	0.63	NA	NA		0.508765	0.15	0.425676	0.00561062
1487	-	ylaJ	ylaJ	NA	NA	1.16404	0.63	0.815483	0.0709191	0.944766	0.4125	1.10467	0.6405	1.15487	0.745		NA	NA	1.23719	0.709406
1488	+	ylaK	ylaK	50.4615	0.998	0.523735	0.0395	1.08452	0.762428	0.811069	0.2345	1.1642	0.73	1.25281	0.818		2.65392	0.905	1.3039	0.849043
1489	-	ylaL	ylaL	6.56788	0.998	0.510795	0.0405	1.18581	0.91281	0.320411	0.0405	1.1887	0.747	1.4697	0.9295		1.87564	0.972	0.561412	0.0194447
1490	+	ylaM	ylaM	31.625	1	0.360277	0.01	1.1149	0.826938	0.88511	0.3525	1.14759	0.7035	1.15707	0.731		2.66881	0.998	1.22067	0.802873
1491	+	ylaN	ylaN	1.43887	0.731	0.882792	0.388	1.07595	0.719481	1.02956	0.542	0.924042	0.3845	0.713673	0.1415		NA	NA	0.86268	0.256441
1492	+	ylaO	ftsW	1.09561	0.541	1.04292	0.5525	1.09511	0.773574	0.843672	0.2605	1.03225	0.5575	1.07611	0.631		1.12902	0.568	0.817157	0.185299
1493	+	pycA	pycA	0.7141	0.18	0.7393	0.268	1.01376	0.547678	0.881394	0.3305	0.996005	0.4915	1.14973	0.7345		0.622129	0.047	1.04972	0.582014
1494	-	ctaA	ctaA	0.622015	0.168	1.32942	0.723	1.13821	0.857657	1.08709	0.584	0.909424	0.3625	0.757461	0.125		0.913867	0.35	2.71829	0.997707
1495	+	ctaB	ctaB	0.737407	0.272	1.17785	0.689	0.92089	0.230385	0.862696	0.2895	1.01803	0.528	1.18448	0.78		1.41134	0.751	0.748977	0.125213
1496	+	ctaC	ctaC	0.412169	0.092	1.46507	0.8765	0.787768	0.0335281	0.900531	0.357	1.13884	0.7025	1.10774	0.662		1.02874	0.54	0.806737	0.181166
1497	+	ctaD	ctaD	0.862521	0.352	1.33248	0.8015	1.07531	0.657891	0.789545	0.22	1.09231	0.642	1.18948	0.7685		1.04607	0.581	2.7992	0.994125
1498	+	ctaE	ctaE	0.640885	0.125	1.15054	0.661	0.931939	0.259478	0.83425	0.2495	1.21623	0.7905	1.164	0.738		1.07883	0.581	1.66222	0.970181
1499	+	ctaF	ctaF	0.75421	0.233	1.10178	0.6235	1.00275	0.508927	0.900233	0.3555	1.05471	0.566	1.15072	0.718		0.961178	0.468	0.833387	0.221868
1500	+	ctaG	ctaG	0.757808	0.193	1.12823	0.6415	1.02011	0.554133	0.940412	0.407	0.998713	0.4975	1.05068	0.567		0.936331	0.42	1.30013	0.85367
1501	-	ylbA	ylbA	0.59662	0.155	1.16947	0.6935	0.835232	0.0809638	1.05709	0.574	1.09693	0.637	0.935962	0.3775		NA	NA	0.642161	0.0666517
1502	+	ylbB	ylbB	0.682516	0.197	1.09389	0.6115	1.01478	0.551019	0.954703	0.4325	1.23558	0.783	1.31567	0.862		NA	NA	1.53686	0.880727
1503	+	ylbC	ylbC	0.683747	0.161	1.0939	0.5685	0.663393	0.164025	0.909513	0.3715	1.16647	0.7415	1.51469	0.91		1.7685	0.825	0.68921	0.0662386
1504	+	ylbD	ylbD	0.728967	0.374	NA	NA	NA	NA	5.51029	0.986	2.25122	0.994	1.28745	0.8505		NA	NA	2.2399	0.990325
1505	+	ylbE	ylbE	0.537755	0.252	0.747587	0.3025	NA	NA	4.52625	0.9905	2.37258	0.988	1.29852	0.826		NA	NA	1.93494	0.935359
1506	+	ylbF	ylbF	0.79257	0.302	1.26204	0.7665	1.42174	0.983386	1.09401	0.6355	0.900124	0.3295	0.976984	0.4615		0.6202	0.217	0.645676	0.0522117
1507	+	ylbG	ylbG	0.596527	0.163	0.889235	0.357	NA	NA	0.923138	0.3925	1.42798	0.8505	1.18181	0.656		0.423036	0.083	0.62955	0.0422552
1508	+	ylbH	ylbH	2.88251	0.99	0.464544	0.068	0.59676	0.18766	0.843626	0.282	1.06314	0.592	1.19364	0.7615		0.864147	0.348	0.629357	0.0385753
1509	+	ylbI	ylbI	9.62242	1	0.322487	0.005	1.37028	0.984134	0.896325	0.341	1.10816	0.67	1.2526	0.831		1.25366	0.69	0.760659	0.133642
1510	-	ylbJ	ylbJ	31.5172	1	0.22537	0.0015	1.47967	0.986039	0.849335	0.272	1.36367	0.88	1.25204	0.804		2.36901	0.995	0.41784	0.0949601
1511	+	ylbK	ylbK	4.15999	0.998	0.518168	0.04	1.17925	0.909355	0.895696	0.358	1.20615	0.7695	1.41104	0.9165		5.25701	0.973	0.947461	0.411132
1512	+	ylbL	ylbL	2.59679	0.938	0.763077	0.3155	1.13617	0.794307	0.911692	0.381	0.91646	0.44	1.22612	0.6845		1.80405	0.909	0.764961	0.140971
1513	-	ylbM	ylbM	1.34831	0.621	0.64646	0.203	1.01756	0.56074	0.909073	0.363	1.11504	0.66	1.11675	0.687		0.902442	0.436	0.79202	0.167508
1514	+	ylbN	ylbN	0.965581	0.463	1.19213	0.64	0.919471	0.248843	0.861302	0.294	0.961697	0.432	1.02533	0.5435		0.935701	0.455	0.869947	0.264878
1515	+	rpmF	rpmF	0.821665	0.372	1.03409	0.5255	0.860475	0.13116	0.896686	0.3515	0.7197	0.1655	0.953001	0.4425		NA	NA	1.17323	0.753825
1516	+	ylbO	ylbO	23.3797	1	1.34609	0.819	2.24853	0.994907	0.982599	0.4805	1.10297	0.654	1.18444	0.769		2.8027	0.981	0.469491	0.00821357
1517	-	ylbP	ylbP	0.91698	0.403	0.935803	0.4155	0.875328	0.261265	0.90062	0.351	0.762646	0.17	0.513048	0.0325		1.05898	0.586	0.907215	0.328654
1518	+	ylbQ	ylbQ	0.915908	0.406	1.53851	0.883	1.32904	0.980898	0.603849	0.0725	0.974188	0.452	0.982858	0.473		1.64395	0.947	0.255472	0.0390353
1519	+	yllA	yllA	1.06201	0.564	1.51327	0.8985	1.47243	0.991977	0.574046	0.052	1.21822	0.7725	1.16704	0.7335		1.28116	0.832	0.679893	0.0660413
1520	+	yllB	yllB	0.320289	0.021	2.54311	0.982	1.56874	0.99428	0.781129	0.202	1.05901	0.599	1.29737	0.8565		0.854581	0.278	0.866947	0.267788
1521	+	ylxA	ylxA	0.540546	0.055	2.18408	0.9825	1.58106	0.986717	0.729915	0.1395	1.04216	0.565	1.3652	0.9065		0.772171	0.153	0.865028	0.26434
1522	+	ftsL	ftsL	0.401826	0.049	1.47358	0.8835	1.33843	0.980234	0.9382	0.4015	1.00289	0.504	1.13143	0.711		0.638411	0.055	0.739642	0.104085
1523	+	pbpB	pbpB	0.384673	0.054	1.16616	0.6745	1.10354	0.788598	1.00187	0.5035	1.01275	0.519	1.13464	0.692		0.658804	0.061	0.934623	0.386489
1524	+	spoVD	spoVD	43.4951	1	0.210971	0.002	1.25829	0.934527	0.83815	0.2615	1.27977	0.802	1.26321	0.8265		3.14099	0.998	0.629541	0.0382655
1525	+	murE	murE	0.575367	0.175	0.763767	0.204	1.01194	0.542425	1.19345	0.7185	0.983791	0.4715	1.12594	0.7095		1.59012	0.955	0.688828	0.0709602
1526	+	mraY	mraY	1.61923	0.906	0.829407	0.352	1.10269	0.76559	0.779461	0.1905	0.999209	0.499	1.24455	0.819		1.74241	0.972	1.03415	0.558384
1527	+	murD	murD	1.29427	0.777	0.783125	0.2225	0.994934	0.484369	0.843995	0.2655	1.04767	0.568	1.21559	0.799		1.87207	0.969	1.41647	0.921667
1528	+	spoVE	spoVE	3.16098	0.988	0.346275	0.006	1.30034	0.9544	0.918143	0.38	1.10136	0.648	1.30372	0.8535		5.94674	0.98	2.76597	0.997052
1529	+	murG	murG	2.64937	0.985	0.389832	0.0135	0.934912	0.272176	1.37092	0.835	0.713092	0.1205	0.661114	0.058		1.86288	0.978	1.70346	0.973329
1530	+	murB	murB	3.10005	0.993	0.408232	0.0145	0.895392	0.198713	1.56495	0.891	0.769479	0.16	0.600775	0.0205		3.26062	0.989	1.35935	0.896141
1531	+	divIB	divIB	1.66408	0.884	0.41993	0.0175	0.781931	0.0468676	1.11377	0.6475	1.00322	0.5075	1.24778	0.8345		0.715856	0.173	1.16113	0.738003
1532	+	ylxW	ylxW	2.17891	0.961	0.456404	0.029	0.621631	0.00319425	0.985983	0.486	1.12567	0.6685	1.20153	0.7735		0.497427	0.039	1.03228	0.557988
1533	+	ylxX	ylxX	1.80211	0.949	0.498264	0.031	0.525421	0.00259628	1.01107	0.516	0.53434	0.1655	1.20916	0.755		0.678213	0.138	0.882028	0.292185
1534	+	sbp	sbp	1.54752	0.807	0.627772	0.0895	0.607404	0.00287166	0.893515	0.353	0.949268	0.422	1.27293	0.8355		0.292254	0.027	0.309557	0.00400193
1535	+	ftsA	ftsA	0.714901	0.156	0.963187	0.4505	0.958469	0.367324	1.0673	0.586	1.02739	0.5395	1.25973	0.7945		0.526746	0.018	0.528879	0.0148917
1536	+	ftsZ	ftsZ	0.49346	0.118	0.842613	0.3075	0.917741	0.30163	0.978215	0.469	0.999812	0.499	1.2132	0.778		0.483891	0.008	0.642802	0.0419489
1537	+	bpr	bpr	0.375105	0.018	2.66923	0.9845	1.07632	0.726054	0.814213	0.2595	0.960413	0.4315	1.07744	0.591	2 spots on each array (only one is OK)	0.841342	0.32	0.419313	0.00438417
1538	+	spoIIGA	spoIIGA	0.331056	0.004	1.0678	0.5845	1.12679	0.825823	0.776391	0.1855	1.04879	0.5685	1.15179	0.726		1.04393	0.581	0.843689	0.235849
1539	+	sigE	sigE	11.3144	1	0.6464	0.19	0.977319	0.416583	0.930566	0.4065	1.07295	0.6065	1.26316	0.8465		0.879266	0.34	1.16531	0.752357
1540	+	sigG	sigG	5.77242	0.998	0.756788	0.2975	0.83969	0.104983	1.29261	0.787	1.10392	0.64	1.41146	0.9235		NA	NA	0.822585	0.22135
1541	+	ylmA	ylmA	0.516537	0.069	1.47536	0.7745	1.25448	0.956364	1.39734	0.809	0.933175	0.39	1.30701	0.882		NA	NA	0.561724	0.0225798
1542	+	ylmB	ylmB	0.905974	0.404	NA	NA	1.41915	0.982757	0.715246	0.1295	0.868535	0.298	0.825253	0.2195		0.797668	0.352	1.88893	0.958623
1543	+	ylmC	ylmC	6.4473	0.971	0.716797	0.25	1.14036	0.798412	0.92996	0.399	1.1769	0.639	1.1019	0.652		2.60579	0.932	0.84433	0.223674
1544	+	ylmD	ylmD	1.09414	0.61	0.92288	0.398	1.10966	0.812718	0.778237	0.207	1.04426	0.5665	1.11024	0.6795		1.41262	0.881	0.879216	0.283346
1545	+	ylmE	ylmE	1.21872	0.745	0.805449	0.2525	1.13588	0.861798	0.904821	0.357	1.05212	0.574	1.02909	0.55		1.28514	0.821	0.78426	0.156442
1546	+	ylmF	ylmF	1.17173	0.689	0.840934	0.3605	1.12185	0.837322	0.941292	0.416	0.965655	0.438	0.826732	0.222		1.38419	0.885	0.760073	0.121813
1547	+	ylmG	ylmG	1.23181	0.671	0.745522	0.169	1.23426	0.890476	0.953632	0.437	0.911667	0.36	0.849812	0.241		2.02776	0.963	0.750415	0.11988
1548	+	ylmH	ylmH	1.09569	0.627	0.644431	0.128	1.05799	0.698722	0.836442	0.29	1.08986	0.6425	1.32331	0.8995		0.91639	0.446	0.789849	0.158505
1549	+	divIVA	divIVA	0.638418	0.196	0.853662	0.368	0.793887	0.0511408	1.16748	0.7025	1.0628	0.59	1.02293	0.543		0.932537	0.46	0.712521	0.0869624
1550	+	ileS	ileS	0.723383	0.167	0.984889	0.4855	1.06692	0.721116	1.2034	0.74	0.973715	0.4525	1.55821	0.95		0.931794	0.399	1.28947	0.855773
1551	+	ylyA	ylyA	0.588912	0.278	0.857121	0.388	0.789647	0.0841261	1.21186	0.751	0.909674	0.385	0.78301	0.186		NA	NA	0.226309	0.0711785
1552	+	lsp	lspA	1.08221	0.578	1.01007	0.5105	1.05679	0.630155	0.91327	0.383	0.988183	0.4805	1.05838	0.5915		1.14067	0.63	0.421551	0.0078288
1553	+	ylyB	ylyB	1.14625	0.564	0.894681	0.4095	NA	NA	0.845013	0.3705	1.32171	0.824	NA	NA		NA	NA	0.580784	0.0319227
1554	+	pyrR	pyrR	0.97444	0.478	1.8038	0.8605	0.633798	0.0387435	1.49387	0.8905	1.04284	0.57	1.66266	0.939		0.54246	0.165	0.727254	0.0999659
1555	+	pyrP	pyrP	0.987273	0.489	1.44102	0.7345	0.712904	0.109268	1.23426	0.7675	0.940459	0.391	1.83	0.9165		NA	NA	1.23843	0.822149
1556	+	pyrB	pyrB	1.18481	0.664	1.06493	0.543	0.800644	0.0681572	1.30342	0.8055	0.946181	0.4065	2.07959	0.9315		NA	NA	0.802791	0.169619
1557	+	pyrC	pyrC	1.39153	0.72	1.97646	0.9405	0.518878	0.0206534	1.30282	0.827	1.03084	0.549	1.58869	0.85		1.18034	0.679	0.802013	0.183357
1558	+	pyrAA	pyrAA	1.49031	0.817	1.77431	0.8915	0.373278	0.0281501	1.2111	0.74	1.12399	0.6595	2.09748	0.953		0.984271	0.479	0.81361	0.180415
1559	+	pyrAB	pyrAB	1.14125	0.667	1.05078	0.5675	0.889381	0.185216	0.96799	0.4525	1.1441	0.711	1.43522	0.9125		1.05639	0.557	0.975888	0.458031
1560	+	pyrDII	pyrK	1.13136	0.62	1.36237	0.6915	0.491885	0.0497714	1.10994	0.6485	1.01954	0.535	1.62619	0.8755		1.61871	0.863	0.953628	0.414143
1561	+	pyrD	pyrD	1.16202	0.682	1.44249	0.8185	0.540464	0.0632551	1.03213	0.5545	1.02271	0.525	1.81562	0.9525		0.592437	0.098	0.915784	0.34502
1562	+	pyrF	pyrF	1.07566	0.58	1.18892	0.606	0.504285	0.044825	1.07706	0.604	0.996417	0.494	1.41688	0.7405		1.55887	0.861	0.707641	0.0770517
1563	+	pyrE	pyrE	1.01833	0.525	1.23887	0.708	0.67711	0.0456591	1.00939	0.516	1.15625	0.693	1.62556	0.9315		NA	NA	0.614543	0.0374355
1564	+	cysH	cysH	0.954425	0.454	2.41267	0.9785	1.17103	0.905638	0.666611	0.0895	1.19099	0.757	1.17444	0.746		0.967856	0.465	0.715694	0.0814011
1565	+	ylnA	cysP	1.04313	0.551	2.57502	0.9745	1.40768	0.95325	0.546158	0.038	1.23998	0.8	1.39788	0.9085		1.30453	0.712	1.13048	0.696864
1566	+	ylnB	sat	0.696932	0.236	2.28772	0.963	1.02772	0.598755	0.638754	0.0785	1.11234	0.6545	0.854666	0.308		1.42556	0.715	0.610555	0.031551
1567	+	ylnC	cysC	0.846463	0.315	2.12649	0.962	1.01762	0.55505	0.596902	0.059	1.21599	0.7585	1.18477	0.7185		NA	NA	0.547327	0.0170706
1568	+	ylnD	ylnD	0.946918	0.442	1.97495	0.9425	0.952391	0.334204	0.664732	0.0845	1.09367	0.6515	1.1979	0.7075		NA	NA	0.604918	0.0309359
1569	+	ylnE	ylnE	0.803666	0.282	1.98399	0.9445	0.983219	0.444656	0.744208	0.161	0.959734	0.4345	1.10796	0.65		0.699923	0.193	0.574649	0.0261618
1570	+	ylnF	ylnF	1.08723	0.563	1.81338	0.9335	1.02335	0.578611	0.74956	0.168	0.943419	0.405	1.1207	0.6535		0.766861	0.229	0.505685	0.0107419
1571	-	yloA	yloA	0.566848	0.13	0.907628	0.3785	1.01621	0.558118	1.04218	0.566	1.00633	0.5115	1.01509	0.5265		0.882707	0.41	0.759589	0.132262
1572	+	yloB	yloB	45.0964	1	0.160034	0.0025	1.33378	0.948477	1.02273	0.531	1.22379	0.7865	1.34615	0.8775		4.44543	1	0.919896	0.353615
1573	+	yloC	yloC	0.78496	0.263	0.746184	0.1775	0.887971	0.182722	1.14057	0.683	0.978036	0.4585	1.12926	0.6995		0.938505	0.422	0.980473	0.464603
1574	+	absent	ylzA	NA	NA	NA	NA	NA	NA	NA	NA	NA	NA	NA	NA		NA	NA	NA	NA
1575	+	yloD	gmk	0.642948	0.114	0.917549	0.3865	0.776383	0.0468054	1.04385	0.556	0.860789	0.287	1.16801	0.747		0.793504	0.173	0.61682	0.0355382
1576	+	yloH	yloH	0.439339	0.084	0.906131	0.415	0.845457	0.0823016	1.23798	0.7755	1.13373	0.685	1.14277	0.7345		NA	NA	0.468644	0.00819829
1577	+	yloI	yloI	0.411162	0.032	0.810594	0.2505	1.11104	0.819872	1.04743	0.562	1.16599	0.721	1.24517	0.8425		0.605073	0.194	0.47992	0.00880734
1578	+	priA	priA	0.661127	0.338	1.20169	0.6435	1.07398	0.685864	0.914682	0.372	1.10516	0.6555	1.01848	0.528		0.597676	0.207	0.868182	0.268245
1579	+	def	def	0.550319	0.072	1.11732	0.644	1.10975	0.813177	0.826287	0.2475	0.893999	0.309	0.837549	0.218		0.768533	0.233	0.644559	0.0458182
1580	+	fmt	fmt	0.544218	0.267	1.17648	0.7105	0.961493	0.368419	1.00212	0.5025	0.903267	0.333	0.907758	0.3095		0.684733	0.282	0.672998	0.0558426
1581	+	yloM	yloM	0.43984	0.186	1.1493	0.6685	1.03111	0.606186	0.819192	0.239	1.01382	0.5205	1.0107	0.515		0.4899	0.14	0.716048	0.0855428
1582	+	yloN	yloN	0.0779299	0.026	1.04631	0.5605	1.02747	0.589354	0.903955	0.368	0.958703	0.417	1.03139	0.552		0.668692	0.262	0.803382	0.174365
1583	+	yloO	prpC	0.971657	0.466	0.927468	0.398	0.996441	0.490225	0.832266	0.261	1.16374	0.7015	1.23729	0.8195		0.692142	0.163	0.453028	0.00611246
1584	+	yloP	prkC	0.929247	0.42	0.99142	0.4945	1.00822	0.528724	0.915992	0.373	1.01655	0.53	1.21264	0.8		0.735472	0.112	0.562903	0.0238729
1585	+	yloQ	yloQ	0.943242	0.444	0.77423	0.2125	0.875792	0.141253	0.935854	0.401	1.07457	0.5855	1.21103	0.814		0.707805	0.275	0.679185	0.0642373
1586	+	yloR	rpe	0.600191	0.15	0.798859	0.325	1.11343	0.747025	0.803803	0.2525	1.09448	0.6375	1.16173	0.6715		1.03365	0.543	0.628249	0.0391589
1587	+	yloS	yloS	1.40087	0.801	0.695243	0.1755	0.894378	0.163203	1.53467	0.9105	0.698283	0.0875	0.494186	0.014		1.63124	0.773	0.695408	0.0690732
1588	+	spoVM	spoVM	NA	NA	NA	NA	NA	NA	NA	NA	NA	NA	NA	NA	poor	NA	NA	NA	NA
1589	-	rpmB	rpmB	3.12773	0.983	0.802033	0.2375	1.13436	0.847841	0.7632	0.1845	1.45303	0.7955	1.53687	0.826		0.779654	0.333	1.02767	0.549035
1590	+	yloU	yloU	1.40634	0.635	1.14209	0.671	0.995582	0.484207	0.797039	0.2175	0.979954	0.468	1.16625	0.769		1.21582	0.65	0.53013	0.0140319
1591	+	yloV	yloV	1.26154	0.759	1.01254	0.508	0.928314	0.252807	0.834016	0.2645	1.09305	0.643	1.22275	0.8035		1.00634	0.506	0.647499	0.0439907
1592	+	yloW	sdaAB	0.467079	0.062	0.917252	0.394	1.08982	0.782697	1.09611	0.63	0.898774	0.3325	0.673331	0.0655		0.829134	0.252	0.580079	0.0239847
1593	+	ylpA	sdaAA	NA	NA	NA	NA	NA	NA	NA	NA	NA	NA	NA	NA	poor	NA	NA	0.704016	0.0744465
1594	+	ylpB	recG	0.510823	0.054	0.670361	0.224	1.04552	0.623985	1.03177	0.53	0.924966	0.3785	0.978407	0.466		0.620115	0.096	0.769985	0.131011
1595	+	ylpC	ylpC	0.148654	0.096	1.03472	0.528	0.726111	0.0151168	0.879118	0.3275	1.01568	0.5315	1.21732	0.806		0.545133	0.035	0.73704	0.102372
1596	+	plsX	plsX	0.467938	0.096	1.01674	0.524	0.816915	0.058812	0.912877	0.38	1.05938	0.598	1.3753	0.918		0.539785	0.063	0.489647	0.0136825
1597	+	fabD	fabD	0.631371	0.089	1.23909	0.7505	0.79844	0.0432633	0.900967	0.3615	1.13608	0.71	1.25318	0.816		0.723925	0.171	0.653921	0.0527169
1598	+	fabG	fabG	0.571346	0.065	0.8928	0.359	0.919576	0.233675	0.968908	0.452	1.15583	0.721	1.41974	0.9215		NA	NA	0.790674	0.166153
1599	+	acpA	acpA	0.375537	0.101	1.24124	0.668	1.29324	0.971507	0.692812	0.127	0.845917	0.262	0.902044	0.342		0.28868	0.05	0.72874	0.0947376
1600	+	rncS	rnc	0.321292	0.034	1.09258	0.564	0.911985	0.209395	0.768323	0.183	0.975738	0.4595	0.995454	0.4915		NA	NA	0.879593	0.292346
1601	+	smc	smc	0.459867	0.038	0.949808	0.435	1.17951	0.908731	0.804113	0.2315	1.10396	0.6485	1.28762	0.867		0.48202	0.035	0.904239	0.329263
1602	+	ftsY	ftsY	0.608049	0.086	1.1621	0.661	1.16672	0.895125	0.980329	0.473	0.951074	0.424	0.855359	0.261		0.53057	0.111	0.664934	0.0585028
1603	-	ylqB	ylqB	0.596756	0.111	0.662595	0.1355	1.06763	0.655465	1.02117	0.532	0.999265	0.499	1.35184	0.866		0.758707	0.326	1.16275	0.746143
1604	+	ylxM	ylxM	0.554839	0.051	0.94411	0.4565	0.734124	0.0178598	1.39557	0.869	0.71411	0.0965	0.64452	0.0385		NA	NA	2.03961	0.990159
1605	+	ffh	ffh	0.559858	0.048	0.940522	0.4245	0.835999	0.0953264	1.18901	0.7265	0.754295	0.148	0.670393	0.061		0.773956	0.233	1.84182	0.982557
1606	+	rpsP	rpsP	0.441845	0.231	0.863473	0.376	0.936993	0.331879	1.11995	0.6405	0.913694	0.3805	0.743715	0.1705		NA	NA	0.885422	0.289771
1607	+	ylqC	ylqC	0.349249	0.016	NA	NA	NA	NA	1.15593	0.703	0.929497	0.386	NA	NA		0.896546	0.435	0.873969	0.313008
1608	+	ylqD	ylqD	0.771523	0.244	1.14337	0.645	0.763429	0.0631483	0.872092	0.329	1.0346	0.5465	1.04245	0.565		0.956083	0.465	0.511728	0.0111803
1609	+	ylqE	rimM	0.458227	0.072	1.19875	0.7205	0.739744	0.0291558	1.06403	0.5825	0.994504	0.488	1.26488	0.8365		1.22432	0.691	0.813076	0.189069
1610	+	trmD	trmD	0.537173	0.093	1.02466	0.535	0.839574	0.0788977	0.955829	0.432	1.07112	0.6105	1.03441	0.5615		0.82641	0.307	1.06244	0.607647
1611	+	rplS	rplS	0.616848	0.095	0.676739	0.141	1.00364	0.507837	1.21734	0.7575	0.773698	0.1385	0.515012	0.011		0.651149	0.246	1.2039	0.790917
1612	+	ylqF	ylqF	0.947521	0.463	0.871757	0.3315	1.05269	0.682281	1.09713	0.6235	1.03784	0.5535	1.14094	0.701		NA	NA	0.495083	0.00935504
1613	+	rnh	rnhB	0.606145	0.196	0.828245	0.2795	1.03693	0.596669	0.927432	0.4015	0.909988	0.347	0.924495	0.3805		0.554328	0.055	0.949613	0.408601
1614	+	ylqG	ylqG	0.720591	0.232	0.820286	0.261	1.13912	0.856136	0.842784	0.286	1.00853	0.5155	0.972967	0.4575		0.539832	0.062	0.996819	0.494197
1615	+	ylqH	ylqH	0.483439	0.21	1.211	0.6615	0.988933	0.461232	1.19763	0.7355	1.29295	0.761	0.725974	0.162		1.57486	0.765	0.833918	0.222093
1616	+	sucC	sucC	0.61275	0.113	1.28432	0.76	0.961928	0.382202	0.830801	0.2745	0.836065	0.2205	1.43376	0.93		0.80944	0.205	0.83721	0.212078
1617	+	sucD	sucD	0.66113	0.124	1.26725	0.7555	0.889912	0.196208	0.886491	0.3495	0.906586	0.3385	1.39387	0.9115		0.845216	0.266	1.00969	0.517899
1618	+	smf	smf	NA	NA	1.21417	0.6955	1.05938	0.684511	0.8408	0.278	0.862262	0.263	1.17617	0.7675		0.757228	0.213	0.861214	0.252763
1619	+	topA	topA	1.45423	0.666	1.03058	0.535	0.885118	0.142696	0.907663	0.358	0.927962	0.3885	1.22177	0.839		0.947445	0.465	0.55057	0.0200837
1620	+	gid	gid	2.73133	0.972	1.26699	0.763	0.96227	0.365688	0.684559	0.101	1.01571	0.529	1.1151	0.6845		1.78766	0.838	0.596091	0.0303227
1621	+	codV	codV	1.24595	0.583	1.30372	0.715	1.09403	0.787746	0.731456	0.1515	1.04651	0.575	1.33511	0.892		1.36645	0.716	0.724839	0.0912486
1622	+	clpQ	clpQ	0.968243	0.485	1.45527	0.87	1.06734	0.71898	0.801764	0.2295	1.10158	0.648	1.33241	0.8765		1.29116	0.657	0.63515	0.0400889
1623	+	clpY	clpY	0.881853	0.447	0.972653	0.4765	NA	NA	NA	NA	1.1071	0.586	NA	NA	2 spots on each array (only one is OK)	1.13457	0.57	0.798285	0.178313
1624	+	codY	codY	0.328764	0.057	1.18283	0.703	0.937824	0.285752	0.799459	0.226	1.10412	0.647	1.19472	0.7765		1.83516	0.827	0.774299	0.147012
1625	+	flgB	flgB	0.67996	0.174	0.864791	0.326	NA	NA	1.01379	0.5185	1.0413	0.5545	1.4202	0.904		0.735428	0.319	0.792597	0.160148
1626	+	flgC	flgC	0.559537	0.087	0.700507	0.167	1.13937	0.776692	1.05715	0.5845	0.920549	0.366	1.40076	0.8595		0.656058	0.131	0.549917	0.0196985
1627	+	fliE	fliE	0.556842	0.258	0.851179	0.317	1.13857	0.764344	1.02465	0.5335	1.24595	0.766	1.52785	0.8345		0.574687	0.048	0.589377	0.0259724
1628	+	fliF	fliF	0.638108	0.171	1.21722	0.732	1.05388	0.661265	1.11427	0.664	1.11842	0.6405	1.33388	0.812		0.610467	0.035	0.718112	0.0875765
1629	+	fliG	fliG	0.687402	0.131	0.88733	0.3525	0.975195	0.420837	1.13227	0.6665	0.86423	0.2865	1.55489	0.93		0.480346	0.017	0.825895	0.214088
1630	+	fliH	fliH	0.516016	0.053	0.761809	0.1935	1.15546	0.844887	1.15144	0.7085	1.02231	0.532	1.56619	0.918		0.623805	0.094	0.76774	0.139378
1631	+	fliI	fliI	0.784643	0.304	0.867819	0.3835	1.44539	0.963939	1.21671	0.763	0.811633	0.2115	1.40489	0.912		0.616441	0.057	1.01047	0.518744
1632	+	fliJ	fliJ	0.679489	0.203	0.83069	0.2835	NA	NA	1.21155	0.7465	0.755022	0.177	1.13872	0.7145		0.523279	0.035	0.954949	0.41923
1633	+	ylxF	ylxF	0.751001	0.244	0.851617	0.3145	0.887972	0.227292	1.49324	0.8735	0.947783	0.421	1.20212	0.7605		0.57271	0.03	0.825052	0.201204
1634	+	fliK	fliK	0.712864	0.195	0.805523	0.2465	1.10485	0.77906	0.934998	0.3995	0.752391	0.138	1.11356	0.6725		0.560218	0.063	0.867828	0.260059
1635	+	ylxG	ylxG	0.624619	0.224	0.661657	0.1295	NA	NA	1.20752	0.7445	1.17614	0.71	1.05219	0.5855		0.582463	0.078	0.852933	0.235715
1636	+	flgE	flgE	0.686121	0.136	0.750065	0.189	1.10111	0.778756	1.08333	0.6075	0.785969	0.1715	1.21027	0.786		0.578716	0.08	0.762204	0.120892
1637	+	fliL	fliL	0.620269	0.24	0.686123	0.233	NA	NA	0.975179	0.457	0.920755	0.4245	1.57436	0.845	2 spots on each array (only one is OK)	0.611072	0.051	0.741858	0.106477
1638	+	fliM	fliM	0.726268	0.238	0.771447	0.212	1.03682	0.613217	1.15958	0.708	0.9337	0.3835	1.42924	0.8805		0.572808	0.064	0.753974	0.113498
1639	+	fliY	fliY	0.639505	0.117	0.256059	0.054	0.989812	0.465215	1.04007	0.5395	0.906627	0.3415	1.36477	0.8815		0.569165	0.031	0.804558	0.168518
1640	+	cheY	cheY	0.709892	0.248	0.955338	0.469	NA	NA	1.0631	0.58	1.10275	0.5845	1.21398	0.689		0.511247	0.018	NA	NA
1641	+	fliZ	fliZ	0.908588	0.43	0.852968	0.312	0.980111	0.43901	1.16465	0.6935	0.854472	0.3815	0.998139	0.496		0.588442	0.069	0.907065	0.331267
1642	+	fliP	fliP	0.873525	0.413	0.986804	0.487	0.861829	0.108625	1.16925	0.7015	0.98308	0.465	0.84425	0.241		0.604558	0.077	1.1954	0.776729
1643	+	fliQ	fliQ	0.527934	0.088	0.811133	0.3355	NA	NA	1.18555	0.7045	0.906792	0.3695	1.0481	0.558		0.55781	0.175	0.963504	0.431571
1644	+	fliR	fliR	1.42173	0.757	0.946093	0.4305	1.12536	0.814794	1.29015	0.808	0.864071	0.3115	0.731419	0.111		0.619192	0.093	2.03657	0.989787
1645	+	flhB	flhB	0.886252	0.412	0.825635	0.367	NA	NA	0.97031	0.4695	0.940098	0.404	1.09928	0.617		0.411536	0.09	1.55588	0.955112
1646	+	flhA	flhA	0.801556	0.34	0.74028	0.1955	1.12236	0.721958	1.11098	0.6505	0.897227	0.332	0.892139	0.3205		0.545395	0.018	1.47251	0.940147
1647	+	flhF	flhF	1.09936	0.574	0.815461	0.2605	1.03125	0.572334	1.66127	0.9525	0.738652	0.1165	0.647433	0.027		0.17463	0.004	1.59026	0.960165
1648	+	ylxH	ylxH	0.724637	0.228	0.514558	0.0575	1.17467	0.833934	1.00564	0.51	0.784688	0.181	1.15932	0.737		0.525195	0.023	1.61859	0.96598
1649	+	cheB	cheB	0.74396	0.243	0.845055	0.291	1.21491	0.892045	1.06087	0.5835	0.883572	0.3085	1.10436	0.661		0.695039	0.258	1.80515	0.981797
1650	+	cheA	cheA	0.616312	0.155	0.450858	0.037	1.1947	0.823312	1.11326	0.6435	0.837496	0.2495	1.28117	0.8525		0.530123	0.015	1.80683	0.982813
1651	+	cheW	cheW	0.541298	0.265	0.80509	0.246	NA	NA	1.16651	0.6835	0.920598	0.38	1.28593	0.7735		0.274734	0.041	2.29539	0.99386
1652	+	cheC	cheC	0.66875	0.214	0.775911	0.2225	NA	NA	0.986774	0.4835	1.18041	0.7005	1.10966	0.6615		0.500951	0.125	2.52312	0.996638
1653	+	cheD	cheD	0.541708	0.112	0.779857	0.2245	NA	NA	0.977814	0.4635	0.930131	0.385	1.0157	0.526		0.501873	0.139	2.64404	0.99734
1654	+	sigD	sigD	0.871988	0.407	1.03932	0.5475	1.01697	0.543401	1.00784	0.514	1.03797	0.5505	0.991641	0.486		0.631326	0.072	2.17581	0.992554
1655	+	ylxL	ylxL	0.553444	0.066	0.939967	0.4375	0.890677	0.190571	1.00357	0.506	0.982528	0.468	1.09912	0.652		0.579909	0.191	1.90832	0.986477
1656	+	rpsB	rpsB	0.453777	0.042	1.08679	0.5705	0.726913	0.0391205	1.10195	0.6425	0.932432	0.388	1.17405	0.7535		NA	NA	1.05512	0.594934
1657	+	tsf	tsf	0.454844	0.054	0.879667	0.351	0.798122	0.0667973	0.842096	0.276	1.13052	0.677	1.31547	0.844		1.03545	0.532	0.896043	0.323421
1658	+	smbA	pyrH	0.65881	0.113	1.02258	0.5155	0.945957	0.318782	0.843226	0.2935	1.03423	0.5575	1.43201	0.9155		0.794959	0.275	0.63356	0.0402071
1659	+	frr	frr	0.604976	0.1	1.46784	0.8315	0.949014	0.322064	0.719398	0.1265	0.956262	0.4235	1.32374	0.8805		0.978482	0.483	0.700996	0.081726
1660	+	yluA	uppS	0.639289	0.129	1.01026	0.5145	1.04442	0.654805	0.922665	0.391	1.15124	0.701	1.06132	0.6025		0.701218	0.1	0.963595	0.434834
1661	+	cdsA	cdsA	0.663343	0.128	1.06013	0.57	1.17714	0.895575	0.901761	0.372	1.25792	0.789	1.16495	0.7425		0.586319	0.053	1.37506	0.882936
1662	+	yluB	dxr	1.34359	0.768	0.759935	0.2055	1.14933	0.848842	1.03449	0.544	1.05538	0.593	1.19689	0.7755		0.874782	0.344	1.26176	0.844215
1663	+	yluC	yluC	2.53519	0.801	0.605991	0.078	1.06951	0.724214	0.951851	0.431	1.08331	0.6225	1.1912	0.769		0.946944	0.409	1.18494	0.766867
1664	+	proS	proS	2.75263	0.939	0.557514	0.0525	0.997865	0.493709	1.1507	0.6925	1.02424	0.539	1.36224	0.8865		0.773919	0.225	1.42246	0.916497
1665	+	polC	polC	0.583333	0.075	0.768345	0.2125	0.892159	0.169585	1.3352	0.836	0.905063	0.3575	0.996246	0.494		0.80303	0.231	1.31663	0.882085
1666	+	ylxS	ylxS	0.601482	0.059	1.10568	0.613	1.14697	0.848689	0.956408	0.4435	0.995018	0.494	1.32702	0.8715		0.610242	0.055	0.895711	0.314533
1667	+	nusA	nusA	0.569391	0.099	1.22142	0.7445	0.830501	0.0757418	1.01996	0.5335	1.02793	0.553	1.31551	0.8675		0.833951	0.23	0.743289	0.103765
1668	+	ylxR	ylxR	0.369849	0.017	1.17224	0.68	0.845462	0.0907754	1.12677	0.671	2.88877	0.8085	1.26954	0.8455		NA	NA	0.941494	0.39406
1669	+	ylxQ	ylxQ	0.401265	0.153	0.961268	0.4645	0.930327	0.260669	0.914386	0.386	1.13648	0.6995	1.54357	0.877		NA	NA	0.886838	0.294244
1670	+	infB	infB	0.287342	0.037	0.921715	0.437	0.800254	0.064329	1.21096	0.7555	0.873065	0.2875	1.02267	0.5345		0.770848	0.332	1.14566	0.731254
1671	+	ylxP	ylxP	0.623565	0.307	0.630161	0.104	NA	NA	1.37991	0.8305	1.20249	0.643	NA	NA		NA	NA	1.2344	0.822343
1672	+	rbfA	rbfA	0.304174	0.082	0.922374	0.4415	1.01037	0.52785	1.05313	0.5735	NA	NA	1.04335	0.5335		NA	NA	1.30585	0.874245
1673	+	truB	truB	0.700598	0.172	0.820843	0.2985	0.890664	0.153152	0.99795	0.497	0.870615	0.3245	1.03063	0.5565		0.840042	0.331	0.968821	0.441518
1674	+	ribC	ribC	0.934116	0.438	0.9563	0.4455	1.13437	0.835217	1.05748	0.5705	1.08572	0.6375	1.1583	0.7345		0.677328	0.135	0.949428	0.405307
1675	+	rpsO	rpsO	0.611789	0.112	0.77777	0.26	0.787173	0.0809852	1.18831	0.7225	1.08227	0.6365	0.824431	0.263		NA	NA	1.16513	0.752287
1676	+	pnpA	pnpA	0.763946	0.217	0.910685	0.4195	0.932836	0.273645	1.0223	0.537	1.14113	0.702	1.24224	0.7905		0.885073	0.318	1.04841	0.585596
1677	+	ylxY	ylxY	6.48887	1	0.270875	0.004	1.12961	0.858213	1.07721	0.5985	1.17409	0.751	1.36081	0.9175		3.2814	0.997	0.804135	0.241657
1678	+	ymxG	mlpA	11.4462	0.999	0.261985	0.0025	0.999489	0.49831	1.10722	0.6275	1.30271	0.8385	1.5007	0.953		3.202	0.998	0.696926	0.0724823
1679	+	ymxH	ymxH	1.73238	0.843	1.05513	0.542	NA	NA	0.880146	0.3595	1.50211	0.945	1.40963	0.8385		NA	NA	0.532485	0.0337927
1680	+	spoVFA	spoVFA	3.10542	0.964	0.942466	0.4505	0.61139	0.121214	27.6341	0.9995	0.585168	0.0425	0.349573	0.002		1.33926	0.765	8.78295	0.999891
1681	+	spoVFB	spoVFB	3.20839	0.979	1.00317	0.503	0.58366	0.0715435	41.9979	1	0.584551	0.036	0.376438	0.0035		1.14086	0.579	11.0066	0.99995
1682	+	asd	asd	0.707273	0.171	NA	NA	0.776354	0.041698	6.81897	0.998	0.593373	0.0375	0.344715	0.0005		0.800678	0.249	NA	NA
1683	+	dapG	dapG	1.50889	0.854	0.922476	0.3965	0.978895	0.421044	3.4079	0.9955	0.759326	0.1475	0.507605	0.0055		0.739944	0.266	1.83198	0.98317
1684	+	dapA	dapA	2.67745	0.981	0.734658	0.169	0.950303	0.320945	1.93142	0.971	0.84173	0.247	0.597071	0.0445		0.826682	0.297	1.53505	0.951004
1685	+	ymfA	ymfA	0.837083	0.289	1.03773	0.5445	1.07052	0.727288	1.1056	0.619	1.04822	0.57	1.15515	0.7465		0.708001	0.169	1.2291	0.809658
1686	+	ymfB	tepA	1.04601	0.548	0.917415	0.435	0.9014	0.205225	0.951604	0.427	1.04856	0.5675	1.09027	0.6465		NA	NA	0.204208	0.000517922
1687	+	spoIIIE	spoIIIE	0.627545	0.296	1.09503	0.6135	0.993161	0.474886	1.30162	0.789	1.02343	0.537	1.18934	0.758		0.569431	0.196	0.894195	0.319873
1688	+	ymfC	ymfC	0.601888	0.093	1.16946	0.6905	0.960155	0.361456	0.994914	0.492	1.03779	0.5705	1.17166	0.7245		0.729265	0.281	0.501249	0.022309
1689	+	ymfD	ymfD	0.311519	0.08	1.20741	0.6415	1.05588	0.681364	0.945547	0.4345	1.07129	0.6185	1.08441	0.616		0.412336	0.113	0.710358	0.101889
1690	+	ymfE	ymfE	0.817369	0.335	1.29242	0.6955	1.04913	0.669178	0.988854	0.4865	1.07115	0.613	0.975653	0.461		1.30243	0.672	0.368788	0.0523682
1691	+	ymfF	ymfF	1.36013	0.762	1.33387	0.8075	1.22957	0.946187	0.66503	0.097	1.0931	0.6395	1.23407	0.8025		1.23192	0.706	0.462574	0.00804089
1692	+	ymfG	ymfG	1.13424	0.62	1.21748	0.633	1.2833	0.926431	0.790265	0.3285	1.03648	0.5445	1.25831	0.823	2 spots on each array (only one is OK)	1.40541	0.881	0.727855	0.0961761
1693	+	ymfH	ymfH	1.49114	0.89	1.15599	0.6715	1.18152	0.911793	0.75705	0.1635	1.04766	0.5735	1.1719	0.7695		1.15562	0.707	0.722279	0.116161
1694	+	ymfI	ymfI	0.946316	0.448	0.651921	0.1905	1.29409	0.973516	0.374389	0.049	1.12846	0.668	1.04624	0.5795		0.522133	0.164	0.566358	0.0201181
1695	+	ymfJ	ymfJ	1.38384	0.687	0.548696	0.1295	NA	NA	1.11358	0.6255	1.23233	0.6795	NA	NA		NA	NA	0.946743	0.404373
1696	+	ymfK	ymfK	0.925023	0.45	0.686528	0.121	1.18585	0.853224	0.723765	0.155	1.08144	0.6045	1.14388	0.6935		0.56097	0.196	0.472749	0.0077709
1697	+	ymfL	ymfL	0.636882	0.127	0.975027	0.48	1.23687	0.955034	0.835463	0.284	1.11453	0.5795	1.04677	0.54		NA	NA	0.755707	0.127663
1698	+	ymfM	ymfM	0.629827	0.129	0.846473	0.3135	1.04112	0.641542	0.791772	0.232	0.996418	0.4975	1.21142	0.776		1.11962	0.619	0.500059	0.0105554
1699	+	pgsA	pgsA	0.658343	0.145	0.662418	0.1015	1.15733	0.891482	0.851126	0.286	1.01476	0.527	1.07922	0.6155		0.697362	0.169	0.701367	0.0728117
1700	+	cinA	cinA	0.509047	0.058	0.9804	0.479	1.07386	0.724445	0.986942	0.482	1.03849	0.551	1.28918	0.861		0.64308	0.046	1.25142	0.82917
1701	+	recA	recA	0.850443	0.363	0.998571	0.498	0.993222	0.475238	0.871899	0.31	0.843507	0.2365	1.34614	0.8625		0.485789	0.032	0.834808	0.210388
1702	+	pbpX	pbpX	1.01409	0.517	1.18795	0.6955	NA	NA	0.854619	0.299	1.03547	0.565	NA	NA		0.700928	0.212	0.481623	0.0108955
1703	+	ymdA	ymdA	0.957659	0.439	1.0912	0.603	0.989436	0.465325	1.00751	0.509	0.950906	0.4045	1.06039	0.6075		0.736288	0.151	0.803737	0.177511
1704	+	ymdB	ymdB	0.841198	0.31	1.36385	0.822	NA	NA	0.772019	0.305	1.04128	0.5615	NA	NA		0.638858	0.224	0.935409	0.3796
1705	+	spoVS	spoVS	4.09254	0.979	0.856546	0.3805	0.866254	0.169802	0.861049	0.3085	1.08774	0.636	1.14428	0.712		NA	NA	0.600468	0.02804
1706	+	tdh	tdh	4.99612	0.997	0.619488	0.16	0.96745	0.381582	1.0067	0.507	1.28735	0.838	0.989704	0.4915		0.8117	0.228	0.766429	0.129136
1707	+	kbl	kbl	3.83989	0.994	0.422673	0.019	0.886938	0.147073	1.02503	0.5335	1.18604	0.771	0.991077	0.48		0.799803	0.2	0.809865	0.180717
1708	+	ymcB	ymcB	0.826569	0.289	0.838915	0.2945	NA	NA	1.02364	0.5265	1.04037	0.5605	NA	NA		0.716125	0.119	0.819391	0.187661
1709	+	ymcA	ymcA	0.695043	0.251	0.806249	0.327	0.952419	0.371655	1.44697	0.8355	0.985081	0.4765	1.22352	0.7925		0.544871	0.068	0.685288	0.0646898
1710	+	cotE	cotE	49.4081	0.999	1.25055	0.76	0.739713	0.0677114	2.49808	0.9735	0.288842	0.003	0.126126	0		2.06106	0.993	NA	NA
1711	+	mutS	mutS	1.45777	0.849	0.705151	0.1385	1.06775	0.705531	0.772855	0.1965	1.05899	0.59	0.939364	0.408		1.27427	0.768	2.81537	0.997925
1712	+	mutL	mutL	1.32486	0.774	0.425499	0.019	1.0705	0.702657	0.87498	0.32	1.00907	0.518	1.20228	0.764		0.805734	0.254	2.65706	0.997145
1713	-	absent	ymzD	NA	NA	NA	NA	NA	NA	NA	NA	NA	NA	NA	NA		NA	NA	NA	NA
1714	-	ymcC	ymcC	0.665858	0.312	1.47455	0.861	0.986947	0.458811	0.800158	0.211	1.09653	0.627	0.875112	0.2725		NA	NA	1.83175	0.891333
1715	+	pksA	pksA	0.836676	0.32	1.24064	0.7455	0.951175	0.326942	0.947987	0.4295	0.945768	0.4135	0.942302	0.4055		NA	NA	0.486254	0.0244706
1716	+	pksB	pksB	0.487385	0.037	1.43019	0.7595	0.810564	0.0939305	0.887604	0.3335	1.00921	0.5155	1.29017	0.84		0.650504	0.259	0.927809	0.46253
1717	+	pksC	pksC	0.443376	0.027	2.16102	0.968	0.669608	0.0183036	0.94621	0.427	1.00873	0.5165	1.39304	0.863		0.62253	0.075	1.05023	0.552624
1718	+	pksD	pksD	0.480768	0.034	1.69703	0.9175	0.745911	0.0335534	0.917948	0.379	1.03273	0.551	1.32431	0.8435		0.526028	0.025	0.89502	0.436556
1719	+	pksE	pksE	0.451726	0.024	1.73269	0.936	0.813522	0.0651419	0.976084	0.463	0.964951	0.441	1.23476	0.771		0.433731	0.01	0.701106	0.0751173
1720	+	absent	acpK	NA	NA	NA	NA	NA	NA	NA	NA	NA	NA	NA	NA		NA	NA	NA	NA
1721	+	pksF	pksF	0.443153	0.041	1.45528	0.8485	NA	NA	0.8343	0.2845	0.980213	0.473	1.90369	0.9105		0.455919	0.034	0.824007	0.212989
1722	+	pksG	pksG	0.287933	0.01	1.54621	0.8895	1.02027	0.560426	0.969124	0.4615	0.982843	0.4705	1.34846	0.8755		0.464919	0.018	0.53244	0.0302114
1723	+	pksH	pksH	0.431547	0.023	1.34252	0.797	NA	NA	0.723735	0.29	0.974865	0.461	1.4208	0.7315		0.518877	0.014	0.875378	0.283411
1724	+	pksI	pksI	0.245003	0.008	1.61318	0.9015	0.894489	0.193937	0.964257	0.4445	1.03019	0.5505	1.26947	0.8035		0.537393	0.02	0.204933	0.00567968
1725	+	pksJ	pksJ	0.00781545	0.002	1.15899	0.6675	0.924938	0.34091	0.882965	0.3525	1.08528	0.6395	1.00175	0.5015		0.379602	0.015	1.89803	0.969112
1726	+	pksK	pksJ	0.305989	0.023	1.50446	0.777	1.02318	0.560465	1.01102	0.513	0.990025	0.485	1.37272	0.87		0.844458	0.364	4.09371	0.997784
1727	+	pksL	pksL	0.394668	0.016	1.39711	0.844	0.917805	0.261062	1.17753	0.718	0.556847	0.1125	2.41936	0.958	2 spots on each array (only one is OK)	0.398683	0.003	1.97306	0.983966
1728	+	pksM	pksM	1.65048	0.767	1.32094	0.804	1.07605	0.725206	0.873325	0.3175	1.12947	0.674	1.06191	0.6		1.07683	0.553	4.70084	0.99964
1729	+	pksN	pksN	0.356869	0.12	1.1217	0.642	0.878697	0.198559	0.857143	0.3055	1.00191	0.503	0.861174	0.271		0.275018	0.036	1.22072	0.773819
1730	+	pksP	pksN	0.469375	0.034	1.08401	0.602	0.99517	0.485256	0.822497	0.2505	0.96138	0.437	1.06339	0.609		0.832257	0.299	2.71482	0.995745
1731	+	pksR	pksR	0.56758	0.121	1.53707	0.7755	0.837656	0.138664	0.987673	0.477	0.861017	0.3005	1.40552	0.849		0.782977	0.32	1.6185	0.965529
1732	-	pksS	pksS	NA	NA	NA	NA	NA	NA	NA	NA	NA	NA	NA	NA	poor	NA	NA	0.685728	0.08529
1733	-	ymzB	ymzB	0.485864	0.136	NA	NA	NA	NA	0.753451	0.202	0.72517	0.158	NA	NA		NA	NA	0.748564	0.136742
1734	-	ymaE	ymaE	0.55879	0.085	0.988329	0.4885	0.91652	0.25848	0.900447	0.367	1.02908	0.548	0.918244	0.3655		NA	NA	0.392904	0.00383875
1735	-	aprX	aprX	NA	NA	0.785333	0.3345	NA	NA	0.890658	0.3425	21.9021	0.9985	11.3442	1		NA	NA	0.960312	0.442521
1736	+	ymaC	ymaC	0.580818	0.192	1.19499	0.6515	0.930138	0.316048	0.687225	0.125	1.00952	0.516	1.19902	0.6605		0.710768	0.308	1.0226	0.530697
1737	+	ymaD	ymaD	1.16179	0.565	0.92176	0.41	0.674284	0.0255489	0.786071	0.224	1.19833	0.7145	0.864004	0.273		1.07923	0.574	0.421519	0.00502411
1738	-	ebrB	ebrB	NA	NA	NA	NA	NA	NA	0.613933	0.076	NA	NA	NA	NA		NA	NA	0.241295	0.0040731
1739	-	ebrA	ebrA	NA	NA	NA	NA	NA	NA	0.844274	0.2875	NA	NA	NA	NA		NA	NA	1.00313	0.504728
1740	+	ymaF	ymaF	30.2882	1	0.95431	0.441	1.15127	0.880924	0.640267	0.081	1.25146	0.8085	1.35091	0.88		52.3659	1	NA	NA
1741	-	ymaG	ymaG	3.29608	0.886	1.05454	0.5485	NA	NA	1.27309	0.783	5.11855	0.9995	5.03761	0.999		NA	NA	0.712665	0.324693
1742	+	miaA	miaA	1.92591	0.932	1.01106	0.513	0.967361	0.413798	0.698469	0.12	1.13804	0.7	1.32165	0.8855		1.09838	0.581	0.785693	0.160204
1743	+	ymaH	ymaH	0.549208	0.261	1.19304	0.645	NA	NA	0.87578	0.3255	0.814023	0.24	0.694508	0.204		NA	NA	0.518376	0.0167675
1744	+	ymzC	ymzC	0.525712	0.123	1.37352	0.743	0.951862	0.371439	0.705077	0.116	0.913839	0.3735	0.843628	0.3005		NA	NA	0.587106	0.160109
1745	+	ymzA	ymzA	0.33605	0.053	1.55864	0.7785	NA	NA	0.689877	0.208	0.998632	0.498	NA	NA	2 spots on each array (only one is OK)	NA	NA	0.682923	0.198561
1746	+	ymaA	ymaA	0.272742	0.004	1.47647	0.873	0.384739	0.000118321	0.970906	0.4555	1.06689	0.593	1.11941	0.672		0.774921	0.205	0.583878	0.0479074
1747	+	nrdE	nrdE	0.451867	0.06	1.05197	0.541	0.73174	0.0185642	0.824055	0.2505	0.965541	0.438	1.06511	0.6185		0.893288	0.335	1.21211	0.792906
1748	+	nrdF	nrdF	0.0771985	0.05	1.55799	0.913	0.391329	0.000195823	1.1004	0.6245	1.07306	0.6015	1.51687	0.958		0.776227	0.336	1.39087	0.912365
1749	+	ymaB	ymaB	0.331902	0.052	1.04838	0.556	0.753231	0.0207502	0.883564	0.325	1.21847	0.7575	1.74585	0.9665		0.724718	0.321	1.27524	0.851554
1750	-	cwlC	cwlC	1.10058	0.569	0.649986	0.212	NA	NA	0.976992	0.4635	2.24053	0.9775	21.9575	1		NA	NA	6.87159	0.999824
1751	+	spoVK	spoVK	5.98711	0.943	4.8361	0.998	0.73019	0.0494748	3.30931	0.995	0.306257	0.002	0.123469	0		1.4458	0.729	5.45533	0.999767
1752	+	ynbA	ynbA	0.874761	0.38	1.49804	0.888	0.911569	0.237797	1.03347	0.5475	0.73649	0.1165	0.638007	0.0375		1.7921	0.929	3.37964	0.998975
1753	+	ynbB	ynbB	0.985071	0.486	1.03621	0.547	1.00763	0.527357	0.996125	0.497	0.789118	0.176	0.759212	0.1315		2.9867	0.94	3.79364	0.999161
1754	+	glnR	glnR	0.658406	0.134	1.02546	0.515	0.882373	0.212406	1.24884	0.783	0.877247	0.2805	0.753921	0.1205		1.00441	0.507	1.10632	0.67364
1755	+	glnA	glnA	0.824666	0.406	1.16019	0.67	0.828991	0.102191	1.09566	0.6335	0.735452	0.1265	0.781929	0.1375		1.17017	0.591	0.622042	0.0383951
1756	+	ynxB	ynxB	1.14079	0.557	1.55551	0.803	0.487326	0.000532671	0.83518	0.294	1.16001	0.6985	1.31828	0.7235		NA	NA	0.25754	0.00122663
1757	+	ynzF	ynzF	1.19553	0.576	1.07111	0.554	0.484251	0.00177145	0.954318	0.467	0.901649	0.405	1.25296	0.759		NA	NA	0.507223	0.0138476
1758	+	ynzG	ynzG	0.729113	0.227	1.2929	0.6775	0.358308	0.00324121	0.790406	0.2185	0.895623	0.355	NA	NA		NA	NA	0.669218	0.21967
1759	+	ynaB	ynaB	0.662816	0.167	1.56449	0.8165	0.716672	0.010871	0.894447	0.3395	1.32753	0.8105	1.14063	0.668		NA	NA	0.785679	0.166046
1760	+	ynaC	ynaC	0.802757	0.4	1.36259	0.7215	0.348508	0.000620131	1.0722	0.585	1.12171	0.685	1.31767	0.853		NA	NA	0.752849	0.132312
1761	+	ynaD	ynaD	1.16494	0.615	1.82422	0.831	0.591991	0.0111502	0.92277	0.3995	0.959794	0.4635	1.29122	0.789		1.75813	0.94	0.413822	0.0523343
1762	+	ynaE	ynaE	0.626924	0.126	1.52873	0.9125	0.447356	0.000999629	1.11809	0.6395	1.13844	0.667	1.40311	0.9055		1.03423	0.525	0.560414	0.0193191
1763	+	ynaF	ynaF	0.511195	0.12	1.11485	0.6235	0.228856	0.00108049	1.00014	0.5	0.965832	0.4735	NA	NA		NA	NA	0.760235	0.191208
1764	+	ynaG	ynaG	0.458847	0.05	1.98598	0.883	0.48169	0.012233	0.801924	0.335	1.17693	0.6455	1.19357	0.6555	2 spots on each array (only one is OK)	0.724687	0.23	2.19722	0.988631
1765	+	ynaI	ynaI	NA	NA	1.45107	0.74	0.31235	0.000115208	0.995586	0.4915	1.15335	0.688	1.38246	0.834		NA	NA	1.10194	0.568116
1766	+	ynaJ	xynP	0.79646	0.31	1.33166	0.812	0.594805	0.00815353	1.19608	0.743	0.923681	0.381	0.908369	0.352		0.775385	0.209	106.826	0.999997
1767	+	xynB	xynB	0.864457	0.436	NA	NA	NA	NA	NA	NA	1.09985	0.648	1.61332	0.8525		NA	NA	47.8732	0.999989
1768	-	xylR	xylR	0.685693	0.211	1.11337	0.5845	0.713311	0.0108278	1.12606	0.6665	1.03455	0.5575	1.03393	0.5635		NA	NA	2.57548	0.996942
1769	+	xylA	xylA	1.33405	0.749	1.27375	0.7615	1.04053	0.64004	0.749801	0.204	1.05229	0.5805	0.980658	0.465		0.892962	0.327	47.3037	0.999976
1770	+	xylB	xylB	0.657941	0.249	NA	NA	1.22598	0.878959	0.773908	0.3075	1.28918	0.805	NA	NA		0.262377	0.038	26.1193	0.999986
1771	-	yncB	yncB	0.956224	0.481	0.923461	0.4525	1.15602	0.819923	0.84176	0.3625	0.967832	0.457	0.766965	0.285		NA	NA	0.820414	0.21844
1772	+	yncC	yncC	0.585613	0.141	1.05176	0.536	0.945733	0.351259	1.03272	0.5445	0.991396	0.4845	0.860282	0.269		0.801762	0.207	1.39148	0.845981
1773	-	yncD	yncD	14.0496	1	0.851785	0.3195	1.01855	0.563024	0.816224	0.25	1.18954	0.738	1.22658	0.812		2.28246	0.994	1.04903	0.561044
1774	+	yncE	yncE	1.38858	0.776	0.394448	0.061	NA	NA	0.861575	0.2945	1.01953	0.524	0.956813	0.4615		0.549711	0.172	0.628673	0.047072
1775	+	yncF	yncF	1.78096	0.921	0.665884	0.1055	NA	NA	0.781179	0.1975	1.2011	0.7365	1.46067	0.9295		0.700117	0.182	0.278805	0.0121281
1776	-	ynzH	ynzH	0.979784	0.488	NA	NA	NA	NA	0.688286	0.121	0.834656	0.363	NA	NA		NA	NA	0.3557	0.0129472
1777	+	thyA	thyA	2.26937	0.973	0.519614	0.043	0.53193	0.00142179	1.31733	0.794	8.63954	0.9995	8.43935	0.9995		1.75868	0.837	1.20759	0.749759
1778	-	yncM	yncM	NA	NA	NA	NA	NA	NA	NA	NA	NA	NA	NA	NA	poor	NA	NA	0.728769	0.0912422
1779	-	cotC	cotC	1.62413	0.692	NA	NA	NA	NA	NA	NA	NA	NA	NA	NA		NA	NA	1.14108	0.625441
1780	-	ynzA	tatAC	NA	NA	NA	NA	NA	NA	2.04897	0.928	0.354638	0.0065	0.350591	0.008		NA	NA	0.733556	0.0973959
1781	+	yndA	yndA	9.39162	1	0.777545	0.3065	1.10743	0.784769	1.13696	0.662	0.945371	0.4065	0.7825	0.1515		2.7179	0.992	3.06019	0.996773
1782	-	yndB	yndB	3.82848	0.996	0.796866	0.2425	1.22947	0.936295	0.981037	0.472	0.935621	0.405	0.934469	0.373		1.2029	0.761	0.428235	0.00498953
1783	+	ynzB	ynzB	9.34025	0.989	0.849496	0.3755	0.941079	0.351087	0.473885	0.0685	1.10358	0.596	0.900101	0.3755		1.69453	0.814	NA	NA
1784	+	yndD	yndD	3.34166	0.956	0.982069	0.4745	0.931312	0.26445	0.949983	0.4185	1.13315	0.6955	1.15457	0.701		NA	NA	1.89501	0.984113
1785	+	yndE	yndE	1.85454	0.883	0.754283	0.208	0.972287	0.411392	0.94838	0.4295	0.938629	0.3915	0.922775	0.37		NA	NA	0.908941	0.330734
1786	+	yndF	yndF	2.07049	0.957	1.11256	0.6275	0.554875	0.00274156	0.936899	0.4165	0.926654	0.3745	0.877486	0.31		NA	NA	1.3863	0.863299
1787	+	yndG	yndG	0.978655	0.473	1.0241	0.529	0.925825	0.271438	1.33742	0.82	0.613614	0.045	0.440645	0.002		NA	NA	0.884608	0.305547
1788	+	yndH	yndH	0.944565	0.426	0.952228	0.4375	0.947742	0.368054	1.495	0.8925	0.589543	0.0455	0.355055	0.001		0.892711	0.435	0.83744	0.222464
1789	+	yndJ	yndJ	0.925926	0.458	1.06384	0.5555	1.23064	0.914713	1.23753	0.7715	0.766436	0.147	0.631339	0.033		NA	NA	1.33261	0.883145
1790	+	yndK	yndK	0.403775	0.033	1.08274	0.567	NA	NA	0.891332	0.3595	1.01584	0.519	1.02564	0.522		NA	NA	1.06366	0.611619
1791	+	yndL	yndL	NA	NA	1.29801	0.693	1.12782	0.78226	23.3714	0.989	0.414925	0.0075	0.130899	0		NA	NA	4.89001	0.999549
1792	-	yndM	yndM	0.42478	0.188	1.41621	0.7355	1.12764	0.828392	1.49659	0.896	0.676854	0.0775	0.391297	0.002		NA	NA	2.18494	0.971266
1793	+	yndN	yndN	0.258923	0.015	0.830964	0.3505	0.971496	0.396381	1.95924	0.938	0.575046	0.036	0.339309	0.0075		NA	NA	0.550267	0.0194395
1794	-	lexA	lexA	0.441369	0.065	1.04301	0.535	NA	NA	0.844857	0.287	1.07549	0.6	1.1587	0.6915		0.597814	0.182	0.750227	0.112959
1795	+	yneA	yneA	0.404477	0.113	0.993867	0.4875	NA	NA	0.839323	0.291	0.977263	0.4695	NA	NA		NA	NA	0.641343	0.177529
1796	+	yneB	yneB	0.458567	0.2	1.24997	0.721	NA	NA	1.04724	0.5615	0.875881	0.305	NA	NA		NA	NA	0.513168	0.048245
1797	+	ynzC	ynzC	0.588716	0.273	NA	NA	NA	NA	NA	NA	NA	NA	NA	NA		NA	NA	0.724149	0.143441
1798	+	tkt	tkt	0.743581	0.193	1.09148	0.6105	0.897995	0.189972	1.02045	0.531	1.10245	0.6665	1.38935	0.9115		1.02572	0.536	1.02692	0.549179
1799	+	yneE	yneE	0.257525	0.001	1.35646	0.7135	NA	NA	0.992858	0.4895	0.947588	0.4195	1.30424	0.788		0.913677	0.446	0.156358	0.000200715
1800	+	yneF	yneF	0.224706	0.008	1.5545	0.8745	0.856306	0.204372	1.22396	0.757	1.0305	0.5465	1.13794	0.6585		0.659599	0.249	0.426324	0.00893077
1801	-	ynzD	ynzD	1.11267	0.593	1.01536	0.515	0.884606	0.182914	0.867552	0.3045	1.0042	0.509	1.06119	0.594		NA	NA	0.946512	0.424087
1802	+	ccdA	ccdA	1.79331	0.934	0.696641	0.1585	0.552935	0.00259709	0.853427	0.294	1.29717	0.8435	2.44905	0.9925		1.65508	0.811	0.99858	0.498751
1803	+	yneI	yneI	1.06193	0.558	0.814075	0.3365	0.603178	0.010916	0.94247	0.4465	1.09107	0.657	1.02693	0.551		1.55759	0.876	0.531904	0.0219959
1804	+	yneJ	yneJ	1.1742	0.609	0.824992	0.353	0.428678	0.000328943	0.961245	0.4465	0.873602	0.305	0.799575	0.152		1.09343	0.584	1.17892	0.610431
1805	-	yneK	yneK	0.650997	0.242	1.40685	0.739	0.242533	0.00102639	1.16242	0.714	0.887202	0.32	0.586353	0.02		1.05993	0.555	1.63151	0.962208
1806	-	cotM	cotM	6.92181	0.957	0.450638	0.074	NA	NA	1.83489	0.918	0.551515	0.0275	0.319987	0.0055		0.7235	0.278	8.76484	0.999906
1807	-	cotL	sspP	2.10897	0.788	1.17595	0.691	1.03194	0.605892	0.766726	0.1875	0.976012	0.464	1.16326	0.7475		NA	NA	NA	NA
1808	-	cotK	sspO	NA	NA	NA	NA	NA	NA	NA	NA	NA	NA	NA	NA		NA	NA	NA	NA
1809	+	citB	citB	0.432604	0.088	0.825638	0.27	0.853504	0.130773	1.13548	0.6755	0.752198	0.1245	0.662599	0.0985		0.886335	0.31	1.08022	0.637499
1810	+	yneN	yneN	0.587911	0.144	0.697551	0.1415	0.92107	0.259616	0.913377	0.3805	0.933182	0.384	0.869761	0.276		0.968351	0.46	1.76633	0.955169
1811	+	absent	sspN	NA	NA	NA	NA	NA	NA	NA	NA	NA	NA	NA	NA		NA	NA	NA	NA
1812	+	tlp	tlp	0.390333	0.104	0.74991	0.304	NA	NA	NA	NA	NA	NA	NA	NA		NA	NA	1.79799	0.826786
1813	+	yneP	yneP	0.835831	0.341	1.10048	0.5855	NA	NA	0.933844	0.442	1.02111	0.5245	1.02233	0.521		NA	NA	0.424694	0.0821282
1814	+	yneQ	yneQ	0.909182	0.439	1.03687	0.528	0.952312	0.384405	0.901158	0.357	1.00026	0.5	1.06111	0.568		NA	NA	0.678303	0.108702
1815	-	yneR	yneR	0.826614	0.35	1.06318	0.5485	0.842507	0.197417	1.02258	0.5195	0.934545	0.395	0.623369	0.1415		1.44387	0.824	0.324761	0.0346084
1816	-	yneS	yneS	0.949362	0.446	1.04856	0.5595	1.02154	0.567358	0.913403	0.3695	1.11115	0.652	0.968405	0.4455		0.95813	0.474	0.76696	0.128577
1817	+	yneT	yneT	0.212923	0.012	0.93334	0.4085	NA	NA	1.05041	0.5635	0.964546	0.4365	0.896784	0.297		NA	NA	0.426312	0.00629393
1818	+	grlB	parE	0.633168	0.094	0.92401	0.4325	1.05246	0.670442	0.987888	0.479	0.98442	0.4725	1.28763	0.8505		0.777255	0.256	1.02876	0.552198
1819	+	grlA	parC	0.828491	0.309	0.834876	0.283	0.902314	0.196435	0.880251	0.3175	1.04475	0.5725	1.28829	0.8585		0.799932	0.279	1.36012	0.903464
1820	-	ynfC	ynfC	0.708376	0.268	1.30476	0.7005	1.04661	0.591665	1.15348	0.6885	0.939819	0.4015	0.823196	0.21		NA	NA	0.938956	0.395664
1821	+	alsT	alsT	0.93755	0.435	1.29006	0.7805	1.06341	0.679009	0.970624	0.46	1.1545	0.698	1.21584	0.7735		1.22088	0.726	0.60187	0.0303332
1822	+	bglC	bglC	2.33223	0.973	1.12451	0.6545	1.49177	0.988877	1.20322	0.7275	0.784231	0.1695	0.707131	0.079		0.901817	0.404	0.332475	0.0358067
1823	+	ynfE	ynfE	0.750506	0.374	NA	NA	NA	NA	1.02995	0.5415	0.969635	0.477	0.518012	0.095		1.62694	0.777	1.37892	0.723331
1824	-	ynfF	ynfF	1.10333	0.589	1.69598	0.927	1.28715	0.969084	0.767103	0.206	1.08541	0.635	1.18899	0.7615		0.526452	0.148	1.30637	0.865803
1825	-	xynD	xynD	1.05135	0.556	1.73076	0.9315	1.43688	0.990016	0.677185	0.0925	1.06844	0.605	1.11109	0.676		0.953002	0.416	0.920532	0.355942
1826	+	yngA	yngA	0.701045	0.34	1.1145	0.571	NA	NA	0.89482	0.355	0.852356	0.3005	0.67215	0.1505		NA	NA	1.04036	0.523657
1827	+	yngB	yngB	0.967697	0.477	0.841105	0.281	1.2148	0.937984	0.878412	0.324	1.06433	0.5915	0.758835	0.147		2.00036	0.849	1.18124	0.773985
1828	+	yngC	yngC	5.05013	0.953	0.369532	0.0475	1.16583	0.902139	0.831032	0.2805	1.06729	0.589	0.951084	0.4095		1.00063	0.501	0.813428	0.182894
1829	-	yngD	yngD	2.36307	0.962	0.426538	0.0665	1.05222	0.676007	0.824871	0.256	1.19913	0.744	0.984153	0.4795		2.41148	0.981	0.823921	0.277012
1830	-	yngE	yngE	38.6158	1	0.293649	0.006	1.32505	0.979978	0.881533	0.3365	1.27625	0.835	0.879694	0.2845		2.35528	0.992	1.28662	0.756525
1831	-	yngF	yngF	35.702	1	0.307539	0.0075	1.32957	0.953562	0.800854	0.228	1.25313	0.82	0.88802	0.303		2.46333	0.997	0.593964	0.0743606
1832	-	yngG	yngG	72.6874	1	0.323524	0.014	1.18329	0.875591	0.75671	0.187	1.15302	0.7205	0.890114	0.326		2.19214	0.991	1.88605	0.955899
1833	-	yngH	yngH	57.9178	1	0.361107	0.009	1.16719	0.876205	0.789841	0.2075	1.14214	0.69	0.853964	0.2455		2.19693	0.994	0.711928	0.134953
1834	-	yngI	yngI	61.9788	1	0.345731	0.0145	1.15788	0.877613	0.786084	0.198	1.26769	0.845	0.845381	0.245		2.24014	0.989	3.9805	0.992255
1835	-	yngJ	yngJ	37.6464	1	0.343811	0.0125	1.15643	0.858763	0.687381	0.1305	1.23535	0.8	0.890787	0.316		2.24409	0.983	2.57591	0.995595
1836	-	ynzE	ynzE	1.83394	0.785	0.655363	0.227	NA	NA	1.45265	0.871	0.614955	0.043	0.301766	0.0005		1.96954	0.85	3.13829	0.956332
1837	-	yngK	yngK	4.33596	0.996	1.00138	0.5025	1.46608	0.993452	9.73862	1	0.357633	0.0025	0.18625	0		2.07495	0.868	12.7275	0.999476
1838	-	yngL	yngL	1.15023	0.559	0.823822	0.35	1.22761	0.860999	1.10664	0.632	1.0889	0.6045	0.697314	0.2265		0.536759	0.174	0.901599	0.460969
1839	-	ppsE	ppsE	1.37708	0.807	0.511134	0.035	1.11092	0.793679	0.794728	0.239	0.973182	0.4525	1.01079	0.518		0.635705	0.06	2.23716	0.991318
1840	-	ppsD	ppsD	1.35552	0.801	0.491646	0.04	1.26616	0.926772	0.697841	0.1535	0.936948	0.3945	1.06828	0.609		0.57515	0.046	2.2081	0.99416
1841	-	ppsC	ppsC	NA	NA	NA	NA	NA	NA	NA	NA	NA	NA	NA	NA	poor	NA	NA	1.93762	0.950188
1842	-	ppsB	ppsB	0.539258	0.093	0.922813	0.4	1.20681	0.876236	1.19171	0.7215	0.824497	0.22	0.829744	0.2265		0.548006	0.024	0.864054	0.261741
1843	-	ppsA	ppsA	0.910222	0.413	1.10358	0.576	NA	NA	1.03376	0.535	0.997269	0.497	1.12317	0.682	2 spots on each array (only one is OK)	0.515172	0.016	0.461188	0.0106197
1844	-	pbp	dacC	0.565421	0.089	1.4712	0.861	1.03177	0.613464	0.810947	0.259	0.97374	0.4535	1.15942	0.7505		0.507773	0.044	0.797754	0.159882
1845	-	yoxA	yoxA	0.416954	0.021	1.54908	0.894	1.06029	0.671392	0.882103	0.339	1.00876	0.515	1.13583	0.7135		0.462335	0.034	0.733038	0.100298
1846	-	yoeA	yoeA	0.373696	0.053	1.32838	0.7835	1.21596	0.940199	0.872312	0.3155	0.957715	0.4415	1.02142	0.532		0.302958	0.042	1.41389	0.911494
1847	+	yoeB	yoeB	1.34713	0.735	1.23006	0.7415	0.268869	0.000105451	1.20945	0.7205	1.11646	0.6625	1.95153	0.9795		1.09975	0.637	0.85756	0.244098
1848	-	yoeC	yoeC	NA	NA	1.24976	0.657	NA	NA	1.03317	0.542	1.34963	0.7555	NA	NA		NA	NA	0.233293	0.00476754
1849	-	yoeD	yoeD	NA	NA	NA	NA	NA	NA	1.0982	0.64	NA	NA	NA	NA		0.21372	0.03	0.339832	0.0382483
1850	+	ggt	ggt	0.532141	0.064	2.57158	0.9865	0.449402	0.00104595	1.00133	0.5025	1.13722	0.705	1.1558	0.743		0.559217	0.117	1.51567	0.742872
1851	-	yofA	yofA	0.66774	0.188	4.02554	0.967	1.50955	0.992544	0.981848	0.4695	0.839906	0.2255	0.763084	0.1235		1.11113	0.568	1.68459	0.970198
1852	+	yogA	yogA	0.906604	0.435	1.26595	0.763	1.60313	0.984255	0.787771	0.2165	1.03372	0.5415	1.04778	0.5765		0.6429	0.233	0.724057	0.100711
1853	-	gltB	gltB	NA	NA	NA	NA	NA	NA	NA	NA	NA	NA	NA	NA	poor	NA	NA	0.692746	0.0735525
1854	-	gltA	gltA	0.48306	0.061	1.45887	0.765	1.071	0.716293	0.928775	0.4105	0.902756	0.336	0.848858	0.249		0.853383	0.287	0.847379	0.229838
1855	+	gltC	gltC	0.775167	0.294	1.57404	0.7995	1.25795	0.956596	0.584041	0.0535	1.01567	0.5225	0.951464	0.4115		0.834415	0.331	0.818081	0.186606
1856	-	proJ	proJ	7.08202	1	2.32652	0.9455	0.909512	0.26944	0.607153	0.0685	1.04061	0.5655	1.23729	0.81		1.79843	0.964	0.401578	0.00730419
1857	-	proH	proH	5.84253	1	2.60577	0.988	0.976852	0.441908	0.547353	0.0515	1.03821	0.554	1.32302	0.8565		7.66101	0.982	0.366167	0.0106668
1858	-	rtp	rtp	0.688065	0.343	NA	NA	NA	NA	0.676863	0.1465	NA	NA	NA	NA		NA	NA	1.19451	0.662335
1859	-	yoxD	yoxD	1.75741	0.877	0.945731	0.434	0.929253	0.311139	0.690064	0.122	1.32718	0.8145	1.04128	0.5635		1.2632	0.745	0.323073	0.00166297
1860	+	yoxC	yoxC	NA	NA	NA	NA	NA	NA	NA	NA	NA	NA	NA	NA		NA	NA	0.519559	0.0285418
1861	+	yoxB	yoxB	1.05635	0.53	0.908279	0.4295	NA	NA	0.99691	0.498	0.921725	0.4345	NA	NA		NA	NA	0.835624	0.225441
1862	+	yoaA	yoaA	0.984282	0.491	1.2003	0.627	NA	NA	0.846373	0.289	1.15004	0.705	1.23432	0.796		1.12718	0.585	0.531538	0.097917
1863	-	yoaB	yoaB	1.51782	0.826	3.41671	0.9895	1.37377	0.98432	0.770259	0.1785	0.960072	0.427	0.709183	0.0735		NA	NA	1.33579	0.850781
1864	-	yoaC	yoaC	3.32764	0.861	1.69861	0.8525	1.2672	0.95392	0.704539	0.12	0.973799	0.463	1.05321	0.583		0.820424	0.383	2.22505	0.908294
1865	-	yoaD	yoaD	1.3452	0.638	2.43994	0.959	1.3786	0.980387	0.809143	0.254	0.997642	0.497	1.09905	0.6445		0.6457	0.248	0.57224	0.0221818
1866	+	yoaE	yoaE	0.672803	0.123	1.68532	0.8295	1.31158	0.976601	0.713468	0.161	0.942412	0.4015	1.536	0.958		0.925285	0.463	0.669207	0.0564218
1867	+	yoaF	yoaF	0.713043	0.371	1.12513	0.5895	1.04132	0.606012	0.699335	0.1275	1.34691	0.84	1.33086	0.7365		NA	NA	0.470533	0.00786146
1868	-	yoaG	yoaG	0.710578	0.179	0.664144	0.104	1.31036	0.970962	1.00632	0.512	0.910194	0.3625	0.945126	0.396		1.52439	0.767	0.532692	0.0353639
1869	+	absent	yozQ	NA	NA	NA	NA	NA	NA	NA	NA	NA	NA	NA	NA		NA	NA	NA	NA
1870	-	yoaH	yoaH	0.291884	0.008	0.671686	0.232	0.942448	0.297373	0.914665	0.38	1.14199	0.6825	1.01742	0.5325		0.783688	0.255	1.09331	0.657063
1871	+	yoaI	yoaI	0.523865	0.081	1.08478	0.5685	0.726444	0.0194961	2.1136	0.977	3.91486	0.9915	4.68026	0.9985		NA	NA	1.99185	0.967121
1872	-	yoaJ	yoaJ	0.457208	0.109	1.04556	0.541	0.754511	0.0551158	0.82009	0.2625	1.83087	0.973	2.54538	0.999		0.491251	0.044	0.861922	0.277889
1873	-	yoaK	yoaK	0.717574	0.274	1.07692	0.566	0.897294	0.219393	1.03434	0.547	1.27909	0.8445	1.43325	0.936		0.974872	0.485	0.952932	0.461386
1874	+	pelB	pelB	0.934807	0.434	1.39333	0.829	0.872429	0.129179	0.947318	0.4105	1.03203	0.549	1.11271	0.6855		0.901936	0.427	2.30234	0.95067
1875	+	yoaM	yoaM	0.896937	0.43	0.950018	0.4395	0.727739	0.0270062	1.29722	0.7975	0.871249	0.306	0.777137	0.1445		0.290258	0.055	0.758606	0.353738
1876	-	yoaN	yoaN	1.55119	0.758	0.773371	0.2045	0.6045	0.0161956	22.5859	0.999	0.266262	0.0025	0.0798779	0		1.4519	0.722	8.86646	0.998113
1877	-	yoaO	yoaO	0.883833	0.439	1.17148	0.622	0.761401	0.061118	1.257	0.7955	1.22664	0.7455	0.318965	0.075		NA	NA	0.547671	0.023575
1878	-	yoaP	yoaP	0.882075	0.401	1.07441	0.5595	0.834197	0.104965	1.04135	0.5525	1.43614	0.776	1.26193	0.8445		NA	NA	1.24415	0.818107
1879	+	yoaQ	yoaQ	3.61213	0.971	1.38489	0.8355	1.23893	0.948333	0.66396	0.0945	1.04662	0.5575	1.28361	0.878		NA	NA	2.14721	0.980187
1880	-	yozF	yozF	1.40733	0.738	1.46525	0.773	1.29709	0.971171	0.767486	0.19	1.08635	0.617	1.14154	0.6335		NA	NA	0.895919	0.440013
1881	-	yoaR	yoaR	1.74808	0.8	1.14759	0.6145	1.00265	0.509301	0.863769	0.3065	1.09035	0.636	1.10413	0.645		NA	NA	0.367355	0.00975779
1882	+	yoaS	yoaS	1.29969	0.717	1.24232	0.668	1.10893	0.749933	0.75785	0.182	0.999727	0.4995	0.948933	0.4145		0.822208	0.377	0.658098	0.0530127
1883	+	yozG	yozG	NA	NA	NA	NA	NA	NA	0.697724	0.153	0.735211	0.2555	NA	NA		NA	NA	0.740058	0.176765
1884	+	yoaT	yoaT	4.87289	0.942	1.27612	0.7675	0.924197	0.24008	0.728641	0.1565	1.11982	0.6775	2.5297	0.945		NA	NA	0.881637	0.320292
1885	-	yoaU	yoaU	2.48543	0.926	1.13099	0.608	0.714084	0.0113022	0.812155	0.233	1.18104	0.749	1.01773	0.532		NA	NA	1.19462	0.707933
1886	+	yoaV	yoaV	NA	NA	1.33568	0.784	0.494605	0.000631415	0.959663	0.4395	0.90693	0.3385	1.21462	0.7765		0.73592	0.288	1.07046	0.613932
1887	-	yoaW	yoaW	1.59275	0.851	1.38015	0.838	0.599466	0.00313804	0.878346	0.3305	0.94142	0.4115	1.07534	0.609		1.42337	0.821	1.21477	0.644965
1888	-	yoaZ	yoaZ	0.738079	0.304	1.51148	0.8865	0.590185	0.00239047	1.11239	0.644	1.01518	0.528	1.18012	0.759		NA	NA	1.06815	0.617247
1889	+	penP	penP	0.405691	0.032	1.31866	0.7235	0.614821	0.00368727	1.00074	0.5005	1.07713	0.636	1.5674	0.9495		0.542449	0.173	1.10927	0.671994
1890	-	yobA	yobA	0.46708	0.137	NA	NA	NA	NA	0.781935	0.226	1.1068	0.5835	NA	NA		NA	NA	0.488468	0.0840961
1891	+	yobB	yobB	0.289466	0.003	1.07685	0.589	0.888473	0.173945	0.936879	0.4075	1.08793	0.6475	1.35919	0.8745		NA	NA	1.19622	0.768475
1892	-	pps	pps	0.15909	0.004	1.28406	0.711	1.01995	0.550102	0.89598	0.393	1.15793	0.6935	1.13103	0.695		NA	NA	1.61284	0.95958
1893	-	xynA	xynA	0.364705	0.027	1.44823	0.8545	0.620595	0.0180776	0.664534	0.1	1.0622	0.61	1.07777	0.6265		1.41118	0.824	0.965545	0.440888
1894	+	yobD	yobD	0.693838	0.356	0.865315	0.385	0.602269	0.0111523	0.999777	0.4995	0.93107	0.4315	1.46911	0.803		NA	NA	0.959578	0.446497
1895	-	yozH	yozH	0.67442	0.217	1.25471	0.6505	NA	NA	1.10465	0.632	NA	NA	1.22904	0.671		1.84028	0.927	0.610603	0.124836
1896	+	yozI	yozI	0.958327	0.465	0.77413	0.257	0.900921	0.210462	0.741068	0.172	0.948262	0.4565	1.05759	0.5785		1.4782	0.841	0.780834	0.338939
1897	+	yobE	yobE	1.03767	0.53	0.903484	0.408	0.603395	0.00404685	0.943486	0.416	1.04726	0.5805	1.08445	0.6375		1.05489	0.581	0.884847	0.288552
1898	-	yobF	yobF	0.632675	0.124	1.54197	0.8045	0.435497	0.000255541	1.15899	0.7015	0.934445	0.3975	1.24017	0.8195		2.03073	0.918	0.889931	0.340082
1899	-	yozJ	yozJ	1.48999	0.635	1.46337	0.778	0.435181	0.00130485	0.772851	0.1895	0.988334	0.4855	1.44534	0.8685		1.8377	0.842	1.80834	0.927424
1900	+	rapK	rapK	0.757111	0.262	1.36885	0.8265	0.476124	0.000582297	1.21057	0.743	0.906528	0.337	1.38799	0.8405		3.61082	0.949	0.244981	0.0119003
1901	+	phrK	phrK	NA	NA	1.08948	0.573	NA	NA	0.990631	0.493	NA	NA	0.902107	0.416		NA	NA	NA	NA
1902	-	yobH	yobH	0.755361	0.312	1.12533	0.606	0.636842	0.0411871	1.13668	0.6615	1.0715	0.6065	0.83252	0.2235		NA	NA	1.21035	0.645264
1903	-	yozK	yozK	0.683676	0.365	NA	NA	NA	NA	0.980307	0.4705	NA	NA	NA	NA		NA	NA	0.964884	0.464139
1904	-	yozL	yozL	NA	NA	2.07304	0.8915	NA	NA	0.743574	0.276	NA	NA	NA	NA		NA	NA	0.250218	0.00391373
1905	+	yozM	yozM	0.919354	0.46	0.989737	0.494	0.962871	0.400319	1.33766	0.787	1.12111	0.6735	1.22899	0.704		NA	NA	0.989688	0.487099
1906	-	yobI	yobI	NA	NA	NA	NA	NA	NA	NA	NA	NA	NA	NA	NA	poor	NA	NA	1.29981	0.870915
1907	-	yobJ	yobJ	0.544409	0.171	1.28023	0.68	0.328757	0.000125193	0.908589	0.3715	1.17809	0.7155	0.936053	0.4135		1.01706	0.511	0.567893	0.0213902
1908	-	yobK	yobK	0.511829	0.106	1.08875	0.6125	0.897359	0.243059	1.01569	0.523	0.930984	0.401	1.21493	0.659		0.8163	0.294	0.365525	0.00387917
1909	-	yobL	yobL	0.661899	0.153	1.54088	0.8945	0.324715	0.000614205	1.03963	0.556	1.016	0.5325	1.14628	0.7005		0.662376	0.265	0.73029	0.162067
1910	-	yobM	yobM	0.848633	0.439	1.05979	0.5465	0.59119	0.00731137	0.783171	0.199	0.910795	0.37	NA	NA		NA	NA	0.851159	0.234407
1911	+	yobN	yobN	10.897	1	0.365811	0.007	0.574924	0.00247884	0.822993	0.2375	1.14802	0.7235	1.20818	0.773		4.68448	0.978	1.27497	0.773166
1912	+	yobO	yobO	0.642057	0.273	0.674911	0.124	0.887358	0.189614	1.03001	0.548	1.02476	0.5405	1.01507	0.5255		0.588624	0.035	0.751555	0.111934
1913	-	csaA	csaA	0.69666	0.298	1.00539	0.5065	1.1511	0.790073	1.05002	0.5625	1.32556	0.8285	1.37914	0.9035		NA	NA	0.579228	0.0524024
1914	-	yobQ	yobQ	1.31685	0.736	0.744174	0.181	1.03753	0.613162	1.04341	0.561	1.07746	0.6205	1.36412	0.884		1.27176	0.72	0.357904	0.00236539
1915	-	yobR	yobR	0.996118	0.496	1.10143	0.636	1.14144	0.84345	0.963235	0.443	1.1	0.671	1.4071	0.9165		1.14649	0.654	0.693619	0.107509
1916	-	yobS	yobS	0.865797	0.364	1.38938	0.828	1.15664	0.814133	0.860543	0.295	1.09146	0.631	1.05706	0.553		NA	NA	0.383753	0.00423956
1917	-	yobT	yobT	0.588029	0.065	1.34503	0.7195	NA	NA	1.01817	0.514	1.46664	0.9105	1.09055	0.584		NA	NA	1.85746	0.887855
1918	-	yobU	yobU	0.615385	0.297	1.29765	0.712	NA	NA	1.70303	0.854	1.30881	0.813	1.16581	0.6845		NA	NA	1.16696	0.672744
1919	-	yobV	yobV	0.922149	0.441	1.17366	0.6305	1.16994	0.822931	1.0379	0.5475	1.22434	0.75	1.30912	0.79		NA	NA	0.909102	0.447639
1920	+	yobW	yobW	11.3868	0.999	0.540766	0.116	1.04272	0.592571	0.93855	0.415	2.99179	0.9975	5.92398	1		NA	NA	0.373916	0.0349784
1921	-	yozA	yozA	1.09376	0.583	0.964507	0.4525	1.01195	0.53494	0.873529	0.313	1.25091	0.8005	1.38098	0.8145		NA	NA	0.411625	0.0239725
1922	+	yocA	yocA	0.73101	0.189	1.16886	0.6525	0.932425	0.314812	0.987115	0.484	0.771842	0.144	0.802854	0.182		0.596715	0.13	1.12854	0.653959
1923	-	yozB	yozB	0.837	0.315	0.67357	0.11	0.931424	0.280437	1.14111	0.6665	0.824699	0.2065	0.61047	0.051		0.907844	0.402	1.07009	0.620103
1924	-	yocB	yocB	0.634877	0.241	NA	NA	0.990378	0.473885	0.9141	0.38	0.988906	0.49	0.853438	0.269		1.00384	0.502	1.44414	0.931177
1925	+	yocC	yocC	0.790431	0.41	NA	NA	NA	NA	1.20273	0.7295	0.852637	0.2875	0.678634	0.092		NA	NA	2.02254	0.936921
1926	+	yocD	yocD	0.152892	0.059	1.40191	0.842	1.08586	0.761184	1.20097	0.7355	0.838001	0.221	0.760034	0.1335		0.906698	0.43	0.628745	0.0832045
1927	+	yocE	des	1.97672	0.964	1.10425	0.6165	0.954401	0.358283	0.632332	0.11	0.874962	0.295	0.754539	0.1405		0.95067	0.465	0.520664	0.0139483
1928	+	yocF	yocF	3.5438	0.994	0.925133	0.408	0.964209	0.372389	0.994354	0.4935	1.00929	0.5155	0.890165	0.2985		1.16227	0.606	0.724934	0.0940535
1929	+	yocG	yocG	5.6343	0.998	0.701817	0.236	1.10423	0.74858	0.922814	0.3885	1.02014	0.529	0.991719	0.486		NA	NA	0.651295	0.0568799
1930	-	yocH	yocH	1.66017	0.922	1.14622	0.6365	0.740545	0.0217836	1.10516	0.6195	0.852259	0.2615	0.776772	0.135		0.850772	0.258	2.41719	0.994788
1931	-	yocI	yocI	0.81186	0.315	1.38491	0.8145	1.04334	0.653582	0.860124	0.2885	1.01481	0.5275	1.09911	0.665		0.799166	0.36	0.779328	0.14452
1932	-	yocJ	yocJ	1.01225	0.504	1.491	0.8805	1.15767	0.882622	0.803657	0.2345	1.15573	0.733	1.06761	0.614		NA	NA	0.886734	0.315492
1933	-	yocK	yocK	5.44712	0.997	0.725997	0.1695	1.10046	0.801943	0.987744	0.4825	1.14171	0.7035	1.06448	0.607		3.31126	0.989	0.812469	0.188106
1934	-	yocL	yocL	2.98826	0.992	0.904957	0.384	1.2761	0.96771	0.758641	0.1825	1.1325	0.679	1.01194	0.5105		0.987378	0.491	0.467419	0.0167116
1935	-	yocM	yocM	8.09902	1	1.10371	0.6195	1.3791	0.986791	0.659222	0.091	1.13256	0.685	1.17874	0.755		1.71674	0.937	0.618197	0.0328894
1936	+	yozN	yozN	8.27739	1	0.912412	0.3865	1.07791	0.746644	0.707715	0.1225	1.06321	0.59	1.04195	0.542		NA	NA	0.709602	0.163516
1937	+	yocN	yocN	3.00245	0.952	0.805535	0.321	1.15981	0.887867	0.947528	0.4275	1.33585	0.837	1.09962	0.6345		2.33985	0.964	0.684526	0.0723842
1938	-	yozO	yozO	0.897029	0.442	0.662707	0.2075	1.24536	0.947292	0.795788	0.229	1.04522	0.544	1.05552	0.587		NA	NA	0.734751	0.128342
1939	-	yozC	yozC	NA	NA	1.12752	0.601	NA	NA	0.8423	0.26	1.22386	0.6625	0.954294	0.4385		NA	NA	0.88098	0.296497
1940	+	dhaS	dhaS	0.247579	0.105	1.55823	0.889	0.975442	0.436685	1.10342	0.6335	1.03652	0.558	0.89264	0.3185		0.701309	0.271	0.828655	0.202504
1941	+	sqhC	sqhC	21.0519	0.999	1.29787	0.7815	1.3117	0.961783	0.542953	0.039	1.01338	0.524	1.02596	0.5465		1.37625	0.868	1.28011	0.800691
1942	+	sodF	sodF	12.7893	0.97	1.21466	0.7335	1.14634	0.858329	0.566829	0.05	1.06873	0.6065	1.06669	0.6125		1.36504	0.676	0.858169	0.246025
1943	-	yocR	yocR	6.18596	0.999	0.831196	0.272	1.26102	0.916574	0.642625	0.0715	1.06761	0.601	1.26376	0.827		1.25757	0.737	1.53801	0.899544
1944	+	yocS	yocS	0.865944	0.376	0.855814	0.3325	1.39763	0.988088	0.874853	0.3285	0.421481	0.0985	1.41412	0.926		0.798226	0.255	0.593071	0.112763
1945	-	odhB	odhB	1.10763	0.55	1.35721	0.826	0.938525	0.340107	0.855659	0.28	0.945526	0.417	0.932691	0.387		0.760781	0.32	1.24671	0.798028
1946	-	odhA	odhA	0.788185	0.263	1.44014	0.865	1.06396	0.708004	0.89548	0.3575	0.965386	0.447	0.950865	0.417		0.791114	0.175	1.31381	0.855725
1947	-	yojO	yojO	0.955517	0.454	0.69493	0.2555	1.08311	0.626113	0.999383	0.4995	0.693874	0.186	0.961565	0.449		0.869101	0.332	1.18813	0.706678
1948	-	yojN	yojN	1.01455	0.515	1.1342	0.6535	1.17952	0.914078	0.899377	0.3565	1.08359	0.619	1.00094	0.501		0.871479	0.301	0.641898	0.0447308
1949	-	yojM	yojM	0.65658	0.142	1.0287	0.5275	0.938184	0.303939	1.07478	0.6	1.15703	0.726	1.24243	0.821		NA	NA	0.51752	0.0253948
1950	-	yojL	yojL	0.434867	0.022	1.39886	0.82	0.991028	0.47358	0.910344	0.3665	0.919718	0.365	1.33	0.838		0.434426	0.011	0.557481	0.0180697
1951	-	yojK	yojK	0.986333	0.486	0.751038	0.287	1.11343	0.752785	1.04059	0.5605	1.15044	0.616	1.03948	0.557		0.616559	0.247	0.912257	0.371333
1952	-	yojJ	yojJ	1.13545	0.595	0.739418	0.1685	1.05868	0.694792	0.955142	0.432	1.29274	0.8445	1.29152	0.815		0.463892	0.13	1.7827	0.920359
1953	+	yojI	yojI	0.668132	0.159	1.21233	0.729	1.55959	0.996176	0.856223	0.2925	1.1046	0.662	0.99545	0.489		0.866894	0.36	0.916687	0.355334
1954	+	yojH	yojH	0.537549	0.108	1.12583	0.596	1.41068	0.982159	0.861461	0.3165	1.00782	0.511	1.07212	0.5875		0.442433	0.114	1.69506	0.950157
1955	-	yojG	yojG	0.710032	0.294	1.30774	0.805	1.10903	0.814307	0.831132	0.255	1.19123	0.72	0.995972	0.495		0.992633	0.494	0.788985	0.177406
1956	-	yojF	yojF	0.654278	0.141	0.948458	0.431	1.24994	0.908427	0.719562	0.1455	1.09897	0.6435	0.999057	0.4995		0.919282	0.389	0.643212	0.044172
1957	-	yojE	yojE	1.22061	0.681	1.04749	0.537	1.24766	0.947833	1.36633	0.837	0.780766	0.183	0.54355	0.02		0.817138	0.285	1.12268	0.697437
1958	+	absent	yozR	NA	NA	NA	NA	NA	NA	NA	NA	NA	NA	NA	NA		NA	NA	NA	NA
1959	-	yojC	yojC	0.471833	0.159	NA	NA	NA	NA	4.29326	0.995	1.27613	0.7175	0.856197	0.282		0.550805	0.163	0.495245	0.0476821
1960	-	yojB	yojB	0.500098	0.158	1.11686	0.583	NA	NA	2.60671	0.9905	4.10104	0.9995	2.14365	0.9885	2 spots on each array (only one is OK)	0.287644	0.063	0.63763	0.124554
1961	-	yojA	yojA	0.904686	0.464	1.09077	0.567	NA	NA	1.1334	0.6555	0.805254	0.21	0.451908	0.008		0.47998	0.126	0.890305	0.308444
1962	+	yodA	yodA	NA	NA	0.907498	0.431	1.1694	0.859534	0.868432	0.324	0.854039	0.2635	NA	NA		NA	NA	0.705222	0.0962054
1963	-	yodB	yodB	NA	NA	NA	NA	NA	NA	NA	NA	NA	NA	NA	NA		NA	NA	1.01098	0.519134
1964	+	yodC	yodC	0.490215	0.074	1.14597	0.618	1.31602	0.931922	0.954554	0.4375	0.871676	0.2925	0.596173	0.03		0.706593	0.298	1.22096	0.811636
1965	-	yodD	yodD	0.837228	0.379	0.89871	0.3825	1.34231	0.937579	0.730008	0.1485	1.0342	0.5485	0.756185	0.108		NA	NA	0.557356	0.0270578
1966	-	yodE	yodE	1.03363	0.534	1.1559	0.609	1.15437	0.88368	0.946355	0.404	0.897566	0.3385	0.814079	0.202		0.674901	0.145	1.10049	0.6219
1967	+	yodF	yodF	0.573418	0.068	1.67984	0.846	2.06039	0.998223	0.686888	0.101	1.13114	0.692	1.32454	0.8765		NA	NA	1.25326	0.792687
1968	-	ctpA	ctpA	1.89748	0.976	0.988432	0.4875	0.564594	0.00424086	0.994422	0.493	1.04613	0.5825	1.1055	0.667		1.2201	0.74	0.781127	0.151844
1969	+	yodH	yodH	0.87992	0.451	0.937889	0.4515	NA	NA	7.91419	0.998	1.67689	0.971	1.82484	0.9595		NA	NA	3.62422	0.998522
1970	+	yodI	yodI	1.24262	0.588	0.948492	0.4565	NA	NA	5.85236	0.9985	2.16986	0.994	2.84466	0.999		NA	NA	1.18427	0.777229
1971	-	yodJ	yodJ	NA	NA	NA	NA	NA	NA	NA	NA	1.51555	0.887	3.33526	0.9985		NA	NA	0.392744	0.00424809
1972	-	deoD	deoD	1.30104	0.697	0.840554	0.297	0.902135	0.182305	1.09568	0.5915	1.67062	0.9615	2.65755	0.9995		0.882568	0.302	0.512025	0.0141282
1973	-	yodL	yodL	0.312924	0.033	1.04622	0.5285	0.939526	0.297947	1.14847	0.6785	1.0722	0.608	1.062	0.603		NA	NA	0.935653	0.381331
1974	-	yodM	yodM	3.48589	0.971	0.595788	0.1605	0.850553	0.154456	1.44648	0.8625	0.972885	0.4495	1.00553	0.5115		NA	NA	1.30112	0.838071
1975	-	yozD	yozD	20.5916	0.992	NA	NA	NA	NA	0.680623	0.128	NA	NA	5.21151	0.998		NA	NA	1.29679	0.863103
1976	-	yodN	yodN	35.6563	0.986	0.541707	0.127	0.985955	0.450558	2.30545	0.887	33.4418	0.9865	7.48717	1		3.34567	0.934	1.07139	0.588416
1977	-	yozE	yozE	4.37431	0.961	0.73211	0.248	0.946612	0.311559	0.952948	0.438	1.49533	0.8935	1.23742	0.7225		NA	NA	0.626103	0.059698
1978	-	yodO	kamA	27.7414	1	0.769887	0.202	0.785724	0.0598859	0.701385	0.1215	1.23767	0.809	0.954893	0.4345		2.02202	0.986	1.29003	0.775575
1979	-	yodP	yodP	42.9736	1	0.83983	0.287	0.938346	0.290044	0.708546	0.1215	1.2743	0.82	1.00238	0.506		2.16004	0.987	1.26754	0.826396
1980	-	argE	yodQ	7.79084	1	0.845465	0.294	0.857352	0.108859	0.474332	0.035	1.2385	0.8235	1.05344	0.5815		2.18466	0.992	1.09846	0.65337
1981	-	yodR	yodR	52.9048	1	0.712114	0.141	0.826806	0.0784001	0.497916	0.0345	1.26312	0.8055	1.21657	0.7745		2.38592	0.995	1.36858	0.778875
1982	-	yodS	yodS	20.8589	1	0.620329	0.094	0.874443	0.137937	0.591275	0.0705	1.26527	0.8135	1.0982	0.6295		2.29225	0.989	0.952661	0.463002
1983	-	yodT	yodT	50.4004	1	0.811269	0.2535	0.942267	0.294058	0.662759	0.1025	1.28911	0.843	1.13052	0.672		2.17655	0.996	1.33744	0.879545
1984	-	cgeE	cgeE	0.659649	0.179	0.901116	0.3775	1.07781	0.734994	0.78374	0.1965	6.06427	0.999	7.40266	1		0.795188	0.325	0.978735	0.464441
1985	-	cgeD	cgeD	0.799827	0.284	0.936463	0.4195	1.16528	0.900515	0.956814	0.442	5.43942	0.999	9.04461	0.9995		1.44429	0.765	0.977079	0.45941
1986	-	cgeC	cgeC	NA	NA	0.906288	0.4335	NA	NA	1.21495	0.751	10.4805	1	12.7155	0.9995		NA	NA	0.948121	0.459043
1987	+	cgeA	cgeA	1.16647	0.562	NA	NA	1.01216	0.532091	2.32876	0.98	7.28936	1	17.7615	1		NA	NA	1.83639	0.981164
1988	+	cgeB	cgeB	0.812018	0.344	1.35407	0.732	1.21303	0.937131	1.67374	0.9365	27.0119	1	31.7663	1		1.07646	0.548	12.4711	0.999857
1989	-	yodV	phy	0.912897	0.44	0.936761	0.45	1.10837	0.816024	0.971329	0.4585	1.45676	0.932	1.59811	0.9595		1.42761	0.764	0.768977	0.142864
1990	+	yodU	yodU	0.664419	0.255	1.11564	0.6325	0.7911	0.03808	1.08774	0.61	6.81464	0.999	12.3942	1		NA	NA	0.618531	0.254996
1991	-	yotN	yotN	NA	NA	NA	NA	NA	NA	NA	NA	NA	NA	NA	NA	SP b	NA	NA	0.949125	0.420753
1992	-	yotM	yotM	NA	NA	NA	NA	NA	NA	NA	NA	NA	NA	NA	NA	SP b	NA	NA	1.43719	0.893149
1993	+	yotL	yotL	NA	NA	NA	NA	NA	NA	NA	NA	NA	NA	NA	NA	SP b	NA	NA	0.912364	0.404097
[truncated: 2,134 more rows]
[truncated: 1 more columns]
