# Supplementary material for: The Program of Gene Transcription for a Single Differentiating Cell Type during Sporulation in Bacillus subtilis
Source: PLoS Biol. 2004 Sep 21;2(10):e328. doi: 10.1371/journal.pbio.0020328 (PMC517825; doi:10.1371/journal.pbio.0020328)
Supplement: Table S2 — (351 KB XLS). [file pbio.0020328.st002.xls]

## Sheet: Sheet1
POSSIBLE OPERON ORGANIZATION	GENE	PROMOTER PREDICTION					GENE	TRANSCRIPTIONAL PROFILING EXPERIMENTS												GENE	SpoIIID BINDING (Electrophoretic Mobility Shift Assay and computational search)						GENE	PRESUMED FUNCTION (SubtiList and Swiss-Prot)	Category (SubtiList)	GENE	Synonyms	SEARCH FOR PARALOGS		GENE	SEARCH FOR ORTHOLOGUES								GENE	PREDICTION TRANSMEMBRANE SEGMENTS
		-35	Spacing	-10	Transcription start	distance to AUG		SigE DATA:			SigE DATA:			SpoIIID DATA:			GerR DATA:				Primers used for EMSA	Result EMSA	Binding site	BioProspector/BioOptimizer analysis								high similarity	low similarity		B. anthracis	B. cereus	B. halodurans	O. iheyensis	C.acetobutylicum	C.perfringens	L. monocytogenes	L. innocua		From TM pred server (http://www.ch.embnet.org/software/TMPRED_form.html)
		TCATATT	"13-15"	CATANANT	(bold and underlined)	(from last bp of -10)		INDUCTION			Hour 2.5			Hour 3.5			Hour 3.5							Sequence of predicted site (location calculated from translational start)								BLAST in SUBTILIST	BLAST in SUBTILIST		Ames	ATCC 14579		HTE831	ATCC 824	str. 13	LISTILIST	LISTILIST
								sE			sE			SpoIIID			GerR (YlbO)							Site 1	Site 2	Site 3						E value> 1e-20	1e-20> E value> 1e-4
GENES IDENTIFIED BY TRANSCRIPTIONAL PROFILING EXPERIMENTS COMPARING sigE+ TO sigE- STRAINS:								Ratio	Score		Ratio	Score		Ratio	Score		Ratio	Score														genes indicated in bold characters are mother cell-specific genes
1. sE-CONTROLLED GENES REPRESSED BY SpoIIID:
1.1. Previously identified sE-controlled genes (with transcription start site mapped by primer extension):
1.1. A. Also identified by overexpression of sE
1.1 A. a) SpoIIID binding confirmed by gel-shift
bofA	bofA	GTCTAAA	14	CATAAGCT	TGTACTAGAA	34	bofA	15.1008	0.997		9.61612	1		0.226552	0.002		1.12884	0.852312		bofA	ODR99-100	shifted	footprint	(-29)TAGAACAAGC(-21)	(+32)TAGGACTGGT(+41)	predicted site not confirmed by footprinting	bofA	inhibition of the pro-sigma-K processing machinery	1.8 (Sporulation)	bofA	no	no	no	bofA	bofA (BA0024)	BC0028	bofA	bofA (OB0033)	bofA (CAC0129)	CPE0049	no	no	bofA	3 TMs
		GTGGTCTAAAC	11	CTCATAAGCTT	BioOptimizer prediction-correct	33																	predicted	(-29)TAGAACAAGC(-21)	not predicted	(-210)TGGAACAGGC(-201)
gerM-rph-ysnA-B	gerM	GTCTATT	15	TATACATA	ATAGTACAAA	30	gerM	3.11889	0.998		40.8319	1		0.179272	0		0.857039	0.191015		gerM	PE784-gerM (RACE 2)	shifted	predicted	(+42)TGAGACAAGT(+33)			gerM	germination (cortex hydrolysis) and sporulation (stage II, multiple polar septa)	1.9 (Germination)	gerM	no	no	no	gerM	gerM (BA4716)	BC4495	gerM	OB2107	no	no	no	no	gerM	1 TM (Nter)
		TCGGTCTATTT	12	CGTATACATAA	BioOptimizer prediction-correct	29
	rph	110 bp downstream of gerM stop codon					rph	2.02768	0.987		2.26464	0.978		0.511728	0.044		1.07554	0.742897		rph							rph	ribonuclease PH (EC 2.7.7.56)	3.6 (RNA modification)	rph	no	no	pnpA	rph	rph (BA4715)	BC4494	rph	rph (OB2106)	no [pnpA (CAC1808) (pnpA)]	rnpH (CPE2254)	lmo1238	lin1201	rph	1 TM (mid)
	ysnA	12 bp downstream of rph stop codon					ysnA	2.76694	0.997		2.2856	0.958		0.451637	0.02		0.919129	0.233081		ysnA							ysnA	similar to xanthosine triphosphate pyrophosphatase	5.2 (From other organisms)	ysnA	no	no	no	ysnA	BA4714	BC4493	BH3067	OB2105	CAC2665	CPE2253	lmo1239	lin1202	ysnA	0 TM
	ysnB	10 bp downstream of ysnA stop codon					ysnB	2.39883	0.997		2.04644	0.948		0.377325	0.0105		1.05608	0.670746		ysnB							ysnB	similar to acetyltransferase (calcineurin-like phosphoesterase)	5.2 (From other organisms)	ysnB	no	no	no	ysnB	BA4713	BC4492	BH3066	OB2104	CAC2664	CPE2252	lmo1240	lin1203	ysnB	0 TM
spoIID	spoIID	TCATATT	14	CATAGACT	AGACTAGAGT	37	spoIID	2.4322	0.926		55.2077	1		0.240108	0.003		0.738263	0.0606984		spoIID	Masaya Fujita	shifted	footprint	(-48)AGGGACAAGC(-57)	(-74)TTGGACAGAA (-83)		spoIID	dissolution of the septal cell wall (engulfment and inhibition of septation)	1.8 (Sporulation)	spoIID	spoIIC	lytB	no	spoIID	spoIID (BA5528)	BC5287	spoIID	OB2962	spoIID (CAC2861) and CAC2506	spoIID (CPE2183)	no	no	spoIID	secreted (pred)
		GAGTCATATTA	11	CCCATAGACTA	BioOptimizer prediction-correct	36																	predicted	(-48)AGGGACAAGC(-57)	not predicted
spoIIIAA-AB-AC-AD-AE-AF-AG-AH	spoIIIAA	TCATAAA	13	CATACATT	TTAAAGAAGC	36	spoIIIAA	2.73527	0.981		24.2103	1		0.248177	0.003		0.446655	0.000257855		spoIIIAA	Masaya Fujita	not tested	footprint	(-60)TATGACAAGC(-69)			spoIIIAA	sG regulation, mutants block sporulation after engulfment	1.8 (Sporulation)	spoIIIAA	no	no	no	spoIIIAA	spoIIIAA (BA4417)	BC4193	spoIIIAA	spoIIIAA (OB1894)	CAC2093	spoIIIAA (CPE1833)	no	no	spoIIIAA	1 TM (mid)
		TGTTCATAAAT	12	GTCATAAAGTC	BioOptimizer-inaccurate	no																	predicted	(-60)TATGACAAGC(-69)
	spoIIIAB	1 bp upstream of spoIIIAA stop codon					spoIIIAB	4.43609	0.999		57.544	1		0.19499	0.0015		0.495896	0.000664037		spoIIIAB							spoIIIAB	sG regulation, mutants block sporulation after engulfment	1.8 (Sporulation)	spoIIIAB	no	no	no	spoIIIAB	spoIIIAB (BA4416)	BC4192	spoIIIAB	spoIIIAB (OB1893)	CAC2092	spoIIIAB (CPE1832)	no	no	spoIIIAB	2 TMs (1 Nter)
	spoIIIAC	13 bp downstream					spoIIIAC	4.0738	0.997		9.63829	0.984		0.149405	0.0015		0.566862	0.0030854		spoIIIAC							spoIIIAC	sG regulation, mutants block sporulation after engulfment	1.8 (Sporulation)	spoIIIAC	no	no	no	spoIIIAC	spoIIIAC (BA4415)	BC4191	spoIIIAC	OB1892	CAC2091	spoIIIAC (CPE1831)	no	no	spoIIIAC	2 TMs (1 Nter)
	spoIIIAD	22 bp downstream					spoIIIAD	2.91072	1		27.1019	0.998		0.162416	0.002		0.583427	0.0062778		spoIIIAD							spoIIIAD	sG regulation, mutants block sporulation after engulfment	1.8 (Sporulation)	spoIIIAD	no	no	no	spoIIIAD	spoIIIAD (BA4414)	BC4190	spoIIIAD	spoIIIAD (OB1891)	CAC2090	spoIIIAD (CPE1830)	no	no	spoIIIAD	3-4 TMs (1 Nter)
	spoIIIAE	18 bp downstream					spoIIIAE	2.51768	0.995		32.2849	1		0.177298	0.001		0.764038	0.0509468		spoIIIAE							spoIIIAE	sG regulation, mutants block sporulation after engulfment	1.8 (Sporulation)	spoIIIAE	no	no	no	spoIIIAE	spoIIIAE (BA4413)	BC4189	spoIIIAE	spoIIIAE (OB1890)	CAC2089	spoIIIAE (CPE1829)	no	no	spoIIIAE	8 TMs
	spoIIIAF	overlap					spoIIIAF	2.60615	0.998		47.9733	1		0.207117	0.0005		0.73389	0.0209107		spoIIIAF							spoIIIAF	sG regulation, mutants block sporulation after engulfment	1.8 (Sporulation)	spoIIIAF	no	no	no	spoIIIAF	spoIIIAF (BA4412)	BC4188	spoIIIAF	spoIIIAF (OB1889)	CAC2088	no?	no	no	spoIIIAF	2 TMs (1 Nter)
	spoIIIAG	2 bp upstream					spoIIIAG	2.71644	0.999		21.1349	1		0.395993	0.03		0.670474	0.00583041		spoIIIAG							spoIIIAG	sG regulation, mutants block sporulation after engulfment	1.8 (Sporulation)	spoIIIAG	no	no	no	spoIIIAG	spoIIIAG (BA4411)	BC4187	spoIIIAG	spoIIIAG (OB1888)	CAC2087	spoIIIAG (CPE1827)	no	no	spoIIIAG	1 TM (Nter)
	spoIIIAH	adjacent					spoIIIAH	2.8119	0.999		8.99498	0.999		0.417643	0.0505		0.686817	0.0110144		spoIIIAH							spoIIIAH	sG regulation, mutants block sporulation after engulfment	1.8 (Sporulation)	spoIIIAH	no	no	no	spoIIIAH	BA4410	BC4186	spoIIIAH	spoIIIAH (OB1887)	CAC2086	spoIIIAH (CPE1826)	no	no	spoIIIAH	2 TMs (Nter)
spoIVA	spoIVA-P1	GAATGAA	13	CATACAAA	TAGGGAGAAA (P1)	158	spoIVA-P1	2.37684	0.998		47.4242	1		0.504463	0.044		0.706042	0.0194096		spoIVA-P1	PE815-6	shifted	predicted	(-255)GGGGACAAAG(-264)	(-227)ACAAACAGGA(-218)	(-208)AAAAACAGGT(-217)	spoIVA-P1	required for proper spore cortex formation and coat assembly, morphogenetic protein	1.8 (Sporulation)	spoIVA-P1	spoVP	no	no	spoIVA-P1	spoIVA (BA1530)	BC1509	spoIVA	spoIVA (OB1793)	CAC1713	spoIVA (CPE1753)	no	no	spoIVA-P1	0 TM
		AAGGAATGAAC	10	TGCATACAAAT	BioOptimizer prediction-correct	157
	spoIVA-P2	TCATATT	15	CATACACA	TATAGTGTCC (P2)	71
		ATGTCATATTC	12	GTCATACACAT	BioOptimizer prediction-correct	70
spoIVFA-FB	spoIVFA	GAATATT	14	CATATGAT	GTACAAAC	33	spoIVFA	3.2434	0.997		20.9894	1		0.14562	0.0015		1.09961	0.749995		spoIVFA	ODR67-8	shifted	predicted	(-51)ATGGACAAGA(-42)			spoIVFA	inhibition of SpoIVFB	1.8 (Sporulation)	spoIVFA	bofB, spoVL	no	spoIIQ	spoIVFA	spoIVFA (BA4679)	BC4441	spoIVFA	spoIVFA (OB2048)	no	CPE2135	no	no	spoIVFA	1 TM (mid)
		ACCGAATATTT	11	GACATATGATG	BioOptimizer prediction-correct	32
		AAGTCATTTTT	12	TTAATGTGATA	BioOptimizer-inaccurate	no
	spoIVFB	2 bp upstream					spoIVFB	5.62341	0.977		36.0579	1		0.151405	0.0005		1.20607	0.905043		spoIVFB							spoIVFB	membrane metalloprotease required for the processing of pro-sK to active sK	1.8 (Sporulation)	spoIVFB	no	no	no	spoIVFB	spoIVFB (BA4678)	BC4440	spoIVFB	spoIVFB (OB2047)	CAC1253	CPE2134	no	no	spoIVFB	3-4 TMs
rplU not included in final total	rplU	downstream of spoIVFB (read-through?)					rplU	1.85043	0.844		1.96035	0.76		0.428145	0.017		1.00424	0.514432		rplU
ysxB not included in final total	ysxB	downstream					ysxB	2.22344	0.865		3.4287	0.904		0.436462	0.013		1.04221	0.642557		ysxB
spoVD	spoVD	TTCTACC	14	CATAAAAT	GAAACAAG	32	spoVD	3.14051	0.998		43.451	1		0.210971	0.002		0.83815	0.2615		spoVD			footprint	(-48)TTGGACAGGT(-57)	(-33)TGAAACAAGC(-24)		spoVD	penicillin-binding protein (spore cortex)	1.1 (Cell wall)	spoVD	no	pbpB, pbpC, pbpA, pbpI (yrrR), ykuA	ponA, pbpD, pbpF	spoVD	BA4054	BC3915	spoVD	spoVD (OB1465)	spoVD (CAC0329)	spoVD (CPE0564)	no [pbpB]	no [pbpB]	spoVD	3 TMs
		TCGTTCTACCT	11	GGCATAAAATG	BioOptimizer prediction-correct	31																	predicted	(-48)TTGGACAGGT(-57)	not predicted
spoVE-murG-B	spoVE	ACATGTT	13	CATATGCT	TAAGTAAGGG (P2)	67	spoVE	5.94292	0.98		3.16228	0.988		0.346275	0.006		0.918143	0.38		spoVE	Masaya Fujita	shifted	footprint	(-205)TTGAACAAGC(-196)	(-57)CAAGACAAGC(-48)		spoVE	spore cortex peptidoglycan synthesis	1.8 (Sporulation)	spoVE	no	ftsW, rodA	no	spoVE	spoVE (BA4050)	BC3911	spoVE	spoVE (OB1470)	spoVE (CAC2126)	spoVE (CPE1859)/spoVE (CPE2135)	no [lmo1071 (ftsW)]	no [lin1059 (ftsW)]	spoVE	9 TMs
		GTGACATGTTT	10	TGCATATGCTT	BioOptimizer prediction-correct	66																	predicted	(-205)TTGAACAAGC(-196)	(-57)CAAGACAAGC(-48)
	murG	122 bp downstream					murG	1.86209	0.978		2.6485	0.985		0.389832	0.0135		1.37092	0.835		murG							murG	UDP-GlcNAc-MurNAc-(pentapeptide) PPi-undecaprenol GlcNAc transferase (EC 2.7.8.13)	1.1 (Cell wall)	murG	no	no	ugtP, ydhE, yojK, yjiC	murG	murG-1 (BA4049)	BC3910	murG	murG (OB1093)	murG (CAC2231)	murG (CPE2063)	murG	murG	murG	2-3 TMs
	murB	25 bp downstream					murB	3.25837	0.989		3.09742	0.993		0.408232	0.0145		1.56495	0.891		murB							murB	UDP-N-acetylenolpyruvoylglucosamine reductase	1.1 (Cell wall)	murB	ylxC	no	no	murB	murB-1 (BA4048)/murB-2 (BA5315)	BC3909	murB	OB0556	murB (CAC0510)	murB (CPE0353)	lmo1422	lin1461	murB	1 TM (mid)
divIB not included in final total	divIB	130 bp downstream of murB (read-through?)					divIB	0.72	0.173		1.66	0.884		0.41993	0.0175		1.11377	0.6475		divIB
ylxW not included in final total	ylxW	overlap					ylxW	0.497737	0.039		2.17771	0.961		0.456404	0.029		0.985983	0.486		ylxW
ylxX not included in final total	ylxX	22 bp downstream					ylxX	0.677642	0.138		1.80302	0.949		0.498264	0.031		1.01107	0.516		ylxX
yabP-Q-divIC	yabP	TTCTAAA	14	CATACAAT	GCAGTAATAAT	44	yabP	4.00867	0.999		14.1906	1		0.274093	0.003		1.07866	0.747598		yabP	PE791-2	shifted	predicted	(-69)TAGAACAAGC(-78)			yabP	unknown	1.8 (Sporulation)	yabP	spoVUA	no	no	yabP	BA0057	BC0063	BH0074	OB0068	CAC3209	CPE2477	no	no	yabP	0 TM
		TTGTTCTAAAA	11	CTCATACAATG	BioOptimizer prediction-correct	43
	yabQ	overlap					yabQ	3.98107	0.997		14.2561	1		0.244024	0.0025		1.06363	0.68094		yabQ							yabQ	spore cortex formation	1.8 (Sporulation)	yabQ	spoVUB	no	no	yabQ	BA0058	BC0064	BH0075	OB0069	CAC3208	CPE2476	no	no	yabQ	6 TMs
	divIC	17 bp downstream					divIC	2.91072	0.993		9.44061	1		0.259188	0.021		0.937145	0.318897		divIC							divIC	cell-division initiation protein	1.7 (Cell division)	divIC	no	no	no	divIC	divIC-1 (BA0059)/divIC-2 (BA2853)	BC0065	divIC	OB0070	CAC3207	CPE2475	lmo0219	lin0251	divIC	1 TM
ybaN	ybaN	TTATATT	14	CATAAGAT	GTAAAACAA (5'RACE)	40	ybaN	2.23357	0.994		14.8936	0.997		0.242736	0.002		1.08907	0.769409		ybaN	PE812-ybaN (RACE 4)	shifted	predicted	(-26)ATGGACAAGA(-17)	(-39)TAAAACAAGA(-30)		ybaN	polysaccharide deacetylase, similar to YlxY	2.1.1 (Specific pathways)	ybaN	ybxG	ylxY, yfjS	yjeA, yheN	ybaN	BA0150	BC0171	BH0243	OB0199	no [CAC2383 (yfjS)]	no [CPE1911]	no [lmo0415 (yjeA)]	no [lin0436 (yjeA)]	ybaN	1 TM (Nter)
		CGGTTATATTC	11	CTCATAAGATG	BioOptimizer prediction-correct	39
ycgF-G	ycgF	GCATAGC	14	AATAAATT	GTACAAGTT (5'RACE)	34	ycgF	2.71019	0.994		7.36207	1		0.0842074	0.0085		1.24716	0.958054		ycgF	PE782-3	shifted	predicted	(+37)GCAGACAAGG(+46)			ycgF	putative amino acid transporter (lysine exporter family)	5.2 (From other organisms)	ycgF	no	no	yisU	ycgF	BA1631	BC1605	BH2170	OB3194	CAC2593	CPE2646	no	no	ycgF	6 TMs
		TGTGCATAGCT	11	CGAATAAATTG	BioOptimizer prediction-correct	33
	ycgG	69 bp downstream					ycgG	4.73151	0.971		11.3501	1		0.189262	0.0025		0.983398	0.443772		ycgG							ycgG	unknown	5.1 (From B. subtilis)	ycgG	no	yqcI	no	ycgG	no [BA3123 (yqcI)]	no [BC1604 (yqcI)]	no	no [OB3195 (yqcI)]	no	no	no	no	ycgG	1 TM (mid)
ycgH not included in final total	ycgH	read-through from ycgFG (convergent-31 bp apart)?					ycgH	1.39316	0.707		13.3045	0.974		0.220465	0.002		0.99458	0.481614		ycgH
ykvU-V	ykvU	AAATAAT	14	CATATGAT	GTTGGTAGTAC (5'RACE)	31	ykvU	4.02717	1		61.6595	1		0.213102	0.0005		1.20911	0.888968		ykvU	PE811-ykvU (RACE 2)	shifted	predicted	(-19)AGAGACAAGG(-10)	(-38)TGAGACAAGT(-47)		ykvU	similar to spore cortex membrane protein SpoVB	1.8 (Sporulation)	ykvU	no	spoVB	no	ykvU	no [spoVB (BA4643)]	no [BC4407(spoVB)]	BH0822	no [spoVB]	CAC1016, CAC1017	no [spoVB]	no [lmo1624 (ytgP)]	no [lin1665 (ytgP)]	ykvU	9 TMs
		ATAAAATAATT	11	CTCATATGATG	BioOptimizer prediction-correct	30
		TTTGTCTCAGC	10	TTCATATAAAG	BioOptimizer-inaccurate	no
	ykvV	operon confirmed by RACE (53 bp downstream)					ykvV	NA	NA		6.96627	1		0.371323	0.033		1.17016	0.875966		ykvV							ykvV	sporulation, similar to thioredoxin	1.4 (Membrane bioenergetics (electron transport chain and ATP synthase))	ykvV	no	yneN	resA, ykuV, ybdE, trxA	ykvV	BA3674 (yneN/ykvV)	BC3612 (yneN/resA/ykvV)	no [resA]	no [OB0852 (yneN)]	no	no [CPE0741]	no [lmo2830 (trxA)]	no [lin2963 (trxA)]	ykvV	secreted-pred
ylbJ	ylbJ	GTCTAAA	15	CGTATATT	AGTACAAAGAAT (5'RACE)	106	ylbJ	2.37137	0.995		31.55	1		0.22537	0.0015		1.47967	0.986039		ylbJ	PE804-ylbJ (RACE 2)	shifted	predicted	(-90)GAGGACAGGT(-81)			ylbJ	sporulation	5.2 (From other organisms)	ylbJ	no	no	no	ylbJ	BA4138	BC3928	BH2588	OB1452	CAC1740	CPE1727	no	no	ylbJ	8 TMs
		ATGGTCTAAAC	12	CTCGTATATTA	BioOptimizer prediction-correct	105
		AGGTACTGCTT	11	ATCATACATTA	BioOptimizer-inaccurate	no
ylbHI not included in final total	ylbH	read-through from ylbJ (convergent-66bp apart)?					ylbH	0.864968	0.348		2.88403	0.99		0.464544	0.068		0.59676	0.18766		ylbH
	alternative	GTATGGA	14	CCTATACA		135
	ylbI	10 bp downstream					ylbI	1.25314	0.69		9.61612	1		0.322487	0.005		1.37028	0.984134		ylbI
ypjB	ypjB	GTCTATC	14	CATATTCT	GTAAGGAGAGA (5'RACE)	28	ypjB	3.81944	0.996		8.22243	0.997		0.209916	0.0015		1.17561	0.896281		ypjB	PE780-1	shifted	predicted	(-42)AGGGACAAGG(-51)	(-216)TCAAACAAGT(-207)		ypjB	sporulation	5.2 (From other organisms)	ypjB	no	no	no	ypjB	BA1550	BC1527	BH1676	no	no	no	no	no	ypjB	2 TMs
		TTGGTCTATCC	11	TTCATATTCTG	BioOptimizer prediction-correct	27
ypjC not included in final total	ypjC	read-through from ypjB? (convergent-41 bp apart)					ypjC	2.46604	0.897		12.9718	1		0.266218	0.006		1.31225	0.962875		ypjC
yqfC-D	yqfC	TGTTAGA	14	CATACACA	TGAGATGAAAGGG (5'RACE)	25	yqfC	3.82825	0.988		12.1619	1		0.37801	0.0535		1.11206	0.742253		yqfC	PE803- yqfC (RACE 2)	shifted	predicted	(+34)GCTGACAAGA(+43)			yqfC	sporulation	5.2 (From other organisms)	yqfC	no	no	no	yqfC	BA4532	BC4304	BH1359	OB1957	CAC1290	CPE2021	no	no	yqfC	0 TM
					BioOptimizer-no prediction	no
	yqfD	18 bp downstream					yqfD	3.0903	0.997		50.6991	1		0.231708	0.0015		0.966071	0.377753		yqfD							yqfD	stage IV sporulation protein (B. megaterium)	1.8 (Sporulation)	yqfD	no	no	no	yqfD	BA4530	BC4303	BH1360	OB1956	CAC1291	spoIV (CPE2020)	no	no	yqfD	1 TM (mid)
phoH not included in final total	phoH	overlap (read-through?)					phoH	1.4388	0.865		4.38531	0.997		0.410135	0.0225		0.861649	0.106986		phoH
yqfF not included in final total	yqfF	78 bp downstream					yqfF	1.22744	0.811		2.01837	0.964		0.499213	0.0335		1.03216	0.615783		yqfF
yqfZ-Y	yqfZ	TCATGAA	14	CATACTAT	GGTATAAAATTTC (5'RACE)	32	yqfZ	3.21366	0.999		38.0189	1		0.0864657	0.0005		1.31969	0.978964		yqfZ	PE814-yqfZ (RACE 3)	shifted	predicted	(-49)ATGGACAAGC(-40)			yqfZ	unknown	5.2 (From other organisms)	yqfZ	no	no	no	yqfZ	BA4501	BC4275	BH1402	OB1935	no	no	no	no	yqfZ	secreted-pred
		TTGTCATGAAT	11	AGCATACTATG	BioOptimizer prediction-correct	31
	yqfY	operon confirmed by RACE (121 bp downstream)					yqfY	1.86638	0.981		9.7051	0.999		0.181254	0.001		0.93222	0.271123		yqfY							yqfY	similar to GcpE: nonmevalonate pathway to terpenes-isoprenoids	1.1 (Cell wall)	yqfY	no	no	no	yqfY	gcpE (BA4502)	BC4276	gcpE	no?	gcpE (CAC1797)	gcpE (CPE1692)	lmo1441	no	yqfY	2 TMs
1.1 A. b) not tested by gel-shift
cwlD	cwlD	TCATATT	14	CATAGTTA	TGTAATAACG	30	cwlD	9.66051	1		16.7494	1		0.186346	0.002		1.00997	0.53514		cwlD			predicted	(-23)ACGGACAAGC(-14)	(-37)TGGGACAGGG(-46)		cwlD	N-acetylmuramoyl-L-alanine amidase (sporulation, germination)	1.1 (Cell wall)	cwlD	no	lytC	yqiI, yrvJ, cwlC	cwlD	cwlD (BA0146)	BC0167	cwlD	OB0195	231 (CAC3092)	CPE2367	no [lmo1521(yrvJ)]	no [lin1556 (yrvJ)]	cwlD	cell wall (secreted)
		TAATCATATTT	11	CCCATAGTTAT	BioOptimizer prediction-correct	29
mmgA-B-C-D-E-yqiQ	mmgA	TCATTCA	14	CATACATT	CATAGAAGAC	56	mmgA	2.35505	0.995		53.3335	1		0.491264	0.097		1.05739	0.693316		mmgA			no prediction				mmgA	acetyl-CoA acetyltransferase	2.4 (Metabolism of lipids)	mmgA	yqiL, thl	yusK, yhfS	no	mmgA	BA5589	BC5344	mmgA	OB3013/OB2632	CAC2873	atoB (CPE2125)	lmo1414	lin1453	mmgA	2 TMs
		CATTCATTCAT	11	AGCATACATTC	BioOptimizer prediction-correct	55
	mmgB	24 bp downstream					mmgB	2.56448	0.995		27.5423	1		0.544311	0.049		0.959489	0.351624		mmgB							mmgB	3-hydroxybutyryl-CoA dehydrogenase	2.4 (Metabolism of lipids)	mmgB	yqiM	yusL	no	mmgB	BA5588	BC5343	mmgB	OB3012	mmgB (CAC2009)	CPE2297	no	no	mmgB	0-1 TM (mid)
	mmgC	27 bp downstream					mmgC	2.26464	0.997		67.1429	1		0.527141	0.043		1.0131	0.546909		mmgC							mmgC	acyl-CoA dehydrogenase, similar to AcdA and YngJ	2.4 (Metabolism of lipids)	mmgC	yqiN, acdB	acdA, yngJ, yusJ	ydbM	mmgC	BA5587	BC5342	mmgC	OB3011	bcd (CAC2711) [yngJ,mmgC,acdA]	bcd (CPE2300)	no	no	mmgC	2 TMs
	mmgD	33 bp downstream					mmgD	2.46037	0.996		108.393	1		0.510067	0.0305		1.05822	0.667307		mmgD							mmgD	citrate synthase III	2.1.3 (TCA cycle)	mmgD	yqiO	citZ, citA	no	mmgD	BA2348	BC2285	mmgD	OB2269	no	no	no [citZ]	no [citZ]	mmgD	1 TM (mid)
	mmgE	14 bp downstream					mmgE	2.18776	0.996		60.6736	1		0.462803	0.025		1.01033	0.535272		mmgE							mmgE	unknown, possibly involved in propionate catabolism	4.6 (Miscellaneous)	mmgE	yqiP	no	no	mmgE	BA2349	BC2286	BH3923	OB2268	no	no	no	no	mmgE	1 TM (Nter) or 2 TMs
	yqiQ	17 bp downstream					yqiQ	1.92309	0.987		9.24698	1		0.496245	0.033		0.978717	0.424785		yqiQ							yqiQ	phosphoenolpyruvate mutase (carboxyvinyl-carboxyphosphonate phosphorylmutase)	2.1.1 (Specific pathways)	yqiQ	no	no	no	yqiQ	BA2350	BC2287	BH3922	OB2267	no	no	lmo0075	lin0067	yqiQ	1 TM (Nter)
phoB-ydhF	phoB	TTCTAAA	14	AATAACCA	TTATTTAAGGGTG	119	phoB	2.23872	0.981		29.3765	1		0.571399	0.0555		0.447919	0.000419873		phoB			no prediction				phoB	alkaline phosphatase III (EC 3.1.3.1)	2.6 (Metabolism of phosphate)	phoB	phoAIII	phoA	no	phoB	BA4574	BC4343	no [BH0874 (phoA)]	no [OB1029 (phoA)]	no	no	no	no	phoB	secreted (pred)-1-2 TMs
		TCGCTCTTTCC	11	CTCATAAAAGA	BioOptimizer-inaccurate	no
	ydhF	60 bp downstream					ydhF	3.21366	0.999		17.8238	1		0.247665	0.012		0.457843	0.000406219		ydhF							ydhF	induced by phosphate starvation	2.6 (Metabolism of phosphate)	ydhF	no	no	yonS	ydhF	no	no	no	no	no	no	no	lin1232	ydhF	1 TM (Nter)
yaaH	yaaH	ACATGAT	14	CATACATT	GATAGCGATAT	40	yaaH	3.03389	0.999		205.589	1		0.331186	0.0095		1.1411	0.790814		yaaH			predicted	TAAAACAAGG			yaaH	spore protein required for the L-alanine-stimulated germination pathway, similar to YdhD, similar to spore peptidoglycan hydrolase (sleL)	1.8 (Sporulation)	yaaH	no	ydhD, yvbX	ykvQ, xlyA, lytF, yojL	yaaH	BA3668	sleL (BC3607)	BH2292	OB0024 (yaaH/ydhD)	CAC2747 (yaaH/ydhD)	no	no	no	yaaH	0 TM
		TAAACATGATC	11	TTCATACATTG	BioOptimizer prediction-correct	39
dgk (yaaG) not included in final total	dgk (yaaG)	downstream (read-through?)					dgk (yaaG)	1.48196	0.876		0.967582	0.468		0.169205	0.0465		1.29158	0.917931		dgk (yaaG)
ydcC-alr	ydcC	GCATATT	14	CATATATT	TGATAGTGCATT (5'RACE)	28	ydcC	3.22107	0.999		48.6407	1		0.172867	0		1.0308	0.576724		ydcC			predicted	TCAAACAAGC			ydcC	unknown	5.2 (From other organisms)	ydcC	no	no	no	ydcC	BA0251	BC0263	BH0519	OB0621	CAC0491	CPE0293	no	no	ydcC	1 TM (Nter)
		TCTGCATATTA	11	CTCATATATTT	BioOptimizer prediction-correct	27
	alr (dal)	114 bp downstream					alr (dal)	2.82488	0.996		4.45656	0.994		0.392738	0.016		1.14098	0.845382		alr (dal)							alr (dal)	D-alanine racemase (EC 5.1.1.1), similar to yncD	2.2 (Metabolism of amino acids and related molecules)	alr (dal)	dal	yncD	no	alr (dal)	dal-1 (BA0252)	BC0264	BH0520	OB3149/OB3226	CAC0492	alr (CPE1061)	dal	lin0885	alr (dal)	0 TM
yhaX-hemZ	yhaX	TTCTAAA	14	CATATCCT	ATACACAAGTAC (5'RACE)	37	yhaX	2.83792	0.989		22.5944	1		0.38942	0.0105		0.952623	0.351726		yhaX			predicted	(-56)AGAGACAGGG(-47)			yhaX	hydrolase [HAD (haloacid dehalogenase-like hydrolase) superfamily], spore coat protein (inner), PhoP-regulated	5.1 (From B. subtilis)	yhaX	no	yitU, ycsE, ykrA	ywpJ, yxeH, ywtE	yhaX	BA0870	BC0886	BH1151	no [OB2536 (ycsE)]	no [CAC0698 (yxeH)]	no [CPE1569]	no [lmo0158 (yxeH)]	no [lin0196 (yxeH)]	yhaX	0 TM
		TTGTTCTAAAC	11	GTCATATCCTA	BioOptimizer prediction-correct	36
	hemZ (yhaV)	113 bp downstream					hemZ (yhaV)	2.34423	0.995		6.53131	0.999		0.480208	0.0255		1.00071	0.50237		hemZ (yhaV)							hemZ (yhaV)	coproporphyrinogen III oxidase (heme metabolism)	2.5 (Metabolism of coenzymes and prosthetic groups)	hemZ (yhaV)	yhaWV	hemN	yqeV	hemZ (yhaV)	BA0871	BC0889	BH1152	no [hemN]	CAC2271	hemZ (CPE1935)	no [hemN]	no [hemN]	hemZ (yhaV)	0 TM
yhbH	yhbH	TCAATTA	14	CATATGAT	GAATATAAATCTT (5'RACE)	93	yhbH	2.50611	0.99		42.0727	1		0.4786	0.0315		0.709667	0.0236775		yhbH			predicted	TGAAACAAGT			yhbH	sporulation, PhoP-regulated, putative glycosyltransferase	5.2 (From other organisms)	yhbH	yzdC	no	no	yhbH	BA0551	BC0551	BH1031	OB2647	CAC0580	CPE1333	no	no	yhbH	0 TM
		TTTGTCAATTA	12	TGCATATGATG	BioOptimizer prediction-correct	92
		GTTTCATAATC	11	GGAATACGTAT	BioOptimizer-inaccurate	no
yjcA (absent from Eichenberger et al., 2003)	yjcA	TCATGAA	14	CATATATG	TGAAGGGATCAT	33	yjcA	NA	NA		5.00035	0.998		0.484411	0.0485		1.47088	0.989469		yjcA			predicted	(-78)CCGGACAAGA(-69)			yjcA	unknown	5.1 (From B. subtilis)	yjcA	no	no	yngL	yjcA	BA1235	BC1219	BH2840	no	no	no	no	no	yjcA	3 TMs
					not included in BioOptimizer list of sequences
yjmC-D-uxuA-yjmF-exuT-R	yjmC	GAATATT	14	AATAAAAT	GTGTTTGTAG	61	yjmC	5.42001	1		55.4626	1		0.391104	0.0175		1.28302	0.965971		yjmC			no prediction				yjmC	hexuronate utilization operon, malate dehydrogenase	2.1.3 (TCA cycle)	yjmC	ssd	no	no	yjmC	no	no	no	OB2846	CAC0566	no	no	no	yjmC	2 TMs
		AAAGAATATTT	11	TAAATAAAATG	BioOptimizer prediction-correct	60
	yjmD	5 bp downstream					yjmD	3.52371	0.999		64.7143	1		0.271098	0.006		1.43337	0.955303		yjmD							yjmD	hexuronate utilization operon, alcohol dehydrogenase	2.1.1 (Specific pathways)	yjmD	no	gutB, tdh, ydjL, adhB, yycR	yogA, adhA, yhfP	yjmD	no	no	no	no [OB3353 (ydjL)]	no	no	no [lmo0506 (gutB)]	no [lin0506 (gutB)]	yjmD	1 TM
	uxuA (yjmE)	24 bp downstream					uxuA (yjmE)	8.79023	0.997		84.1395	1		0.241324	0.0035		1.36428	0.963763		uxuA (yjmE)							uxuA (yjmE)	hexuronate utilization operon, D-mannonate hydrolase	2.1.1 (Specific pathways)	uxuA (yjmE)	yjmE	no	no	uxuA (yjmE)	no	no	BH1063	OB3411	CAC1332	CPE0151	no	no	uxuA (yjmE)	0 TM
	yjmF	overlap					yjmF	9.31108	0.999		18.7068	0.977		0.272392	0.005		1.44069	0.952996		yjmF							yjmF	hexuronate utilization operon, D-mannonate oxidoreductase	2.1.1 (Specific pathways)	yjmF	no	ycdF, ywfD, dhbA, yxbG, gdh, fabG, kduD, yhdF, ydaD	yhxC, ykuF, yxjF, yoxD, dltE, ywfH, yjdA, yhxD. yvrD, ymfI, yvaG, ykvO, yuxG, ytkK, yqjQ, yusZ, yueD, yusS, fabI	yjmF	no	no	BH1067	OB3412	CAC1331	CPE0149	no [fabG (fabG)]	no [fabG (fabG)]	yjmF	3 TMs
	exuT (yjmG)	47 bp downstream					exuT (yjmG)	8.85116	1		70.9578	1		0.25631	0.004		1.67893	0.984528		exuT (yjmG)							exuT (yjmG)	hexuronate utilization operon, hexuronate transporter	1.2 (Transport/binding proteins and lipoproteins)	exuT (yjmG)	yjmG	ycbE, yybO, glpT	yceJ, yfmO, yceI, yitG, nasA, yhcA, csbC, ydhL, yvmA, araE, ycnB, lmrB, ywtG, yyaJ, yqjV, ybcL, ytbD, iolF, ydgK, blt….	exuT (yjmG)	BA3267	no	no	no [OB0072 (yhcA)]	no	no [glpT]	no	no	exuT (yjmG)	8-9 TMs
	exuR (yjmH)	87 bp downstream					exuR (yjmH)	2.90402	0.989		15.417	1		0.276462	0.005		1.22273	0.92754		exuR (yjmH)							exuR (yjmH)	hexuronate utilization operon, transcriptional repressor of the hexuronate utilization operon	3.5.2 (Regulation)	exuR (yjmH)	yjmH	ccpA, yhjM, degA, rbsR, msmR, yvdE, ykvZ, kdgR, ccpB, lacR	araR, rbsB	exuR (yjmH)	no	no	no [BH3692 (degA)]	no [ccpA (OB2226)]	CAC0693	no [ccpA]	no [lmo1994 (degA)]	no [lin2102 (degA)]	exuR (yjmH)	1 TM (mid)
uxaB (yjmI) not included in final total	uxaB (yjmI)	downstream of exuR (read-through?)					uxaB (yjmI)				2.09587	0.861		0.44563	0.018		1.17154	0.839922		uxaB (yjmI)
ykvI	ykvI	TCTTTTC	13	CATAGGTT	ATAAAAAGG (5'RACE)	48	ykvI	4.57088	1		40.0867	1		0.190494	0.001		1.16398	0.830851		ykvI			predicted	(-65)TGAGACAAGT(-74)			ykvI	similar to YyaD	5.1 (From B. subtilis)	ykvI	no	no	yyaD, yhdH	ykvI	BA2012	BC2010	BH4053 (ykvI/yyaD)	OB3223	CAC3241(ykvI/yyaD)	CPE2559 (ykvI/yyaD)	no	no	ykvI	10 TMs
		TTCGTCTTTTC	11	CTCATAGGTTA	BioOptimizer prediction-correct	47
yngJ-I-H-G-F-E(-D)	yngJ	GAATGAT	14	AATAGGAT	GTTACAAAGATGTGA (5'RACE)	28	yngJ	2.24388	0.983		37.6704	1		0.343811	0.0125		1.15643	0.858763		yngJ			no prediction				yngJ	butyryl-CoA dehydrogenase, similar to MmgC and AcdA	2.4 (Metabolism of lipids)	yngJ	no	mmgC, acdA, yusJ	ydbM	yngJ	BA2547	BC5341 (yngJ/acdA)	BH1130	OB1695	bcd (CAC2711) [yngJ,mmgC,acdA]	bcd (CPE2300)	no	no	yngJ	2 TMs
		AGGGAATGATT	11	CTAATAGGATG	BioOptimizer prediction-correct	27
		ACTGCATGTAT	12	CTGATATTATC	BioOptimizer-inaccurate	no
	yngI	43 bp downstream					yngI	2.23872	0.989		61.9441	1		0.345731	0.0145		1.15788	0.877613		yngI							yngI	long-chain acyl-CoA synthetase	2.4 (Metabolism of lipids)	yngI	no	lcfA, yhfL, menE, dhbE, ydaB, acsA, yhfT, ppsB, srfAA, ytcI, pksJ, srfAB, srfAc, pksN, ppsC, dhbF, ppsA, ppsD, dltA	ppsE	yngI	no	no	BH1131	OB2217	no	no	no [menE]	no [menE]	yngI	2 TMs
	yngH	9 bp downstream					yngH	2.19786	0.994		57.9429	1		0.361107	0.009		1.16719	0.876205		yngH							yngH	biotin carboxylase	2.5 (Metabolism of coenzymes and prosthetic groups)	yngH	no	accC, pycA	carB, pyrAB	yngH	BA2548	BC2484	BH1132	OB1696	no [accC (CAC3570) (accC)]	no [accC (CPE1074)]	no [lmo1357(accC)]	no [lin1394 (accC)]	yngH	0 TM
	yngG	250 bp downstream					yngG	2.1928	0.991		72.6106	1		0.323524	0.014		1.18329	0.875591		yngG							yngG	hydroxymethylglutaryl-CoA lyase	2.4 (Metabolism of lipids)	yngG	no	no	leuA	yngG	mvaB (BA2550)	BC2486	BH1133	OB1343	no	no	no [leuA]	no [leuA]	yngG	1 TM (mid)
	yngF	20 bp downstream					yngF	2.46604	0.997		35.7273	1		0.307539	0.0075		1.32957	0.953562		yngF							yngF	3-hydroxbutyryl-CoA dehydratase	2.4 (Metabolism of lipids)	yngF	no	ysiB, menB, yhaR	no	yngF	BA2551	BC2487	BH1134	OB1698	crt (CAC2712)	crt (CPE2301)	no [menB]	no [menB]	yngF	0-1 TM
	yngE	236 bp upstream					yngE	2.35505	0.992		38.6367	1		0.293649	0.006		1.32505	0.979978		yngE							yngE	propionyl-CoA carboxylase	2.1.1 (Specific pathways)	yngE	no	yqjD	accA, accD	yngE	BA2552	BC2488	BH1135	OB1699	no	no	no [accD]	no [accD]	yngE	2 TMs
yngD	yngD	173 bp downstream of yngE					yngD	2.41148	0.981		2.36307	0.962		0.426538	0.0665		1.05222	0.676007		yngD
yngC not included in final total	yngC	readthrough from yngD (convergent-48 bp apart)?					yngC	1	0.501		5.04661	0.953		0.369532	0.0475		1.16583	0.902139		yngC
"ytrH"-ytrI	"ytrH"	TCATACT	14	AATATGAT	ATAAAAGGT (5'RACE)	21	"ytrH"	not on the array			not on the array			not on the array			not on the array			"ytrH"			predicted	(-37)CAGGACAAGT(-46)			"ytrH"	sporulation	5.2 (From other organisms)	"ytrH"	no			"ytrH"	BA4850	BC4606	BH3170	OB2178	no	no	no	no	"ytrH"	3 TMs
					not included in BioOptimizer list
	ytrI	overlap					ytrI	5.09331	0.998		22.6986	1		0.175054	0.0015		1.33035	0.977153		ytrI							ytrI	sporulation	5.2 (From other organisms)	ytrI	no	no	no	ytrI	BA4851	BC4607	BH3171	OB2179	no	no	no	no	ytrI	1 TM -Nter
ytvI	ytvI	TCATATT	13	AATACATA	TAAAAAATAGG (5'RACE)	39	ytvI	2.00447	0.851		70.3072	0.998		0.188259	0.0025		1.26743	0.94173		ytvI			no prediction				ytvI	sporulation (putative permease), similar to YdbI	5.2 (From other organisms)	ytvI	no	no	yubA, yueF	ytvI	BA4841	BC4597	BH0463	OB2169	CAC1794	CPE2648	no [lmo0584 (yubA)]	no [lin0593 (yubA)]	ytvI	8 TMs
		TATTCATATTC	10	TGAATACATAT	BioOptimizer prediction-correct	38
ytzA	ytzA	readthrough from ytvI (convergent)					ytzA	1.14201	0.651		1.19856	0.572		0.357278	0.0105		1.20394	0.930477		ytzA
ytxC	ytxC	GTCTATT	14	CATATACT	TGTAACAGATG (5'RACE)	29	ytxC	6.59174	0.999		28.2488	1		0.251458	0.0035		1.04978	0.639363		ytxC			no prediction				ytxC	unknown	5.2 (From other organisms)	ytxC	no	no	no	ytxC	BA4821	BC4577	BH3142	OB2155	CAC2363	CPE1895	no	no	ytxC	0 TM
		TACGTCTATT	11	CCCATATACTT	BioOptimizer prediction-correct	28
		GCTTTCTTTAT	11	TGTATATCGTG	BioOptimizer-inaccurate	no
yxjC-scoA-B-yxjF	yxjC	GAATAGT	14	CGTACATA	TGGAAAGGGG (5'RACE)	78	yxjC	2.97852	0.996		31.6228	1		0.237798	0.002		1.21306	0.909976		yxjC			predicted	(-54)GCGGACAGGT(-45)			yxjC	putative propionate permease	5.2 (From other organisms)	yxjC	no	no	no	yxjC	BA2221	BC2175	BH3897	OB2630	no	CPE0772	no	no	yxjC	11 TMs
		TCGGAATAGT	11	CTCGTACATAT	BioOptimizer prediction-correct	77
	scoA (yxjD)	20 bp downstream					scoA (yxjD)	2.91743	0.958		63.387	0.999		0.245516	0.0025		1.10058	0.787047		scoA (yxjD)							scoA (yxjD)	succinyl CoA:3-oxoacid CoA-transferase (subunit A) (EC 2.8.3.5), similar to YodS	2.4 (Metabolism of lipids)	scoA (yxjD)	yxjD	yodS	no	scoA (yxjD)	no	BC2246 (yodS/scoA)	BH3898	OB2634 (yodS/scoA)	no	no [CPE0096]	lmo2172	lin2275	scoA (yxjD)	1-2 TMs (1 Nter)
	scoB (yxjE)	overlap					scoB (yxjE)	2.67917	0.917		4.77529	0.997		0.290114	0.0025		1.08794	0.751939		scoB (yxjE)							scoB (yxjE)	succinyl CoA:3-oxoacid CoA-transferase (subunit B) (EC 2.8.3.5), similar to YodR	2.4 (Metabolism of lipids)	scoB (yxjE)	yxjE	yodR	no	scoB (yxjE)	no	BC2247 (yodR/scoB)	no	OB2633 (yodR/scoB)	no	no [CPE0096]	no [lmo2172 (scoA)]	no [lin2275 (scoA)]	scoB (yxjE)	0 TM
	yxjF	16 bp downstream					yxjF	2.6485	0.939		17.4582	0.994		0.271454	0.0035		0.925762	0.25934		yxjF							yxjF	gluconate 5-dehydrogenase	2.1.1 (Specific pathways)	yxjF	no	yxgB, ywfD, fabG, kduD, gdh, dhbA, yuxG, ycdF, ywfH, ykuF, ymfI, yvrD, yoxD, fabL, ytkK, yhxC, yhxD, yusZ, yvaG	yhdF, ykvO, ydaD, yqjQ, yjmF, yxnA, yjdA, yusS, pksN, fabI, yusR, dltE, pksJ, pksL, yueD	yxjF	BA4249	BC4030	no	OB2631	no	no [fabG]	no [fabG (fabG)]	no [fabG (fabG)]	yxjF	1 TM (mid)
yyaD	yyaD	GCATGTT	14	TATATAGT	AACAATAACGGG (5'RACE)	42	yyaD	3.40408	0.955		63.2412	0.999		0.194387	0		1.0374	0.587708		yyaD			predicted	(-180)GCGGACAAAC(-171)	(-33)GGGAACAAGCT(-24)		yyaD	similar to YkvI	5.2 (From other organisms)	yyaD	no	no	ykvI	yyaD	BA2012 (ykvI/yyaD)	BC2010 (ykvI/yyaD)	BH4053 (ykvI/yyaD)	OB3483	CAC3241(ykvI/yyaD)	CPE2559 (ykvI/yyaD)	no	no	yyaD	10 TMs
		ATGGCATGTTT	11	TTTATATAGTA	BioOptimizer prediction-correct	41
	yyaE	354 bp downstream of yyaD
1.1. B. below cut-off in sigE+ vs. sigE- experiments but identified by overexpression of sE
none
1.1. C. not identified by overexpression of sE
none
1.2. Previously reported sE-controlled genes (but transcription start site has not been mapped):
1.2. A. also identified by overexpression of sE
1.2. A. a) SpoIIID binding confirmed by gel-shift
spoVB	spoVB	TCATGCT	15	CATATCTT	not mapped	44	spoVB	2.65461	0.994		15.7398	1		0.136216	0.006		NA	NA		spoVB	PE797-8	shifted	predicted	(-70)CATGACAAGT(-79)			spoVB	spore cortex synthesis	1.8 (Sporulation)	spoVB	spoIIIF	ykvU, ytgP, yabM	yoeA	spoVB	spoVB (BA4643)	BC4407	spoVB	spoVB (OB2029)	CAC3213	spoVB (CPE2481)	no [lmo0215 (yabM)]	no [lin247(yabM)]	spoVB	13 TMs
		TTGTCATGCTT	12	CGCATATCTTT	BioOptimizer-prediction	43
		ACGACATATAC	12	TGTATATGATT	BioOptimizer-prediction
1.2. A. b) not tested by gel-shift
dacB-spmA-B	dacB	TCATAAC	13	CATAAACT	not mapped	31	dacB	3.33426	0.941		9.86279	0.964		0.153719	0.0015		1.08534	0.742321		dacB			no prediction				dacB	penicillin-binding protein 5* (D-alanyl-D-alanine carboxypeptidase)	1.1 (Cell wall)	dacB	pbp5*	dacF, dacA	no	dacB	BA1490	BC1469	BH1573	dacB (OB1826)	dacB (CAC1267)	dacB (CPE1801)	no [lmo2754 (dacA)]	no [lin2897(dacA)]	dacB	cell wall (secreted)
		TATTCATAACT	10	CGCATAAACTT	BioOptimizer-prediction	30
	spmA	7 bp upstream					spmA	5.7	0.992		NA	NA		0.0939473	0.001		1.23354	0.897794		spmA							spmA	spore maturation protein (spore core dehydratation)	1.8 (Sporulation)	spmA	ypuJ	no	no	spmA	spmA (BA1491)	BC1470	BH1574	spmA (OB1825)	spmA (CAC0469)	spmA (CPE2533)	no	no	spmA	5 TMs
	spmB	4 bp downstream					spmB	1.88799	0.858		18.0717	0.989		0.322163	0.032		0.902514	0.276276		spmB							spmB	spore maturation protein (spore core dehydratation)	1.8 (Sporulation)	spmB	ypuK	no	no	spmB	BA1492	BC1471	BH1575	spmB (OB1824)	spmB (CAC0470)	spmB (CPE2532)	no	no	spmB	4 TMs
rluB (ypuL) not included in final total	rluB (ypuL)	downstream of spmB (read-through?)					rluB (ypuL)	0.745334	0.328		1.71961	0.883		0.482471	0.048		1.02158	0.576837		rluB (ypuL)
1.2. B. below cut-off in sigE+ vs. sigE- experiments but identified by overexpression of sE
none
1.2. C. not identified by overexpression of sE
none
1.3. sE-regulated genes with predicted sE promoter (from Eichenberger et al. 2003, JMB):
1.3. A. also identified by overexpression of sE
1.3. A. a) SpoIIID binding confirmed by gel-shift
yitE	yitE	GAGACATAAAT	10	CTCATAAAATG	BioOptimizer-prediction	42	yitE	4.77529	0.998		33.6512	0.999		0.10918	0.0005		1.4098	0.972855		yitE	PE795-6	shifted	predicted	(-36)GCGGACAAGT(-27)			yitE	unknown	5.1 (From B. subtilis)	yitE	no	no	yitT, yxkD, ydeO, yvjA, yqfU	yitE	no [BA5265 (yitT)]	no [BC5018 (yitT)]	no [BH3640 (appD)]	no [OB1770 (ypjC)]	no [CAC0848 (yitT)]	no [CPE0405]	no [lmo2264 (yitT)]	no [lin2365 (yitT)]	yitE	5 TMs
1.3. A. b) not tested by gel-shift
citH	citH (yxiQ)	TTGGTCTACAT	11	GTCATACACAT	BioOptimizer-prediction	77	citH (yxiQ)	3.28095	0.997		62.8058	1		0.305601	0.003		1.24823	0.909414		citH (yxiQ)			no prediction				citH (yxiQ)	secondary transporter of divalent metal ions/citrate complexes, similar to SpmA	1.2 (Transport/binding proteins and lipoproteins)	citH (yxiQ)	yxiQ	citM, yraO	spmA, ycgA	citH (yxiQ)	BA0561	BC0562	BH0745	no [OB3255 (citM)]	no	no [CPE0860]	no	no	citH (yxiQ)	10 TMs
		AGCACATTTAC	11	TTCATATAAAC	BioOptimizer-prediction	133
patA	patA	AAGGTATGTTT	10	CGCATACAATC	BioOptimizer-prediction	84	patA	2.1677	0.885		14.4544	0.981		0.353406	0.01		0.867685	0.141114		patA			no prediction				patA	aminotransferase (EC 2.6.1.-), similar to SpsC and YhjL	2.2 (Metabolism of amino acids and related molecules)	patA	uat	alaT, aspB, ykrV, yhdR, ywfG	patB, ydfD, yisV, ydeF, spsC, hisC	patA	BA4225	BC4009	no [BH3350 (alaT)]	OB1391	patA (CAC0375)	no [aspC (CPE0711)]	lmo1006	lin1005	patA	1 TM (mid)
ydbI	ydbI	TTATATA	14	ACTATATT	possible promoter	35	ydbI	1.8197	0.98		12.5026	0.999		0.416496	0.023		1.33589	0.970184		ydbI			predicted	(-15)TAGGACAAAC(-24)			ydbI	putative permease (similar to YtvI)	5.2 (From other organisms)	ydbI	no	no	yubA, yueF, yrrI, ytvI	ydbI	BA1922	BC1923	no [BH2921(yueF)]	no [OB2010 (yrrI)]	CAC2432	no [CPE0543]	lmo1419	lin1458	ydbI	6 TMs
yflC-B	yflC	GTATCTT	14	AATAAAAT	possible promoter	53	yflC	NA	NA		3.92076	0.901		NA	NA		NA	NA		yflC			no prediction				yflC	unknown		yflC				yflC	no	no	no	no	no	no	no	no	yflC
		TCAGCATTTTT	11	TTTACAAATGG	BioOptimizer-prediction (unlikely)
	yflB					187	yflB	3.00608	0.924		5.11682	0.996		0.320994	0.01		NA	NA		yflB			no prediction				yflB	unknown	5.2 (From other organisms)	yflB	no	no	no	yflB	BA0386	BC0430	BH0859	no	no	no	no	no	yflB	0 TM
					BioOptimizer-no prediction
yhfN	yhfN	GAATTTG	13	AATAGAAG	possible promoter	29	yhfN	2.71019	0.997		14.0281	1		0.259287	0.002		1.46375	0.977401		yhfN			no prediction				yhfN	similar to metalloendopeptidase (M48 family)	5.2 (From other organisms)	yhfN	yzoA	no	no	yhfN	BA1124	BC1123	no	no	CAC0557	no	no	no	yhfN	7 TMs
					BioOptimizer-no prediction
yhfO	yhfO	TGATGAT	15	AATAAACT	likely promoter	52	yhfO	2.63633	0.991		2.46604	0.975		0.405365	0.015		0.851993	0.161692		yhfO			predicted	(+74)ATAGACAGGC(+83)			yhfO	similar to acetyltransferase (GCN5 family), similar to SpsD	5.2 (From other organisms)	yhfO	no	no	spsD	yhfO	BA2225	BC2179	no	no	no	no [CPE2166]	no	no [lin2807]	yhfO	0 TM
		TCGTGATATTT	12	ATGATAAAAGT	BioOptimizer-prediction (unlikely)
yitC-D (absent from Eichenberger et al., 2003)	yitC	GAACCAT	14	AATATGCT	TTTTAGCAAAATG (5'RACE)	37	yitC	NA	NA		3.72392	0.993		0.665546	0.1305		0.773439	0.18246		yitC			no prediction				yitC	unknown	5.2 (From other organisms)	yitC	no	no	no	yitC	no	no	no	no	CAC3233	CPE2556	no	no	yitC	0-1 (mid) TM
					not included in BioOptimizer list of sequences
	yitD	overlap					yitD	NA	NA		19.7697	1		0.217127	0.005		1.10366	0.728997		yitD							yitD	unknown	5.2 (From other organisms)	yitD	no	no	no	yitD	no	no	no	no	no	no	no	no	yitD	0 TM
yjbE	yjbE	ATATCATAAAA	13	CTCATATAGTA	BioOptimizer-prediction	38	yjbE	2.85759	0.994		19.6336	1		0.182961	0.0015		1.232	0.905817		yjbE			predicted	(-46)TGAGACAGGT(-55)			yjbE	probable membrane protein, toxic anion resistance (tellurium efflux)	5.1 (From B. subtilis)	yjbE	no	no	ykoY, yceF	yjbE	BA1201	BC1189	BH2860	OB3167	CAC1039	no	no [lmo0991 (ykoY)]	no [lin0990 (ykoY)]	yjbE	5 TMs
		TATTTCTATTT	12	GTCACAAAAGA	BioOptimizer-prediction (unlikely)
yjbD not included in final total	yjbD	downstream (convergent)					yjbD	0.671335	0.196		1.24763	0.697		0.438663	0.018		1.11832	0.833723		yjbD
yjbC not included in final total	yjbC	downstream (convergent)					yjbC	0.846632	0.272		1.0481	0.554		0.528414	0.042		0.881846	0.153772		yjbC
ylaK	ylaK	ACCTTCTATCT	11	AACATATATTT	BioOptimizer-prediction	72	ylaK	2.65461	0.905		50.4661	0.998		0.523735	0.0395		1.08452	0.762428		ylaK			no prediction				ylaK	similar to phosphate starvation inducible protein (PhoH ATPase)	2.6 (Metabolism of phosphate)	ylaK	no	phoH	no	ylaK	BA4161	BC3951	BH2629	no [OB1955 (phoH)]	no	CPE1665	lmo1467	lin1504	ylaK	1 TM (mid)
ylaL not included in final total	ylaL	read-through from ylaK? (convergent-3 bp apart)					ylaL	1.87499	0.972		6.56145	0.998		0.510795	0.0405		1.18581	0.91281		ylaL
ylaM	ylaM	TCAAAAT	14	CATGAATT	possible promoter (by visual inspection)	56	ylaM	2.66686	0.998		31.6228	1		0.360277	0.01		1.1149	0.826938		ylaM			predicted	(+57)ACGGACAAGG(+66)			ylaM	similar to glutaminase	2.2 (Metabolism of amino acids and related molecules)	ylaM	no	ybgJ	no	ylaM	glsA-1(BA0499)	BC0481	BH2627	no [OB0870 (ybgJ]	no	CPE1995	no	no	ylaM	2 TMs
		AAATTTG	15	CATACGCT	possible promoter (within coding region)	156
		ATTGCCTTTTA	11	CTCATGATATG	BioOptimizer-prediction	96
		TTCGCATGAAT	10	TGTACAAATTA	BioOptimizer-prediction (unlikely)
ylbK	ylbK	GCATAGG	14	CATAGAAT	most likely promoter	36	ylbK	5.26017	0.973		4.15911	0.998		0.518168	0.04		1.17925	0.909355		ylbK			no prediction				ylbK	similar to papatin-like phospholipase, similar to YqhO	5.2 (From other organisms)	ylbK	no	no	yqhO	ylbK	BA4137	BC3927	BH2587	no [OB1899 (yqhO)]	CAC2424	CPE1574	no	no	ylbK	1 TM-Nter
					BioOptimizer-no prediction
yloB	yloB	GCATGAA	14	AATAAGCA	most likely promoter	50	yloB	4.44631	1		45.0817	1		0.160034	0.0025		1.33378	0.948477		yloB			predicted	(+16)TGGGACAAAC(+25)			yloB	similar to calcium-transporting ATPase, sporulation and germination	1.2 (Transport/binding proteins and lipoproteins)	yloB	no	ykvW	yvgX, yvgW	yloB	BA4012	BC3917	pacL	OB1500	CAC2137	CPE2054	lmo0841	lin0832	yloB	9TMs
		TCTTCCTGCAT	11	AGCATGAAATG	BioOptimizer-prediction (unlikely)
ylxY-mlpA	ylxY	GGGTTCTACCT	11	TTCATAATGTG	BioOptimizer-prediction	20	ylxY	3.28095	0.997		6.48634	1		0.270875	0.004		1.12961	0.858213		ylxY			predicted	(-36)AAGGACAAGG(-45)			ylxY	similar to polysaccharide deacetylase, similar to YbaN	2.1.1 (Specific pathways)	ylxY	ymxI	yfjS, ybaN, yjeA	yheN	ylxY	BA3943	BC3804	BH2406	OB1605	no [CAC2383 (yfjS)]	no [CPE1911]	no [lmo0415 (yjeA)]	no [lin0436 (yjeA)]	ylxY	secreted-pred
	mlpA (ymxG)	39 bp downstream					mlpA (ymxG)	3.1989	0.998		11.4551	0.999		0.261985	0.0025		0.999489	0.49831		mlpA (ymxG)							mlpA (ymxG)	similar to metalloendopeptidase (M16 family)	3.8 (Protein modification)	mlpA (ymxG)	ymxG	ymfH	ymfG, albF	mlpA (ymxG)	BA3942	BC3803	BH2405	OB1606	CAC2411	CPE1924	no [lmo1393 (ymfH)]	no [lin1429 (ymfG)]	mlpA (ymxG)	0 TM
yobN	yobN	TCGTGATAGGT	11	TGAATATAATG	BioOptimizer-prediction	128	yobN	4.68813	0.978		10.8893	1		0.365811	0.007		0.574924	0.00247884		yobN			no prediction				yobN	similar to L-amino acid oxidase (flavin containing)	2.2 (Metabolism of amino acids and related molecules)	yobN	no	no	no	yobN	BA2018	BC2016	no	OB1296	no	no	no	no	yobN	3 TMs
ypiA	ypiA	TCAAGAT	13	AATAAGAC	possible promoter (by visual inspection)	135	ypiA	1.75388	0.964		20.893	1		0.320593	0.0075		0.813122	0.0547692		ypiA			no prediction				ypiA	tetratrico peptide repeat, similar to O-linked GlcNAc transferase (Arabidopsis)	5.2 (From other organisms)	ypiA	no	no	yrrB, yvcD	ypiA	BA1541	BC1519	BH1669	OB1779	no [CAC0045]	no	lmo1922	lin2036	ypiA	0 TM
		TCATAAT	14	CATAGCTT	possible promoter (not in BioP/BioO sequence)	278	initiation codon is more likely ATG (at-78)
		TCTTCCTTTTT	12	TCAAGATCTTT	BioOptimizer-prediction (unlikely)
ypiB not included in final total	ypiB	71 bp downstream					ypiB	1.16681	0.713		2.13304	0.97		0.354925	0.01		0.836085	0.0925756		ypiB
yqeW	yqeW	TTGACATTCTC	12	CGAATACACCA	BioOptimizer-prediction	136	yqeW	2.63027	0.996		19.5884	0.991		0.198925	0.001		1.32206	0.960988		yqeW			predicted	(-21)ATAGACAGGC(-30)			yqeW	similar to Na+/Pi cotransporter	1.2 (Transport/binding proteins and lipoproteins)	yqeW	no	no	no	yqeW	BA0785	BC0803	BH1353	OB1933	no	CPE2368	lmo0826	lin0822	yqeW	8 TMs pred
		CCGTCATGAGT	11	TCTATATAATG	BioOptimizer-prediction	14	initiation codon could be at +61 or +91
yqeV not included in final total	yqeV	readthrough from yqeW (convergent)?					yqeV	0.990832	0.492		2.57632	0.981		0.540236	0.052		1.07401	0.74055		yqeV
yrbG	yrbG	AAATGCA	14	CATAAATT	most likely promoter	40	yrbG	11.324	0.994		14.5881	0.998		0.182054	0.0035		1.11467	0.786477		yrbG			no prediction				yrbG	unknown	5.2 (From other organisms)	yrbG	no	ydfS, ykjA	yetF, ydfR	yrbG	BA4644	BC4408	BH1232	no [OB1377 (ydfS)]	CAC0671	CPE1348	no	no	yrbG	3 TMs
		CTGTTCTTTTT	10	GTCAGACATGC	BioOptimizer-prediction (unlikely)
	alternative	read-through from spoVB? (convergent-3 bp apart)				NA
pbpI (yrrR)-yrrS	pbpI (yrrR)	TCGTGAA	14	CATAATAT	most likely promoter	50	pbpI (yrrR)	2.71644	0.995		3.21366	0.987		0.205084	0.001		1.01472	0.551608		pbpI (yrrR)			no prediction				pbpI (yrrR)	similar to penicillin-binding protein SpoVD	1.1 (Cell wall)	pbpI (yrrR)	no	spoVD, pbpB	pbpC, ykuA, pbpA, ponA, pbpF	pbpI (yrrR)	BA4606	BC4372	no [spoVD]	no [OB1464(pbpB)]	no [CAC0506 (spoVE)]	no [spoVD]	no [pbpB]	no [pbpB]	pbpI (yrrR)	secreted-pred
					BioOptimizer-no prediction
	yrrS	64 bp downstream					yrrS	2.05116	0.991		4.73151	0.999		0.197164	0.0015		0.770841	0.0409727		yrrS							yrrS	unknown	5.2 (From other organisms)	yrrS	no	no	no	yrrS	BA4605	BC4371	BH1277	OB2001	no	no	lmo1496	lin1531	yrrS	1 TM
yrzE	yrzE	TACGTCTAATT	11	GGAATACATTT	BioOptimizer-prediction	21	yrzE	2.73527	0.993		60.8135	1		0.287101	0.0065		0.932261	0.311783		yrzE			no prediction				yrzE	unknown	5.2 (From other organisms)	yrzE	no	no	no	yrzE	BA4645	BC4409	BH1230	OB2031	no	no	no	no	yrzE	4 TMs
							initiation codon could be at +64
ytpA-B	ytpA	TGTTCCT	13	CATAAGAT	most likely promoter	43	ytpA	1.47231	0.881		2.96483	0.97		0.704006	0.157		1.33276	0.974945		ytpA			no prediction				ytpA	similar to triglyceride lipase (lysophospholipase)	2.4 (Metabolism of lipids)	ytpA	no	no	no	ytpA	BA5009	BC4753	BH3288	OB2431	no [CAP0133]	pldB	lmo1258	lin1226	ytpA	1 TM (mid)
		TCCTTCTTTCT	10	TTCGTATGAGG	BioOptimizer-prediction	8
	ytpB	20 bp downstream					ytpB	1.77828	0.961		3.97192	0.997		0.463522	0.0215		1.28772	0.968224		ytpB							ytpB	unknown	5.1 (From B. subtilis)	ytpB	no	no	no	ytpB	BA5008	BC4752	BH3287	no	no	no	no	no	ytpB	1 TM (mid)
ywcB-A	ywcB	AACGCATAAAT	11	TACATACCTAT	BioOptimizer-prediction	46	ywcB	4.31519	0.999		20.7491	1		0.225623	0.004		1.33275	0.933971		ywcB			predicted	(-139)AAAGACAGGC(-148)			ywcB	unknown	5.2 (From other organisms)	ywcB	ipa-32r	no	no	ywcB	BA1634	BC1608	no	OB2443	no	no	no	no	ywcB	2 TMs
		TGTACCTTTTT	12	CGAATAAAAGG	BioOptimizer-prediction	9
	ywcA	overlap					ywcA	2.89734	0.997		18.7932	1		0.282865	0.001		1.30304	0.952324		ywcA							ywcA	similar to Na+-dependent symport	1.2 (Transport/binding proteins and lipoproteins)	ywcA	ipa-31r	opuE, ycgO	yhjB, yodF	ywcA	BA1635	BC1609	BH3743	OB2442	no	no [CPE0186]	no	no	ywcA	10-11 TMs
ywjF-acdA	ywjF	TGATCATAATC	12	TTCATACCGGC	BioOptimizer-prediction	148	ywjF	1.71396	0.803		2.6485	0.801		0.48826	0.0365		1.1074	0.800709		ywjF			no prediction				ywjF	iron-sulphur-binding reductase	1.4 (Membrane bioenergetics (electron transport chain and ATP synthase))	ywjF	no	no	ysfD	ywjF	BA5590	BC5345	BH3802	OB3014	no	CPE0580	no	no	ywjF	6 TMs
		TCATTATTTAT	12	CTTATACAGAT	BioOptimizer-prediction	48
	acdA	overlap-RACE-operon w/ywjF					acdA	2.66073	0.999		3.64754	0.974		0.555024	0.052		0.980823	0.430051		acdA							acdA	acyl-CoA dehydrogenase (EC 1.3.99.-), similar to MmgC and YngJ	2.4 (Metabolism of lipids)	acdA	no	mmgC, yngJ, yusJ	ydbM	acdA	BA5586	BC5341 (yngJ/acdA)	acdA	acdA (OB3012)	bcd (CAC2711) [yngJ,mmgC,acdA]	bcd (CPE2300)	no	no	acdA	1-2 TMs
ywlB -C	ywlB	CTGGTCTAAAA	10	CTCATAGATTG	BioOptimizer-prediction	30	ywlB	3.5156	0.965		3.48337	0.992		0.334505	0.0125		0.753412	0.074217		ywlB			no prediction				ywlB	unknown	5.1 (From B. subtilis)	ywlB	ipc-28d	no	no	ywlB	BA5569	BC5326	BH3772	no	no	no	no	no	ywlB	0 TM
	ywlC	156 bp downstream					ywlC	1.93197	0.886		3.40408	0.997		0.65809	0.194		NA	NA		ywlC							ywlC	similar to Sua5 (RNA binding protein required for normal growth in yeast)	5.2 (From other organisms)	ywlC	no	no	no	ywlC	BA5568	BC5325	BH3771	OB2994	CAC2882	CPE2200	lmo2541	lin2685	ywlC	0 TM
1.3. B. below cut-off in sigE+ vs. sigE- experiments but identified by overexpression of sE
none
1.3. C. not identified by overexpression of sE , but down-regulated in the presence of SpoIIID
1.3.C. 1. Genes included in the sE regulon in Eichenberger et al. (2003)
1.3.C.1. a) ratio in sigE+ vs. sigE- experiment is high (>3)
kbaA	kbaA	TTGACATGCTT	10	CACATACTTGT	BioOptimizer-prediction	83	kbaA	1.36458	0.878		11.1173	1		0.317087	0.0115		1.29611	0.96807		kbaA			no prediction				kbaA	activation of KinB	1.8 (Sporulation)	kbaA	ybaM, ybxC	no	no	kbaA	kbaA (BA0149)	BC0170	kbaA	OB0198	no	no	no	no	kbaA	6 TMs
		TTAATATGATT	12	ATTATACATAA	BioOptimizer-prediction	43
	alternative	read-through from ybaN (convergent) ?
pepF	pepF (yjbG)	TTGGCATTCGT	12	TGCATATGATT	BioOptimizer-prediction	104	pepF (yjbG)	1.33352	0.856		3.64754	0.99		0.505568	0.0345		1.00809	0.517302		pepF (yjbG)			no prediction				pepF (yjbG)	similar to oligoendopeptidase (M3 family), overexpression inhibits sporulation	2.2 (Metabolism of amino acids and related molecules)	pepF (yjbG)	yjbG	yusX	no	pepF (yjbG)	pepF-1 (BA1206)/pepF-2 (BA3553)	BC1193/BC3484	BH2856	OB1216	no	pepF (CPE1453)	lmo2188	lin2292	pepF (yjbG)	0 TM
yjbH not included in final total	yjbH	readthrough from pepF (convergent)					yjbH	2.29	0.94		4.95195	0.999		1.02698	0.5355		1.16901	0.890576		yjbH
ypbG	ypbG	TAATCTA	13	AATAAAAT	most likely promoter	82	ypbG	1.72982	0.879		17.1396	0.989		0.191945	0.0015		1.08076	0.739576		ypbG			no prediction				ypbG	similar to calcineurin-like phosphoesterase	5.2 (From other organisms)	ypbG	no	no	ykoQ, ykuE	ypbG	no[BA3856 (ykuE)]	BC1488	BH1618	no [OB0983 (ykuE)]	no [CAC3027 (ykuE)]	no [CPE0391]	no [lmo0763 (ykuE)]	no [lmo0757 (ykuE)]	ypbG	secreted-pred
		AGAGTCTGTTT	12	AGCACAAATAT	BioOptimizer-prediction (unlikely)
1.3.C.1. b) ratio in sigE+ vs. sigE- experiment is low (<3)
yyaE	yyaE	TAGTCAAGCAT	11	TTCATAAATAG	BioOptimizer-prediction	46	yyaE	1.57398	0.874		2.23357	0.952		0.470292	0.027		1.02051	0.57505		yyaE			no prediction				yyaE	similar to formate dehydrogenase (molybdopterin oxidoreductase family)	1.4 (Membrane bioenergetics (electron transport chain and ATP synthase))	yyaE	no	yoaE, nasC, yjgC, yrhE	narG	yyaE	no	no	no [BH2853 (yoaE)]	no	no	fdh (CPE1548)	no [lmo2586 (yrhE, yjgC]	no [lin2731 (yrhE, yjgC]	yyaE	0-1 TM
GENES IN SECTIONS 1.3.C. 2. WERE NOT INCLUDED IN THE FINAL TOTAL OF SIGE-CONTROLLED GENES
1.3.C. 2. Genes not included in the sE regulon in Eichenberger et al. (2003)
1.3.C.2. a) ratio in sigE+ vs. sigE- experiment is high (>3)
hit-serC-yhaG	hit	AAATGAG	14	CATAACAC	possible promoter (by visual inspection)	130	hit	0.668344	0.127		2.67917	0.976		0.486509	0.0275		1.24671	0.923071		hit							hit			hit				hit									hit
	serC	146 bp downstream					serC	0.787046	0.239		2.15774	0.97		0.820078	0.2895		1.24381	0.922969		serC							serC			serC				serC									serC
yhaG	yhaG	ACATTCT	13	AATAAATG	possible promoter (by visual inspection)	49	yhaG	1.18032	0.71		5.33335	0.994		0.412512	0.0155		1.34577	0.975122		yhaG							yhaG			yhaG				yhaG									yhaG
licB-C-A-H	licB						licB	1.00155	0.506		1.83045	0.927		0.152889	0.0175		NA	NA		licB							licB			licB				licB									licB
	licC	no sigE promoter identified					licC	1.1246	0.572		2.36048	0.946		0.441486	0.019		1.11844	0.782068		licC							licC			licC				licC									licC
	licA	18 bp downstream					licA	1.1749	0.736		3.08319	0.97		0.337518	0.0175		1.00016	0.500429		licA							licA			licA				licA									licA
	licH	overlap					licH	1.14551	0.595		3.0761	0.996		0.376021	0.0175		0.971888	0.400351		licH							licH			licH				licH									licH
malL (yvdL)-pgcM (yvdM)	malL (yvdL)	no sigE promoter identified					malL (yvdL)	0.49204	0.152		7.21107	1		0.398193	0.0205		1.09871	0.774174		malL (yvdL)							malL (yvdL)			malL (yvdL)				malL (yvdL)									malL (yvdL)
	pgcM (yvdM)						pgcM (yvdM)	0.555292	0.177		1.81947	0.919		0.537545	0.042		1.0705	0.674043		pgcM (yvdM)							pgcM (yvdM)			pgcM (yvdM)				pgcM (yvdM)									pgcM (yvdM)
med	med						med	1.04954	0.562		5.5335	1		0.317965	0.0075		1.0482	0.663514		med							med			med				med									med
spoVS-tdh-kbl	spoVS	GAATAGC	14	AATATAGT	possible promoter (by visual inspection)	126	spoVS	NA	NA		4.09261	0.979		0.856546	0.3805		0.866254	0.169802		spoVS							spoVS			spoVS				spoVS									spoVS
	tdh	CCATATC	13	AATATAAC	possible promoter (by visual inspection)	25	tdh	0.810961	0.228		5.00035	0.997		0.619488	0.16		0.96745	0.381582		tdh							tdh			tdh				tdh									tdh
	kbl	12 bp downstream					kbl	0.799834	0.2		3.83707	0.994		0.422673	0.019		0.886938	0.147073		kbl							kbl			kbl				kbl									kbl
yclG	yclG	AACTATT	15	AATAAAAT	possible promoter (by visual inspection)	73	yclG	NA	NA		4.76431	0.995		0.446286	0.018		1.17053	0.892719		yclG							yclG			yclG				yclG									yclG
yesL-M-N	yesL	TTCTTTC	13	CATATTAC	possible promoter (by visual inspection)	35	yesL	1.71396	0.819		1.97242	0.948		0.481007	0.03		1.19058	0.879189		yesL							yesL			yesL				yesL									yesL
	yesM	overlap					yesM	1.47571	0.732		7.37904	0.956		0.644873	0.2005		1.06513	0.686105		yesM							yesM			yesM				yesM									yesM
	yesN	overlap					yesN	1.63682	0.794		15.5955	0.992		0.553193	0.048		1.06991	0.731254		yesN							yesN			yesN				yesN									yesN
ypbF	ypbF	GTATTAT	14	CATATATT	possible promoter (by visual inspection)	32	ypbF	NA	NA		10.1859	1		0.145675	0.0005		0.928143	0.26923		ypbF							ypbF			ypbF				ypbF									ypbF
ytvA	ytvA	ATGTAGA	13	CATATGTT	possible promoter (by visual inspection)	170	ytvA	0.677642	0.262		3.3037	0.987		0.428763	0.0195		1.149	0.871677		ytvA							ytvA			ytvA				ytvA									ytvA
yutH	yutH	TCTTGCG	15	AATATGTA	possible promoter (by visual inspection)	62	yutH	1.27938	0.715		12.1339	1		0.44768	0.022		1.18071	0.877117		yutH							yutH			yutH				yutH									yutH
	ywlE	read-through from ywlB? (75 bp downstream of ywlD stop)					ywlE	3.8815	0.994		3.21366	0.897		0.238877	0.001		1.01221	0.532746		ywlE							ywlE			ywlE				ywlE									ywlE
ywlF-G	ywlF	GAATATA	13	CATATGGT		76	ywlF	1.06414	0.565		3.49945	0.988		0.384713	0.0125		1.08142	0.761045		ywlF							ywlF			ywlF				ywlF									ywlF
	ywlG	12 bp downstream					ywlG	0.39355	0.097		2.54683	0.978		0.472403	0.03		1.18878	0.913081		ywlG							ywlG			ywlG				ywlG									ywlG
1.3.C.2.b) ratio in sigE+ vs. sigE- experiment is low (<3)
manP (yjdD)-manA (yjdE)	manP (yjdD)						manP (yjdD)	1.23199	0.782		1.85076	0.912		0.451135	0.0205		1.18381	0.916472		manP (yjdD)							manP (yjdD)			manP (yjdD)				manP (yjdD)									manP (yjdD)
	manA (yjdE)						manA (yjdE)	1.13496	0.706		1.5581	0.843		0.499031	0.034		0.963862	0.389718		manA (yjdE)							manA (yjdE)			manA (yjdE)				manA (yjdE)									manA (yjdE)
thyA	thyA	GAATGAA	14	CATAAAAA		458	thyA	1.75792	0.837		2.26986	0.973		0.519614	0.043		0.53193	0.00142179		thyA							thyA			thyA	no			thyA									thyA
ugtP (ypfP)	ugtP (ypfP)	GCTTAAC	14	AATAATTC		92	ugtP (ypfP)	1.26474	0.754		1.98609	0.96		0.481049	0.0455		0.949515	0.348518		ugtP (ypfP)							ugtP (ypfP)			ugtP (ypfP)	ypfP			ugtP (ypfP)									ugtP (ypfP)
yfnI	yfnI	no sigE promoter identified					yfnI	1.08893	0.606		1.97242	0.96		0.515161	0.0425		0.926099	0.280016		yfnI							yfnI			yfnI				yfnI									yfnI
yvrC-B	yvrC	ACATATA	13	CATATAGT		262	yvrC	1.01391	0.52		2.61216	0.99		0.691837	0.144		1.16682	0.890167		yvrC							yvrC			yvrC	no			yvrC									yvrC
	yvrB						yvrB	0.635331	0.218		2.80543	0.983		0.542796	0.049		1.22408	0.937826		yvrB							yvrB			yvrB	no			yvrB									yvrB
2. sE-CONTROLLED GENES ACTIVATED BY SpoIIID:
2.1. Previously identified sE-controlled genes (with mapped transcription start site):
2.1. A. Also identified by overexpression of sE
none
2.1. B. below cut-off in mutant vs. wt experiments but identified by overexpression of sK
2.1. B. a) SpoIIID binding confirmed by gel-shift
spoIVCA	spoIVCA	TCATTTG	15	CATAGCAT	mapped?	116	spoIVCA	1.87068	0.978		1.19399	0.643		16.3663	1		0.416611	0.000665701		spoIVCA	PE774-5	shifted	footprint	(-142)TTGGACAAAC(-133)	(+31)AGGAACAAGC(+40)		spoIVCA	site-specific DNA recombinase required for creating the sigK gene (excision of the skin element)	1.8 (Sporulation)	spoIVCA	cisA	no	yokA	spoIVCA	no	no	no [BH2354 (yneB)]	no	no [CAC1956]	no [tnpX]	no [int]	no [int]	spoIVCA	0 TM
		TTTGCATATTC	10	TTAATAACACT	BioOptimizer-inaccurate	no																	predicted	(-142)TTGGACAAAC(-133)	(+31)AGGAACAAGC(+40)
2.1. B. b) not tested by gel-shift
none
2.1. C. not identified by overexpression of sE
2.1. C. a) SpoIIID binding confirmed by gel-shift
asnO	asnO (yisO)	TCAACTA	14	CATAAACT	TACTAAGGTG	130	asnO (yisO)	1.89234	0.838		3.86367	0.976		5.45474	0.999		1.1179	0.753785		asnO (yisO)	PE801-2	shifted	predicted	(-112)TGGGACAGGC(-121)			asnO (yisO)	asparagine synthetase (EC 6.3.5.4)	2.2 (Metabolism of amino acids and related molecules)	asnO (yisO)	yisO, yucB	asnB, asnH	purF	asnO (yisO)	asnO-1 (BA1157)/asnO-2 (BA1751)/asnO-3 (BA2251)	BC1152/BC1697/BC2204	BH1508	OB2608	CAC2243-CAC2249	no	no [asnB]	no [asnB]	asnO (yisO)	1 TM (mid)
					BioOptimizer-no prediction	no
sigK (spoIVCB-spoIIIC)	spoIVCB (sigK)	ACACAGA	14	CATACATT	TACATATAG	41	spoIVCB (sigK)	1.09648	0.558		2.58821	0.955		4.09611	0.976		0.755778	0.0996556		spoIVCB (sigK)			footprint	(-68)ACAGACAGCC(-59)	(+53)AAAGACAAGC(+44)	(+68)AAAAACAATG(+77)	spoIVCB (sigK)	RNA polymerase sporulation mother cell-specific (late) sigma factor (sK N-terminal half)	3.5.1 (Initiation)	spoIVCB (sigK)	sigK	sigE, sigF, sigG		spoIVCB (sigK)	sigK (BA4566)	BC4336	sigK (BH1285)	sigK (OB1999)	CAC1770	sigK (CPE1768)	no [rpoD (sigA)]	no [rpoD (sigA)]	spoIVCB (sigK)	1 TM (prosequence of pro-sigK)
					BioOptimizer-no prediction	no																	predicted	not predicted	(+53)AAAGACAAGC(+44)	not predicted
	spoIIIC						spoIIIC	1.06	0.55		NA	NA		6.27596	0.9665		0.457476	0.0236476		spoIIIC							spoIIIC	RNA polymerase sporulation mother cell-specific (late) sigma factor (sK C-terminal half)	3.5.1 (Initiation)	spoIIIC	sigK	sigE, sigF, sigG		spoIIIC	sigK (BA4566)	BC4336	sigK (BH1285)	sigK (OB1999)	CAC1770	sigK (CPE1768)	no [rpoD (sigA)]	no [rpoD (sigA)]	spoIIIC	NA
	yqaB	downstream					yqaB	NA	NA		NA	NA		3.16203	0.9715		0.549518	0.00804925		yqaB
2.1. C. b) not tested by gel-shift
cwlJ	cwlJ	TCATCAC	14	AATATGAT	GAAAAGAGA	27	cwlJ	1.22744	0.645		2.83139	0.976		2.28027	0.986		1.39323	0.950908		cwlJ			predicted	(-60)AGGGACAGGA(-69)			cwlJ	cell wall hydrolase, germination	1.1 (Cell wall)	cwlJ	ycbQ	no	sleB, ykvT	cwlJ	cwlJ-1 (BA2594)/cwlJ-2 (BA5640)	BC2536/BC5390	cwlJ	OB3024	no [CAC0686 (sleB)]	no	no	no	cwlJ	0 TM
		CCATTATGTTT	12	TGAATAAATTT	BioOptimizer-inaccurate	no
yknT	yknT	GAATAGC	13	CATATTGT	AGTGTTAACATC	30	yknT	1.68655	0.957		53.2108	1		2.56398	0.9795		0.786744	0.160046		yknT			predicted	(-70)ACAGACAAGC(-79)			yknT	possible structural component of the spore coat	1.8 (Sporulation)	yknT	cse15	no	yttA, yvcE, smc	yknT	no	no	no	no [smc (OB1528)]	no	no	no	no	yknT	0 TM
					BioOptimizer-no prediction	no
2.1. D. identified neither by overexpression of sE nor in sigE+ vs. sigE- experiments
2.1. D. a) SpoIIID binding confirmed by gel-shift
spoVK	spoVK	GTTTGTC	15	AATACAAT	AAGAAATAAA	136	spoVK	1.44544	0.729		5.98412	0.943		4.8361	0.998		0.73019	0.0494748		spoVK	PE799-800	shifted	predicted	(-157)GTGGACAAAC(-166)			spoVK	disruption leads to the production of immature spores (AAA family of ATPases)	1.8 (Sporulation)	spoVK	spoVJ	no	ftsH	spoVK	spoVK (BA3839)	no [ftsH]/BCE3737	BH2363	spoVK (OB1647)	no [CAC0955 (ftsH)]	spoVK (CPE1547)	no [ftsH]	no [ftsH]	spoVK	0 TM
		ATGGTTTGTCC	12	TGAATACAATA	BioOptimizer prediction-correct	135
2.1. D. b) not tested by gel-shift
none
2.2. Previously reported sE-controlled genes (but transcription start site has not been mapped):
2.2. A. also identified by overexpression of sE
none
2.2. B. below cut-off in mutant vs. wt experiments but identified by overexpression of sE
none
2.2. C. not identified by overexpression of sE
none
2.2. D. identified neither by overexpression of sE nor in sigE+ vs. sigE- experiments
none
2.3. sE-regulated genes with predicted sE promoter (from Eichenberger et al. 2003, JMB):
2.3. A. also identified by overexpression of sE
2.3. A. a) SpoIIID binding confirmed by gel-shift
none
2.3. A. b) not tested by gel-shift
proH-J	proH	TATACATATTT	11	ACAATACAAAT	BioOptimizer-prediction	61	proH	7.65597	0.982		5.8479	1		2.60577	0.988		0.976852	0.441908		proH			no prediction				proH	pyrroline-5-carboxylate reductase (EC 1.5.1.2), similar to ComER	2.2 (Metabolism of amino acids and related molecules)	proH	yoxE	proI	comER, proG	proH	no	BC4134 (proI/proH)	BH1503 (proI/proH)	OB0013 (proH)	no [proC (CAC3252) (proI)]	no [proC (CPE2633)]	no [proC (lmo0396) (proI)]	no [proC (lin0414) (proI)]	proH	4 TMs
		AAAAACTGATT	11	CTCAGATAATT	BioOptimizer-prediction (unlikely)		initiation codon could be wrong
	proJ	overlap					proJ	1.79887	0.964		7.07946	1		2.32652	0.9455		0.909512	0.26944		proJ							proJ	glutamate 5-kinase	2.2 (Metabolism of amino acids and related molecules)	proJ	yohA	proB	argB, lysC, dapG	proJ	no	BC2975 (proB/proJ)	no [BH1505 (proB)]	no [OB1052 (proB)]	no [proB (CAC3253) (proB)]	no [proB (CPE2579)]	no [proB (proB)]	no [proB (proB)]	proJ	0-1 TM
yhbB	yhbB	GACTAAA	15	CATACGTA	possible promoter (by visual inspection)	58	yhbB	2.0797	0.996		8.37529	1		2.04225	0.9745		1.38567	0.944548		yhbB			predicted	(-68)CAGGACAGGC(-77)			yhbB	spore protein (inner coat)	5.2 (From other organisms)	yhbB	ygaQ	no	yjcM	yhbB	BA0546	BC0545	BH1022	OB1086	CAC3320 (yjcM/yhbB)	CPE1404	no	no	yhbB	0 TM
					BioOptimizer-no prediction	no	initiation codon probably wrong
2.3. B. below cut-off in mutant vs. wt experiments but identified by overexpression of sE
none
2.3. C. not identified by overexpression of sE , but identified in sigE mutant experiment
2.3. C. a) tested by gel-shift
none
2.3. C. b) not tested by gel-shift
mpr (absent from Eichenberger et al., 2003)	mpr	TCTTTCT	14	CATAAGAA		73	mpr	1.19674	0.739		3.70681	0.997		3.88843	0.9955		1.61417	0.981601		mpr			predicted	(-123)TGGGACAAGG(-114)			mpr	extracellular metalloprotease (EC 3.4.21.-)	2.2 (Metabolism of amino acids and related molecules)	mpr	no	no	no	mpr	no	BC0789	no	no	no	no	no	no	mpr	secreted
					BioOptimizer-no prediction	no
ycgM-N (absent from Eichenberger et al., 2003)	ycgM	TTGTCCA	13	CATACAAA			ycgM	0.785236	0.181		4.21697	0.99		2.5846	0.987		1.17474	0.899202		ycgM			no prediction				ycgM	proline dehydrogenase (oxidase)	2.2 (Metabolism of amino acids and related molecules)	ycgM	no	yusM	no	ycgM	BA5253 (ycgM/yusM)	BC5006 (yusM/ycgM)	BH2740	OB1350 (ycgM/yusM)	no	no	no	no	ycgM	0 TM
	ycgN						ycgN	0.71	0.1		1.63281	0.871		2.35931	0.9875		1.1472	0.792845		ycgN							ycgN	similar to 1-pyrroline-5-carboxylate dehydrogenase	2.2 (Metabolism of amino acids and related molecules)	ycgN	no	no	no	ycgN	no?	BC0344 (rocA/ycgN)	BH2737/BH3940	rocA	no	no	no	no	ycgN	1-2 TMs
yheC-D	yheC	GAATCGT	14	AATACCGT		82	yheC	1.48594	0.759		4.01791	0.892		5.22445	0.998		1.01643	0.558747		yheC			predicted	(-150)AAGAACAAGC(-141)			yheC	unknown	5.1 (From B. subtilis)	yheC	no	no	yheD	yheC	BA0861	BC0878	no [BH1145 (yheD), BH1146 (yheD), BH1147 (yheD)]	OB2914	no	no	no	no	yheC	0 TM
					BioOptimizer-no prediction	no
	yheD	RACE-operon w/yheC (5 bp upstream)					yheD	1.71396	0.974		32.1366	1		5.14827	0.999		1.22317	0.942363		yheD							yheD	spore coat protein	5.1 (From B. subtilis)	yheD	no	no	yheC	yheD	BA0860	BC0877	BH1146	OB2913	no	no	no	no	yheD	1 TM (mid)
yknU-V	yknU	TTGGCATATCC	12	AGCATACAATG	BioOptimizer-prediction	147	yknU	1.44212	0.735		9.66051	0.97		1.86431	0.958		1.32811	0.980808		yknU			no prediction				yknU	similar to ABC transporter (ATP-binding protein)	1.2 (Transport/binding proteins and lipoproteins)	yknU	no	ygaD, ywjA, yfiC, yknV, yheI, yfiB, yvcC, yheH, cydC, cydD…		yknU	no	no	BH1125	OB1405	no [CAC1613 (ywjA)]	no	lmo0108	lin0156	yknU	5 TMs
		ATTTTCTGTAA	10	TACATATGTTA	BioOptimizer-prediction	115	initiation codon could be wrong
	yknV	11 bp downstream					yknV	1.55955	0.913		10.7152	0.999		1.96508	0.9655		1.32461	0.952694		yknV							yknV	similar to ABC transporter (ATP-binding protein)	1.2 (Transport/binding proteins and lipoproteins)	yknV	no	yfiC, ygaD, ywjA, yknU, yheH, yheI, yvcC, yfiB, cydC, cydB….		yknV	no	no	BH1126	OB1406	no [CAC2756 (yheH)]	CPE1525	lmo0107	lin0155	yknV	6-7 TMs
yqfT (absent from Eichenberger et al., 2003)	yqfT	ACACATT	13	CATACATT	possible promoter (by visual inspection)	22	yqfT	NA	NA		3.14775	0.973		2.37726	0.987		1.07054	0.663695		yqfT			no prediction				yqfT	unknown	5.2 (From other organisms)	yqfT	no	no	no	yqfT	BA4507	BC4281	BH1387	OB1937	no	no	no	no	yqfT	0 TM
					BioOptimizer-no prediction	no
2.3. D. not identified by overexpression of sE and not identified in sigE+ vs. sigE- experiment (either SpoIIID is essential for expression or indirect targets)
2.3.D.1. ratio in SpoIIID mutant experiment is high (>3)
2.3. D. 1. a) SpoIIID binding confirmed by gel-shift
cotF (absent from Eichenberger et al., 2003)	cotF	GAACAACA	11	GCATATGCT	GATATGGAAT (mapped sigK promoter)	35	cotF	NA	NA		NA	NA		5.2183	0.9685		0.82471	0.287283		cotF	PE778-779	shifted	predicted	(-179)CTAAACAAGA(-170)			cotF	spore coat protein, proteolytic cleavage, isolated from yabGD spores	1.8 (Sporulation)	cotF	no	no	yraD, yraF, yraG, yhcQ	cotF	cotF (BA3121)/BA5241	no [BC4997 (yusN/cotF)]	BH0743 (yraD/cotF)	OB0829	CAC0613(yraD/yraF/cotF)	no	no	no	cotF	0 TM
cotT (absent from Eichenberger et al., 2003)	cotT	ACACCCA	14	AATATGGT	AAAAGGAT (mapped sigK promoter)	"+33"	cotT	NA	NA		1.67349	0.71		3.16969	0.9915		0.777019	0.213897		cotT	PE793-794	shifted	predicted	(+103)TTGAACAAAT(+112)			cotT	spore coat protein (inner), isolated from yabGD spores	1.8 (Sporulation)	cotT	no	no	no	cotT	no	no	no	no	no	no	no	no	cotT	0-1 TM
					BioOptimizer-not included
2.3. D. 1. b) not tested by gel-shift
cotV-W (absent from Eichenberger et al., 2003)	cotV	TTCCGCT	14	CATTATAT	AGAGTAT (mapped sigK promoter)	29	cotV	0.63	0.21		6.49666	0.94		2.97279	0.9705		0.998728	0.498194		cotV			no prediction				cotV	spore coat protein (insoluble fraction)	1.8 (Sporulation)	cotV	no	no	no	cotV	no	no	no [cotX]	no [OB0575/OB0574 (cotX)]	no	no	no	no	cotV	1-2 TMs
					BioOptimizer-not included
	cotW						cotW	NA	NA		2.28411	0.904		3.68489	0.918		NA	NA		cotW							cotW	spore coat protein (insoluble fraction)	1.8 (Sporulation)	cotW	no	no	no	cotW	no	no	no	no	no	no	no	no	cotW	0 TM
lip (absent from Eichenberger et al., 2003)	lip (lipA)	TACTTAA	15	AATACAAT	possible promoter (by visual inspection)	32	lip (lipA)	NA	NA		0.686667	0.137		3.34732	0.9745		1.34566	0.980363		lip (lipA)			no prediction				lip (lipA)	extracellular lipase (EC 3.1.1.3)	2.4 (Metabolism of lipids)	lip (lipA)	lipA	lipB	no	lip (lipA)	no	no	no	no	no	no	no	no	lip (lipA)	2 TMs
					BioOptimizer-not included
2.3.D. 2. ratio in SpoIIID mutant experiment is low (<3)
ydcI (absent from Eichenberger et al., 2003)	ydcI						ydcI	1.11	0.59		1.19543	0.667		2.34397	0.986		1.49932	0.989765		ydcI			no prediction				ydcI	similar to transcription accessory protein (S1 RNA binding domain)	5.2 (From other organisms)	ydcI	no	no	ypfD, pnpA, yabR, yugI	ydcI	no	BC0267	BH0531	OB0632	no	CPE2168	lmo0898	lin0897	ydcI	0 TM
yheI-H (absent from Eichenberger et al., 2003)	yheI						yheI	1.3	0.77		1.23764	0.704		2.74581	0.978		2.00093	0.996992		yheI			no prediction				yheI	similar to ABC transporter (ATPase), multidrug efflux?	1.2 (Transport/binding proteins and lipoproteins)	yheI	no	yknU		yheI	BA3741	BC0870	BH1157	OB1098	CAC2755	CPE0527 (yheI/yheH)	lmo1652	lin1692	yheI	5-6 TMs
	yheH						yheH	1.1	0.61		1.20378	0.693		2.35685	0.9675		1.85613	0.996064		yheH							yheH	similar to ABC transporter (ATPase), multidrug efflux?	1.2 (Transport/binding proteins and lipoproteins)	yheH	no	yknV		yheH	no [BA2444 (yfiC)]	BC0871	BH1158	OB1099	CAC2756	CPE0527 (yheI/yheH)	lmo1651	lin1691	yheH	4 TMs
GENES IN SECTIONS 2.4., 2.5.and 2.6. WERE NOT INCLUDED IN THE FINAL TOTAL OF SIGE-CONTROLLED GENES
2.4 Members of the S-box regulon (considered to be indirect targets)
cysK	cysK						cysK	0.8	0.33		0.172357	0.053		2.35624	0.985		0.794061	0.0891108		cysK							cysK			cysK				cysK									cysK
cysH-P-sat-cysC	cysH						cysH	0.97	0.47		0.954425	0.454		2.41267	0.9785		1.17103	0.905638		cysH							cysH			cysH				cysH									cysH
	cysP (ylnA)						cysP (ylnA)	NA	NA		1.04313	0.551		2.57502	0.9745		1.40768	0.95325		cysP							cysP			cysP				cysP									cysP
	sat (ylnB)						sat (ylnB)	NA	NA		0.696932	0.236		2.28772	0.963		1.02772	0.598755		sat							sat			sat				sat									sat
	cysC (ylnC)						cysC (ylnC)	NA	NA		0.846463	0.315		2.12649	0.962		1.01762	0.55505		cysC							cysC			cysC				cysC									cysC
yoaD-C-B	yoaD						yoaD	0.65	0.25		1.3452	0.638		2.43994	0.959		1.3786	0.980387		yoaD							yoaD			yoaD				yoaD									yoaD
	yoaC						yoaC	0.82	0.38		3.32764	0.861		1.69861	0.8525		1.2672	0.95392		yoaC							yoaC			yoaC				yoaC									yoaC
	yoaB						yoaB	NA	NA		1.51782	0.826		3.41671	0.9895		1.37377	0.98432		yoaB							yoaB			yoaB				yoaB									yoaB
yusC-B-A	yusC						yusC	1	0.49		2.19189	0.974		2.00808	0.933		1.44521	0.98934		yusC							yusC			yusC				yusC									yusC
	yusB						yusB	0.82	0.3		1.36331	0.781		1.43864	0.8555		1.42035	0.988552		yusB							yusB			yusB				yusB									yusB
	yusA						yusA	1.3	0.65		2.90168	0.99		1.43001	0.855		1.34001	0.982554		yusA							yusA			yusA				yusA									yusA
2.5. Genes repressed in the presence of sigE (considered to be indirect targets, probably repressed by a sigE-controlled gene repressed by SpoIIID)
a) Genes regulated by sigH					ratio sigH-T0	ratio sigH-T1
dhbC	dhbC				1.85		dhbC	0.6	0.21		0.1117	0.022		2.76306	0.948		2.10607	0.926044		dhbC							dhbC			dhbC				dhbC									dhbC
fnr	fnr					2.08	fnr	1.01	0.51		1.12002	0.591		2.06315	0.9585		1.36998	0.959764		fnr							fnr			fnr				fnr									fnr
ggt	ggt					2.4	ggt	0.56	0.12		0.532141	0.064		2.57158	0.9865		0.449402	0.00104595		ggt							ggt			ggt				ggt									ggt
	yofA	downstream of ggt (convergent)					yofA	1.11	0.57		0.66774	0.188		4.02554	0.967		1.50955	0.992544		yofA							yofA			yofA				yofA									yofA
pksC	pksC					4.35	pksC	0.62	0.08		0.443376	0.027		2.16102	0.968		0.669608	0.0183036		pksC							pksC			pksC				pksC									pksC
racA (ywkC)	racA (ywkC)	sigH target				2.56	racA (ywkC)	NA	NA		0.349165	0.015		2.68666	0.9715		0.985074	0.460082		racA (ywkC)							racA (ywkC)			racA (ywkC)				racA (ywkC)									racA (ywkC)
ywcI-sacT	ywcI					11.1	ywcI	NA	NA		0.293105	0.007		12.5317	0.9735		0.0761262	4.55703e-06		ywcI							ywcI			ywcI				ywcI									ywcI
	sacT					6.67	sacT	NA	NA		0.23596	0.003		3.55992	0.992		0.0772807	2.35073e-06		sacT							sacT			sacT				sacT									sacT
skfB (ybcPQ)	skfB (ybcQ)					5.3	skfB (ybcQ)	NA	NA		0.379349	0.007		1.95595	0.9545		0.40169	0.000180174		skfB (ybcQ)							skfB (ybcQ)			skfB (ybcP)				skfB (ybcQ)									skfB (ybcQ)
ycdA	ycdA					1.92	ycdA	3.9	0.94		1.03974	0.539		3.18494	0.963		2.02336	0.997836		ycdA							ycdA			ycdA				ycdA									ycdA
yfmI	yfmI					1.85	yfmI	NA	NA		0.223999	0.018		2.27406	0.9745		0.362835	0.000713745		yfmI							yfmI			yfmI				yfmI									yfmI
yfjB	yfjB					2.9	yfjB	0.97	0.47		0.534664	0.168		2.18215	0.9685		0.928639	0.280708		yfjB							yfjB			yfjB				yfjB									yfjB
yllB-ylxA	yllB					2.04	yllB	0.86	0.28		0.320289	0.021		2.54311	0.982		1.56874	0.99428		yllB							yllB			yllB				yllB									yllB
	ylxA					1.5	ylxA	0.77	0.15		0.540546	0.055		2.18408	0.9825		1.58106	0.986717		ylxA							ylxA			ylxA				ylxA									ylxA
yqxM-sipW	yqxM					2.27	yqxM	1.4	0.73		0.644579	0.136		2.01098	0.971		1.23496	0.880509		yqxM							yqxM			yqxM				yqxM									yqxM
	sipW					3.85	sipW	2.84	0.98		0.599021	0.058		1.90364	0.9505		1.39682	0.979827		sipW							sipW			sipW				sipW									sipW
yraI	yraI					2.78	yraI	0.76	0.22		0.406367	0.037		1.79627	0.953		0.527089	0.00275571		yraI							yraI			yraI				yraI									yraI
yuaB	yuaB					2.08	yuaB	0.86	0.4		0.041098	0.016		1.96114	0.9535		1.43279	0.984185		yuaB							yuaB			yuaB				yuaB									yuaB
yvcA-B-yvzA	yvcA					2.22	yvcA	1.77	0.84		1.01517	0.514		2.35545	0.968		0.431616	0.000564692		yvcA							yvcA			yvcA				yvcA									yvcA
	yvcB					2.38	yvcB	1.19	0.65		0.784503	0.281		1.73502	0.945		0.457509	0.00173881		yvcB							yvcB			yvcB				yvcB									yvcB
	yvzA						yvzA	NA	NA		1.01749	0.511		1.97486	0.9665		0.455664	0.000937738		yvzA							yvzA			yvzA				yvzA									yvzA
yvqJ	yvqJ					2.17	yvqJ	0.98	0.48		0.524952	0.113		1.83582	0.9575		1.487	0.991411		yvqJ							yvqJ			yvqJ				yvqJ									yvqJ
ywfB-C-D-E-F-G	ywfB	sigH target				1.8	ywfB	0.55	0.07		0.515724	0.06		2.2692	0.963		0.973135	0.434494		ywfB							ywfB			ywfB				ywfB									ywfB
	ywfC	sigH target				1.8	ywfC	0.85	0.4		0.499916	0.041		2.07215	0.957		0.90163	0.247934		ywfC							ywfC			ywfC				ywfC									ywfC
	ywfD	sigH target				1.8	ywfD	0.61	0.08		0.48643	0.021		1.92525	0.9395		0.9619	0.376755		ywfD							ywfD			ywfD				ywfD									ywfD
	ywfE	sigH target				1.8	ywfE	2.21	0.9		0.481232	0.018		1.9248	0.9275		0.81351	0.0879177		ywfE							ywfE			ywfE				ywfE									ywfE
	ywfF	sigH target				1.8	ywfF	0.74	0.23		0.544762	0.265		1.67555	0.9095		1.09744	0.736152		ywfF							ywfF			ywfF				ywfF									ywfF
	ywfG	sigH target				1.8	ywfG	1.08	0.55		0.476093	0.022		2.04546	0.9585		1.06031	0.705562		ywfG							ywfG			ywfG				ywfG									ywfG
yxbB-A-yxnB-asnH-yxaM	yxbB					7.69	yxbB	NA	NA		0.410384	0.017		1.91646	0.9435		0.558538	0.00116109		yxbB							yxbB			yxbB				yxbB									yxbB
	yxbA					4.55	yxbA	0.51	0.13		0.321403	0.042		1.54918	0.875		0.641113	0.00698055		yxbA							yxbA			yxbA				yxbA									yxbA
	yxnB					5.88	yxnB	0.58	0.21		0.413918	0.009		2.70506	0.9835		0.555387	0.00151082		yxnB							yxnB			yxnB				yxnB									yxnB
	asnH					6.67	asnH	NA	NA		0.447546	0.026		1.84014	0.942		0.658996	0.0102056		asnH							asnH			asnH				asnH									asnH
	yxaM					3.85	yxaM	0.84	0.33		0.408233	0.024		1.61036	0.8905		0.800485	0.0467455		yxaM							yxaM			yxaM				yxaM									yxaM
yybM	yybM					1.72	yybM	0.69	0.27		0.117107	0.022		3.05733	0.9615		0.605649	0.00518653		yybM							yybM			yybM				yybM									yybM
b) genes not regulated by sigH
bpr	bpr						bpr	0.84	0.32		0.375105	0.018		2.66923	0.9845		1.07632	0.726054		bpr							bpr			bpr				bpr									bpr
gbsA	gbsA						gbsA	NA	NA		0.482819	0.067		2.58776	0.9805		1.82676	0.998141		gbsA							gbsA			gbsA				gbsA									gbsA
spoVAB	spoVAB						spoVAB	NA	NA		0.44	0.19		3.70761	0.9775		0.986353	0.452206		spoVAB							spoVAB			spoVAB				spoVAB									spoVAB
ykuN-O-P	ykuN						ykuN	1.17	0.73		0.263856	0.021		2.37865	0.913		3.56928	0.977073		ykuN							ykuN			ykuN				ykuN									ykuN
	ykuO						ykuO	1.11	0.65		0.429248	0.065		2.8014	0.9875		3.42927	0.978098		ykuO							ykuO			ykuO				ykuO									ykuO
	ykuP						ykuP	0.98	0.47		0.170095	0.023		3.60816	0.9935		3.13899	0.978262		ykuP							ykuP			ykuP				ykuP									ykuP
yufN-O	yufN						yufN	0.81	0.3		0.611627	0.075		2.03957	0.9625		1.50219	0.984737		yufN							yufN			yufN				yufN									yufN
	yufO						yufO	NA	NA		0.536296	0.049		5.5301	0.968		1.2983	0.950592		yufO							yufO			yufO				yufO									yufO
yurP-O	yurP						yurP	1.1	0.58		0.229607	0.004		14.9991	0.973		0.941442	0.315822		yurP							yurP			yurP				yurP									yurP
	yurO						yurO	NA	NA		0.3163	0.025		1.74631	0.949		1.10204	0.754927		yurO							yurO			yurO				yurO									yurO
2.6. Genes from the arginine biosynthesis operon
argC-J-B-D-carA-B-argF-yjzC	argC	no sigE promoter identified, probably indirect					argC	NA	NA		1.83	0.93		2.12624	0.963		1.38824	0.980943		argC							argC			argC				argC									argC
	argJ						argJ	NA	NA		2.29087	0.951		2.18754	0.961		1.15978	0.796573		argJ							argJ			argJ				argJ									argJ
	argB	14 bp downstream					argB	NA	NA		2.1	0.933		1.25054	0.737		1.14662	0.823765		argB							argB			argB				argB									argB
argD start and argB stop overlap	argD	overlap					argD	NA	NA		2.38232	0.952		2.32525	0.94		1.05608	0.669489		argD							argD			argD				argD									argD
carA start is 70 bp downstream of argD stop	carA	70 bp downstream					carA	NA	NA		12.7644	0.985		1.81416	0.9105		1.11114	0.774244		carA							carA			carA				carA									carA
carB start is 2 bp upstream of carA stop	carB	2 bp upstream					carB	NA	NA		3.58096	0.986		1.62495	0.844		1.34722	0.977409		carB							carB			carB				carB									carB
argF start is 7 bp upstream of carB stop	argF	7 bp upstream					argF	NA	NA		6.223	0.988		1.47789	0.824		1.1388	0.863022		argF							argF			argF				argF									argF
yjzC start is 85 bp downstream of argF stop	yjzC	85 bp downstream					yjzC	0.504661	0.146		6.0256	0.96		NA	NA		NA	NA		yjzC							yjzC			yjzC				yjzC									yjzC
3. sE-CONTROLLED GENES UNAFFECTED BY SpoIIID or GerR:
3.1. Previously identified sE-controlled genes (with mapped transcription start site):
3.1. A) also identified in overexpression
cotE	cotE-P1	TAAAGTT	14	CATACAAT	GGAACAGAAA (P1)	101	cotE-P1	2.06063	0.993		49.4311	0.999		1.25055	0.76		0.739713	0.0677114		cotE-P1	PE776-7	not shifted					cotE-P1	spore coat protein (outer), morphogenetic protein	1.8 (Sporulation)	cotE-P1	no	no	no	cotE-P1	cotE (BA3906)	BC3770	cotE	cotE (OB1630)	no	no	no	no	cotE-P1	0 TM
		AAGTAAAGTTT	11	TGCATACAATG	BioOptimizer prediction-correct	100
	cotE-P2	GCACACT	14	CATAAGAT	AACACGAAGA (P2)	31	cotE-P2													cotE-P2							cotE-P2			cotE-P2				cotE-P2									cotE-P2
					BioOptimizer-no prediction	no
		TTGGTTTTTCT	11	CGTATAAACTT	BioOptimizer-inaccurate	no
		TTTTTATATTT	12	TGCACACTAGA	BioOptimizer-inaccurate	no
cotJA-JB-JC-yesJ	cotJA	TCATAAT	14	CATACCTA	TTAAGGTCA	35	cotJA	3.74973	0.999		50.8159	1		1.29907	0.7885		1.24493	0.934449		cotJA							cotJA	spore coat protein (inner)	1.8 (Sporulation)	cotJA	no	no	no	cotJA	cotJA (BA0805)	BC0823	no	no	no	no	no	no	cotJA	0 TM
		TAGTCATAATC	11	CTCATACCTAT	BioOptimizer prediction-correct	34
	cotJB	overlap					cotJB	8.97429	1		48.8652	1		1.03764	0.5495		1.20995	0.899343		cotJB							cotJB	spore coat protein (inner)	1.8 (Sporulation)	cotJB	no	no	no	cotJB	cotJB (BA0804)	BC0822	no	no	CAC1337	no	no	no	cotJB	0 TM
	cotJC	14 bp upstream					cotJC	3.14775	0.999		46.2381	1		0.938701	0.425		1.14236	0.827805		cotJC							cotJC	spore coat protein (inner)	1.8 (Sporulation)	cotJC	no	ydbD, yjqC	no	cotJC	cotJC (BA0803)	BC0821	no [BH2190 (yjqC)]	no [OB1667 (yjqC)]	CAC1338	no	no	no	cotJC	0 TM
	yesJ	123 bp downstream-operon confirmed by RACE					yesJ	4.18794	0.999		29.1072	1		0.847024	0.2995		1.32872	0.96581		yesJ							yesJ	similar to acetyltransferase (GCN5 family)	5.2 (From other organisms)	yesJ	yeeN, yfxC, yfxD	no	no	yesJ	BA3112	BC3079	no	OB0363	CAC1007	CPE0939	lmo0652	lin0655	yesJ	0 TM
glgB-C-D-A-P	glgB	GAATAAA	14	ACTATGAT	GTCAGAAAGG	18	glgB	2.89734	0.976		2.10863	0.963		1.66348	0.9345		1.08236	0.749957		glgB							glgB	1,4-alpha-glucan branching enzyme	2.1.1 (Specific pathways)	glgB	no	no	amyX, yvdF, malL, yugT, treA, ycdG	glgB	glgB (BA5123)	BC4867	no	OB0406	no [CAC2679 (amyX)]	no	no [lmo2126 (yvdF)]	no [lin2231 (yvdF)]	glgB	0-1 TM
		TTTTTATAAAT	10	CTTAGATTTTG	BioOptimizer-inaccurate	no
		TCTCCATATAT	10	TTCAGAAAATG	BioOptimizer-inaccurate	no
		AAGGGCTTTTT	10	CGAATAAATAC	BioOptimizer-inaccurate	no
	glgC	overlap					glgC	2.4322	0.924		2.05116	0.94		1.15859	0.6195		1.15825	0.883342		glgC							glgC	glucose-1-phosphate adenylyltransferase	2.1.1 (Specific pathways)	glgC	no	glgD	spsI, yfnH, gtaB	glgC	glgC (BA5122)	BC4686	glgC	OB0407	glgC (CAC2237-CAC2238)	glgC (CPE0068)	no [lmo1081 (spsI)]	no	glgC	0 TM
	glgD	26 bp downstream					glgD	2.92415	0.993		2.10378	0.96		1.685	0.9145		1.28505	0.967947		glgD							glgD	required for glycogen biosynthesis	2.1.1 (Specific pathways)	glgD	no	glgC	no	glgD	glgD (BA5121)	BC4685	glgD	OB0408	glgC (CAC2237-CAC2238)	glgD (CPE0069)	no	no	glgD	0 TM
	glgA	overlap					glgA	2.44906	0.993		2.25944	0.976		1.48712	0.852		1.35304	0.981079		glgA							glgA	starch (bacterial glycogen) synthase	2.1.1 (Specific pathways)	glgA	no	no	no	glgA	glgA (BA5120)	BC4684	glgA	OB0409	glgA (CAC2239)	glgA (CPE0064)	no	no	glgA	0 TM
	glgP	11 bp upstream					glgP	2.8774	0.999		2.15278	0.972		1.5582	0.8665		1.33399	0.981396		glgP							glgP	glycogen phosphorylase	2.1.1 (Specific pathways)	glgP	no	no	no	glgP	glgP (BA5119)	BC4683	glgP	OB0410	glgP (CAC1664)	glgP (CPE0065)	no	no	glgP	1-2 TM
prkA	prkA	GCATGTA	14	CATAGATT	GTATCAAAGT (5'RACE)	53	prkA	2.24388	0.995		8.18465	1		0.844577	0.3		0.951122	0.371426		prkA							prkA	serine protein kinase, spore coat protein (inner)	3.8 (Protein modification)	prkA	no	no	no	prkA	BA0550	BC0548	prkA	OB2654	prkA (CAC0579)	prkA (CPE1334)	no	no	prkA	0 TM
		AAAGCATGTAT	11	GGCATAGATTG	BioOptimizer prediction-correct	52
safA-coxA	safA (yrbA)	TCATAAC	14	CATATGTT	GTGAAGAAA	61	safA (yrbA)	1.77011	0.818		31.7687	0.998		1.15253	0.6585		0.828004	0.0830887		safA (yrbA)							safA (yrbA)	spore coat protein (inner), morphogenetic protein, associated with SpoVID	1.8 (Sporulation)	safA (yrbA)	yrbA	no	lytF, yojL, yocH	safA (yrbA)	BA4659	BC4420	BH1221	OB2040	no	CPE2215	no	no	safA (yrbA)	0 TM
		TACTCATAACT	11	GGCATATGTTG	BioOptimizer prediction-correct	60
	coxA (yrbB)	operon identified by Takamatsu H et al. (1998); (228 bp apart)					coxA (yrbB)	3.31894	0.995		3.50752	0.977		1.14178	0.659		0.766637	0.091996		coxA (yrbB)							coxA (yrbB)	spore cortex protein (sG-regulated)	1.8 (Sporulation)	coxA (yrbB)	yrbB	no	no	coxA (yrbB)	BA4658	BC4419	no	OB2039	no	no	no	no	coxA (yrbB)	0 TM
spoVR	spoVR	TCATCTT	14	CATACATT	ATAGATAAGTC	29	spoVR	2.47742	0.996		148.252	1		0.720129	0.1585		1.097	0.767088		spoVR							spoVR	spore cortex synthesis	1.8 (Sporulation)	spoVR	no	no	no	spoVR	spoVR (BA 0767)	BC0787	spoVR	spoVR (OB2646)	spoVR (CAC0581)	spoVR (CPE1332)	no	no	spoVR	0 TM
		CTATCATCTTT	11	CTCATACATTA	BioOptimizer prediction-correct	28
spoVID-ysxE	spoVID	TCATATT	14	CATACACC	TTTAGTGACA	47	spoVID	2.07491	0.991		112.202	1		0.951121	0.4445		0.892172	0.266932		spoVID							spoVID	spore coat protein, morphogenetic protein	1.8 (Sporulation)	spoVID	no	no	no	spoVID	BA4692	BC4467	spoVID	spoVID (OB2064)	no	no	no	no	spoVID	0 TM
		CACTCATATTT	11	TACATACACCT	BioOptimizer prediction-correct	46
	ysxE	32 bp downstream					ysxE	2.1727	0.983		24.8886	1		0.880341	0.391		0.838917	0.0815984		ysxE							ysxE	unknown	5.2 (From other organisms)	ysxE	no	no	no	ysxE	BA4691	BC4466	BH3040	OB2063	no [CAC2908]	no	no	no	ysxE	0 TM
ydcA	ydcA	TACTATT	14	CATAAACG	TGTTACTATAG (5'RACE)	41	ydcA	2.14783	0.983		4.62381	0.998		0.460508	0.0715		NA	NA		ydcA							ydcA	intramembrane serine protease [rhomboid superfamily (conserved motif WR-N-GASG-H)], growth	5.1 (From B. subtilis)	ydcA	no	yqgP	no	ydcA	BA0249	BC0261	BH0517	OB0618	no [CAC0954 (yqgP)]	no [CPE1452 (yqgP)]	no [lmo1337 (yqgP)]	no [lin1374 (yqgP)]	ydcA	6 TMs (pred)
		ACGTACTATTT	11	CTCATAAACGT	BioOptimizer prediction-correct	40
yjbX	yjbX	TTCTGAT	14	CATATAGA	TAGAATATGA (5' RACE)	23	yjbX	2.06063	0.944		34.3558	1		0.762775	0.234		0.536026	0.0124839		yjbX							yjbX	glutamic acid rich protein, spore coat protein (outer)	6 (No similarity)	yjbX	no	no	no	yjbX	BA1233	BC1217	no	OB1225	no	no	no	no	yjbX	0 TM
		TTCTTCTGATT	11	GTCATATAGAT	BioOptimizer prediction-correct	22
yunB	yunB	TACTATG	14	CATACATT	GTGATATGT (5'RACE)	23	yunB	3.27341	0.997		16.2555	1		0.617995	0.094		1.14629	0.796402		yunB							yunB	sporulation-inactivation results in delayed sK activation	5.2 (From other organisms)	yunB	no	no	no	yunB	BA5207	BC4975	BH1036	OB2370	CAC2300	CPE1961	no	no	yunB	secreted-pred
		TATTACTATGT	11	AGCATACATTG	BioOptimizer prediction-correct	22
yuzC	yuzC	TCATATT	15	TATACATA	TAGAAACATC (5'RACE)	30	yuzC	5.05825	0.986		25.0035	0.999		1.35602	0.8125		1.99892	0.998054		yuzC							yuzC	spore coat protein (inner)	6 (No similarity)	yuzC	no	no	no	yuzC	no	no	no	no	no	no	no	no	yuzC	0 TM
		TTGTCATATTC	12	TCTATACATAT	BioOptimizer prediction-correct	29
yuxH not included in final total	yuxH	convergent with yuzC					yuxH	1.3	0.86		14.98	1		1.42171	0.8505		1.80666	0.997564		yuxH							yuxH			yuxH				yuxH									yuxH
yybI	yybI	TCTTTGA	13	CATATAAT	GATTCATTCA (5'RACE)	33	yybI	2.29615	0.994		10.7399	0.999		1.32714	0.7995		NA	NA		yybI							yybI	spore coat protein (inner)	6 (No similarity)	yybI	no	no	no	yybI	no	no	no	OB2306	CAC3416	CPE1622	no	no	yybI	0-1 TM
		TATGTCTTTGA	11	TGCATATAATG	BioOptimizer prediction-correct	32
3.1. B) below cut-off in sigE+ vs. sigE- experiments but identified by overexpression of sE
usd-spoIIID-mbl	usd	GCATATT	14	AATACACT	GTTACAAAC	40	usd	NA	NA		4.05509	0.886		NA	NA		0.949692	0.324591		usd							usd	translation of spoIIID	1.8 (Sporulation)	usd	no	no	no	usd	no	no	no	no	no	no	no	no	usd	0 TM
		TTAGCATATTC	11	CTAATACACTG	BioOptimizer prediction-correct	39
	spoIIID	14 bp downstream-gene interrupted by resistance cassette in sigE+ vs sigE- experiment					spoIIID	2.22331	0.904		NA	NA		NA	NA		0.853871	0.133366		spoIIID							spoIIID	transcriptional regulator (DeoR family)	3.5.2 (Regulation)	spoIIID	no	no	no	spoIIID	spoIIID (BA5521)	BC5282	spoIIID	OB2959	spoIIID (CAC2859)	spoIIID (CPE2181)	no	no	spoIIID	0 TM
	mbl	164 bp downstream-operon identified by Abhayawardhane Y and Stewart GC (1995), J. Bact. 177, 765-					mbl	2.40436	0.905		65.9174	0.999		0.977199	0.4785		0.991544	0.47514		mbl							mbl	MreB-like protein	1.1 (Cell wall)	mbl	no	mreB, mreBH	dnaK, ftsA	mbl	mbl (BA5520)	BC5281	mbl	OB2958	CAC2858	mreV (CPE2180)	mbl	mbl	mbl	0 TM
yteV	yteV	TCATAAC	14	AATAGATT	GATAGAG	24	yteV	2.6	0.927		NA	NA		NA	NA		NA	NA		yteV							yteV	unknown	6 (No similarity)	yteV	cse60	no	no	yteV	BA4965	no	no	no	no	no	no	no	yteV	0 TM
					BioOptimizer-no prediction	no
3.1.C) not identified by overexpression
gerQ	gerQ (ywdL)	GCATAAT	14	CATAAGGT	GAAAGAGATAAAAAT (5'RACE)	122	gerQ (ywdL)	1.71002	0.919		56.6239	1		1.45531	0.8525		0.787941	0.0563868		gerQ (ywdL)							gerQ (ywdL)	germination	5.2 (From other organisms)	gerQ (ywdL)	no	no	no	gerQ (ywdL)	BA5641	BC5391	BH3827	OB3025	no	no	no	no	gerQ (ywdL)	0 TM
		TCAGCATAATC	11	CTCATAAGGTG	BioOptimizer prediction-correct	121
3.1.D) not identified by overexpression, nor in sigE+ vs. sigE- experiment
yoaW	yoaW (G4)	GAATATT	14	AATACAAT	AAATCGATAGA	302	yoaW (G4)	1.42233	0.821		1.59221	0.851		1.38015	0.838		0.599466	0.00313804		yoaW (G4)							yoaW (G4)	unknown	6 (No similarity)	yoaW (G4)	G4	no	no	yoaW (G4)	no	no	no	no	no	no	no	no	yoaW (G4)	secreted-pred
					BioOptimizer-no prediction	no
spoVM	spoVM	TACTTTT	14	CATATTAA	TAATGATAA	94	spoVM	NA	NA		NA	NA		NA	NA		NA	NA		spoVM							spoVM	cortex and coat	1.8 (Sporulation)	spoVM	no	no	no	spoVM	not annotated	not annotated	BH2501	spoVM (OB1513)	not annotated	not annotated	no	no	spoVM	0 TM
		AGGTACTTTTT	11	GGCATATTAAT	BioOptimizer prediction-correct	93
rpmB not included in final total	rpmB	convergent					rpmB	0.77983	0.333		3.12608	0.983		0.802033	0.2375		1.13436	0.847841		rpmB							rpmB			rpmB				rpmB									rpmB
yfhS	yfhS	AGTTCTT	14	AATAATGG	AATGGCAAG	27	yfhS	absent from microarray				absent from microarray				absent from microarray				yfhS							yfhS	unknown	5.1 (From B. subtilis)	yfhS	no	no	no	yfhS	BA0523	BC0505	BH0937	OB0897	no	no	no	no	yfhS	0 TM
					BioOptimizer-no prediction	no
3.2. Previously reported sE-controlled genes (but transcription start site has not been mapped):
3.2. A) also identified in overexpression
ydhD	ydhD	ACATATC	14	AATAAGAT	not mapped	38	ydhD	2.22331	0.99		51.4044	1		1.59005	0.903		1.72309	0.997355		ydhD							ydhD	spore protein, similar to YaaH	1.8 (Sporulation)	ydhD	no	yaaH, yvbX	ykvQ, lytF, yojL	ydhD	BA3668	sleL (BC3607)	BH0693	OB0024 (yaaH/ydhD)	CAC2747 (yaaH/ydhD)	no	no [lmo0105]	no [lin0153]	ydhD	2 TMs
		TTGGTATTTTT	12	CACATATCTAA	BioOptimizer-prediction	57
3.2. B) below cut-off in sigE+ vs. sigE- experiments but identified by overexpression of sE
none
3.2.C) not identified by overexpression
nucB	nucB	AAATATT	14	CATACATT	not mapped	29	nucB	NA	NA		1.93197	0.951		0.810811	0.2465		1.58369	0.983151		nucB							nucB	sporulation-specific extracellular nuclease	2.3 (Metabolism of nucleotides and nucleic acids)	nucB	no	nucA	no	nucB	no	no [BC4005 (nucA)]	no	no	no	no	no	no	nucB	no (secreted)
		TAAAAATATTC	11	CCCATACATTG	BioOptimizer-prediction	28
3.2.D) not identified by overexpression, nor in mutant experiment
ctpB (absent from Eichenberger et al., 2003)	ctpB (yvjB)	ACATGAA	14	CATATACT	not mapped		ctpB (yvjB)	NA	NA		2.67527	0.914		0.659652	0.1975		0.850676	0.107611		ctpB (yvjB)							ctpB (yvjB)	PDZ-containing serine protease (sigK activation)	2.2 (Metabolism of amino acids and related molecules)	ctpB (yvjB)	yvjB	ctpA, htrA	spoIVB	ctpB (yvjB)	BA5414	BC5184	BH3599	OB2490	no [CAC0499 (ctpA)]	no [CPE0301 (ctpA)]	no [lmo1851 (ctpA)]	no [lin1965 (ctpA)]	ctpB (yvjB)	1 TM (Nter)
3.3. sE-regulated genes with predicted sE promoter (from Eichenberger et al. 2003, JMB):
3.3. A) also identified by overexpression of sE
alkA	alkA	TCTTGATAACT	10	CTCATAAATAG	BioOptimizer-prediction	124	alkA	2.2182	0.874		6.16595	0.998		1.00411	0.5065		0.547216	0.000996256		alkA							alkA	DNA-3-methyladenine glycosylase (EC 3.2.2.21)-hydrolysis of alkylated DNA	3.2 (DNA restriction/modification and repair)	alkA	no	yfjP	no	alkA	alkA (BA3871)	BC3742	no [BH1749 (yfjP)]	no	no [CAC2707 (ytxB)]	CPE2293	no	no	alkA	1 TM (mid)
clsA (ywnE)	clsA (ywnE)	TTATTCTTTTA	13	GTTATAATTTG	BioOptimizer-prediction	79	clsA (ywnE)	3.54813	0.967		2.05116	0.976		0.943875	0.448		1.19434	0.929061		clsA (ywnE)							clsA (ywnE)	major cardiolipin synthase (phospholipase D family), similar to YwjE	2.4 (Metabolism of lipids)	clsA (ywnE)	no	ywiE, ywjE	no	clsA (ywnE)	no [cls-2 (BA1204,ywiE)]	no [BC1191 (ywiE)]	BH2858 (ywiE/ywnE)	OB3045	no [CAC3316 (ywiE)]	clsD (CPE1430)	lmo2503	lin2646	clsA (ywnE)	2-3 TMs
comER	comER	TCGTCATATTT	14	CACATATGGTT	BioOptimizer-prediction	33	comER	2.10378	0.85		9.35406	0.966		1.30234	0.7855		0.964411	0.399405		comER							comER	similar to pyrolline-5'-carboxylate reductases (proH)	2.2 (Metabolism of amino acids and related molecules)	comER	comD,comED	proG	proI, proH	comER	BA4554	BC4325	comER	no [OB0013 (proH)]	no [proC (CAC3252) (proI)]	no [proC (CPE2633)]	no [lmo1387(proG)]	no [lin1424 (proG)]	comER	3 TMs
cotB	cotB	CAACAAA	13	TATATATG	CAGTATGT (sigK promoter)	42	cotB	2.46037	0.991		6.15177	0.997		1.60722	0.9055		0.568726	0.00892259		cotB							cotB	spore coat protein (outer)	1.8 (Sporulation)	cotB	no	no	ywrJ	cotB	BA0357	BC0389/BC0390	no	no	no	no [CPE0112 (ypuA)]	no	no	cotB	0 TM
					BioOptimizer-no prediction
cotG	cotG	ATACACT	13	CGTACTAT	GAGGGTAG (sigK promoter)	53	cotG	3.58096	0.984		5.08159	0.993		1.24063	0.7595		0.784198	0.0493723		cotG							cotG	spore coat protein (required for the incorporation of CotB into the coat)	1.8 (Sporulation)	cotG	no	no	no	cotG	no	no [BC4731(gerAA)]	no	no	no	no	no	no	cotG	0 TM
		CACTTATACAC	12	CGCGTACTATG	BioOptimizer-prediction	52
cotH	cotH	AATCCTC	14	TTAAGGAT	GAAGATCCTT (sigK promoter)	106	cotH	3.08319	0.993		9.7499	0.999		1.55202	0.894		0.74575	0.053318		cotH							cotH	spore coat protein (inner)	1.8 (Sporulation)	cotH	ywrH	yisJ	no	cotH	cotH (BA2046)	BC2031	no	OB2511	no	no	no	no	cotH	0 TM
					BioOptimizer-no prediction
cotY-Z	cotY	ACACCAA	14	CATATGTT	GTTAAGGACTA (sigK promoter)	37	cotY	2.05589	0.867		6.25173	0.997		0.864512	0.3205		0.906303	0.259496		cotY							cotY	spore coat protein (insoluble fraction)	1.8 (Sporulation)	cotY	no	cotZ	no	cotY	cotZ-1 (BA1234)/cotZ-2 (BA1238)	BC1218/BC1222	no	no [OB1226 (cotZ)]	no	no	no	no	cotY	0 TM
		TTCTTATTTTC	11	TGAATATATAG	BioOptimizer-prediction	85
	cotZ						cotZ	9.77237	0.997		7.63836	0.999		0.857495	0.3135		1.0225	0.563991		cotZ							cotZ	spore coat protein (insoluble fraction)	1.8 (Sporulation)	cotZ	no	cotY	no	cotZ	cotZ-1 (BA1234)/cotZ-2 (BA1238)	BC1218/BC1222	no	OB1226	no	no	no	no	cotZ	0 TM
gerR (ylbO)	gerR (ylbO)	ATAGTCTATCT	11	GGCATATGTAT	BioOptimizer-prediction	34	gerR (ylbO)	2.80543	0.981		23.3884	1		1.34609	0.819		2.24853	0.994907		gerR (ylbO)							gerR (ylbO)	similar to DNA binding protein (Myb family), similar to RsfA (YwfN)	5.1 (From B. subtilis)	gerR (ylbO)	no	rsfA	no	gerR (ylbO)	BA4061	BC3922	BH2581	OB1457	no	no	no	no	gerR (ylbO)	0 TM
glnQ-H-M-P	glnQ	ACATATC	14	CATAGACT	most likely promoter (not in BioP/BioO sequence)	217	glnQ	2.54683	0.994		37.6704	1		0.918496	0.396		1.29361	0.971648		glnQ							glnQ	glutamine ABC transporter (ATP-binding)	1.2 (Transport/binding proteins and lipoproteins)	glnQ	no	yqiZ, yckI, ytmN, yxeO	no	glnQ	BA0639	BC0639	no [BH1463 (yqiZ)]	OB1006	glnQ (CAC0112)	no [CPE0602]	no [lmo2251 (yqiZ)]	no [lin2353 (yqiZ)]	glnQ	0 TM
		TGGACATTTTT	12	TTCAGAAAAGT	BioOptimizer-prediction (unlikely)
	glnH	21 bp downstream					glnH	1.64816	0.942		73.1139	1		0.877917	0.35		1.04139	0.631294		glnH							glnH	glutamine ABC transporter (Gln-binding)	1.2 (Transport/binding proteins and lipoproteins)	glnH	no	no	yqiX, yxeM, yckK, yckB, ytmK	glnH	BA0640	BC0640	no	OB1004	no	no [CPE0600]	no [lmo1738 (yqiX)]	no [lin0840 (yqiY)]	glnH	1 TM
	glnM	60 bp downstream					glnM	1.17761	0.618		38.1944	0.993		0.754376	0.2005		1.38587	0.979991		glnM							glnM	glutamine ABC transporter (membrane)	1.2 (Transport/binding proteins and lipoproteins)	glnM	no	glnP, yckA, yckJ, yqiY, yxeN, ytmL, ytmM	no	glnM	BA0641	BC0641	no	OB1005	no [CAC3619 (yqiY)]	no [CPE0601]	no [lmo1240 (ysnB)]	no [lin2352 (yqiY)]	glnM	5 TMs
	glnP	16 bp downstream					glnP	6.36796	1		36.2243	1		0.723122	0.169		1.50715	0.991116		glnP							glnP	glutamine ABC transporter (membrane)	1.2 (Transport/binding proteins and lipoproteins)	glnP	no	glnM, yckA	yckJ, ytmM, ytml, yqiY, yxeN	glnP	BA0642	BC0642	no	OB1005	CAC0111	no [CPE0601]	no [lmo1240 (ysnB)]	no [lin2352 (yqiY)]	glnP	6 TMs
ispE-purR-yabJ	ispE (yabH)	ACTTCAA	15	CATACTTA	most likely promoter	28	ispE (yabH)	1.60694	0.899		5.99791	0.991		2.04313	0.948		1.14335	0.839059		ispE (yabH)							ispE (yabH)	4-diphosphocytidyl-2-C-methyl-D-erythritol kinase (EC 2.7.1.-)-nonmevalonate pathway to terpenes	2.1.1 (Specific pathways)	ispE (yabH)	yabH	no	no	ispE (yabH)	ispE (BA0043)	BC0050	BH0061	OB0055	CAC2902	ipk (CPE2212)	lmo0190	lin0229	ispE (yabH)	2 TMs
					BioOptimizer-no prediction	no
	purR	55 bp downstream					purR	0.988553	0.484		4.85289	0.998		1.54023	0.8895		1.20752	0.907615		purR							purR	transcriptional repressor of the purine operons	3.5.2 (Regulation)	purR	yabI	no	xpt, apt, pyrE	purR	purR (BA0044)	BC0051	purR	OB0056	purR (CAC3224)	purR (CPE2492)	lmo0192	lin0231	purR	1-2 TMs
	yabJ	overlap					yabJ	1.43219	0.919		5.97035	1		1.49117	0.869		1.24062	0.952311		yabJ							yabJ	similar to translation initiation inhibitor, adenine-mediated repression of purA	2.3 (Metabolism of nucleotides and nucleic acids)	yabJ	no	no	no	yabJ	BA0046	BC0052	BH0063	OB3060	CAC1265	CPE1012	no	no	yabJ	0 TM
pucH	pucH (yunH)	TTCTAGC	14	AATACGAT	possible promoter	88	pucH (yunH)	2.49459	0.987		7.4817	0.999		1.12431	0.607		1.17906	0.866689		pucH (yunH)							pucH (yunH)	allantoinase (purine degradation)	2.3 (Metabolism of nucleotides and nucleic acids)	pucH (yunH)	yunH	pyrC	ureC, adeC	pucH (yunH)	no	no [BC3888 (pyrC)]	BH2309	no [pyrC]	no	no [pyrC]	no [pyrC (pyrC)]	no [pyrC (pyrC)]	pucH (yunH)	0-1 TM
					BioOptimizer-no prediction
sipS	sipS	TTTTTTT	14	CATAAATT	possible promoter	29	sipS	2.24905	0.932		3.01301	0.99		0.705539	0.1505		0.840024	0.0767245		sipS							sipS	signal peptidase I (EC 3.4.21.89) (modulation of the capacity and specificity for protein secretion)	1.6 (Protein secretion)	sipS	no	sipT, sipU, sipV	no	sipS	no	BC0456	no	sipS (OB1390)	sipS (CAC2646)	sipS (CPE0597)	lmo1271	lin1310	sipS	1 TM (Nter)
					BioOptimizer-no prediction
spsA-B-C-D-E-F-G-I-J-K-L	spsA	GCGCAAC	14	CATAAGAT	AACGATAGTTT (sigK promoter)	44	spsA	NA	NA		3.718	0.909		1.46056	0.7835		0.951314	0.414		spsA							spsA			spsA				spsA									spsA
(absent from Eichenberger et al., 2003)					BioOptimizer-not included
(absent from Eichenberger et al., 2003)	spsB						spsB	1.08393	0.568		3.71535	0.962		1.34886	0.8265		1.06988	0.628549		spsB							spsB			spsB				spsB									spsB
spsC	spsC						spsC	2.60615	0.926		2.78612	0.984		1.04097	0.549		1.04399	0.598194		spsC							spsC	spore coat polysaccharide synthesis	1.8 (Sporulation)	spsC	ipa-65d	yhjL, yvfE	speA, patA	spsC	no	BC5273	no	no	CAC2260	no	no	no	spsC	1 TM (mid)
(absent from Eichenberger et al., 2003)	spsD						spsD	NA	NA		4.0738	0.99		1.19491	0.7115		1.13684	0.828271		spsD							spsD			spsD				spsD									spsD
(absent from Eichenberger et al., 2003)	spsE						spsE	NA	NA		4.69894	0.999		1.00161	0.502		1.13542	0.784279		spsE							spsE			spsE				spsE									spsE
(absent from Eichenberger et al., 2003)	spsF						spsF	NA	NA		3.14152	0.937		0.721382	0.269		1.17317	0.841527		spsF							spsF			spsF				spsF									spsF
spsGIJKL	spsG						spsG	7.65597	0.99		6.77642	0.999		0.747249	0.178		1.02091	0.550227		spsG							spsG	spore coat polysaccharide synthesis	1.8 (Sporulation)	spsG	ipa-69d, spsH	no	no	spsG	no	no	no	no	CAC2186	no	no	no	spsG	1 TM (mid)
	spsI						spsI	1.70608	0.906		3.72392	0.991		1.52386	0.855		1.03851	0.589612		spsI							spsI	spore coat polysaccharide synthesis, similar to sugar-nucleotidylation enzyme	1.8 (Sporulation)	spsI	ipa-71d	ytdA, gtaB	yngB, glgC, yfnH	spsI	BA1228	BC1212	spsI (BH3363)	OB1129	CAC2333	rfbA (CPE0616)	lmo1081	no	spsI	0 TM
	spsJ						spsJ	3.85478	0.997		19.0985	1		1.10471	0.6095		1.02435	0.580899		spsJ							spsJ	spore coat polysaccharide synthesis, UDP-N-acetylglucosamine epimerase	1.8 (Sporulation)	spsJ	ipa-72d	yfnG, ytcB, galE	yodU, yveM, pksJ	spsJ	rfbB(BA1230)	BC1214	spsJ (BH3364)	OB2420	CAC2332	rfbB (CPE0619)	lmo1083	no	spsJ	1 TM (Nter)
	spsK						spsK	3.4435	0.987		7.70903	1		1.01123	0.511		0.957672	0.397132		spsK							spsK	spore coat polysaccharide synthesis, DTDP-L-rhamnose synthetase	1.8 (Sporulation)	spsK	ipa-73d	no	galE, yveM	spsK	rfbD(BA1231)	BC1215	rbfD (BH3365)/rbfC (BH3366)	OB1127	CAC2315	rbfD (CPE0618)	lmo1084	no	spsK	0 TM
(absent from Eichenberger et al., 2003)	spsL						spsL	3.4435	0.987		7.70903	1		1.01123	0.511		0.957672	0.397132		spsL							spsL	spore coat polysaccharide synthesis, DTDP-L-rhamnose synthetase	1.8 (Sporulation)	spsL				spsL	rfbD(BA1231)	BA1215	rbfD (BH3365)/rbfC (BH3366)	OB1127	CAC2315	rbfD (CPE0618)	lmo1084	no	spsL	0 TM
tmrB	tmrB	ACAACAT	15	AATACTTC	possible promoter	103	tmrB	1.94536	0.847		4.14	0.981		0.644242	0.1995		NA	NA		tmrB							tmrB	tunicamycin resistance (ATP-binding)	4.2 (Detoxification)	tmrB	no	no	no	tmrB	no	no	no	OB0981	no	no	no	no	tmrB	0 TM
					BioOptimizer-no prediction
ycgL	ycgL	GGCTGATAAAT	12	CGCATATCATC	BioOptimizer-prediction	55	ycgL	2.03236	0.985		3.72392	0.997		1.34943	0.7495		1.2776	0.944184		ycgL							ycgL	unknown	5.2 (From other organisms)	ycgL	no	no	no	ycgL	BA0363	BC0397	no	no	CAC1497	no	no	no	ycgL	0 TM
yclF	yclF	ATATAAG	14	AATACACT	possible promoter	24	yclF	2.10378	0.981		18.1552	1		0.642202	0.099		1.4265	0.976956		yclF							yclF	di-tripeptide ABC transporter (membrane protein)	1.2 (Transport/binding proteins and lipoproteins)	yclF	no	no	yvkA, yfmO, nasA	yclF	BA0689	BC0684	no	no	CAC0751	CPE0544	lmo0555	lin0564	yclF	12-13 TMs
					BioOptimizer-no prediction
yeaA-ydjP	yeaA	GGACGAT	14	CATATTCT	possible promoter	155	yeaA	2.02768	0.985		5.29663	0.999		1.01483	0.515		1.09676	0.714044		yeaA							yeaA	unknown	6 (No similarity)	yeaA	ydjQ	no	no	yeaA	BA3537	BC3470	no	no	no	no	lmo2643	lin2792	yeaA	0 TM
					BioOptimizer-no prediction
	ydjP	15 bp downstream					ydjP	2.02302	0.99		6.42688	1		1.3358	0.7965		1.19193	0.924005		ydjP							ydjP	similar to chloride peroxidase (a/b hydrolase family), similar to YisY	4.2 (Detoxification)	ydjP	no	yisY	yvaM, rsbQ, ytxM, ybfK, yclE, yraK, yugF	ydjP	no	no [BC3122(yisY)]	no [BH3825 (yvaM)]	OB0990	no [CAC2688 (yisY)]	no	no [lmo1674 (ytxM)]	no [lin1782 (ytxM)]	ydjP	2 TMs
yhaS-T	yhaS	GCATATT	13	CATAAAGT	possible promoter	30	yhaS	1.02565	0.526		5.90201	0.998		0.72511	0.175		0.72511	0.175		yhaS							yhaS	unknown	6 (No similarity)	yhaS	no	no	no	yhaS	no	no	no	no	no	no	no	no	yhaS	1 TM (Nter)
					BioOptimizer-no prediction
	yhaT	63 bp downstream-RACE-operon w/ yhaS					yhaT	1.80717	0.929		4.9545	0.999		0.785315	0.233		0.785315	0.233		yhaT							yhaT	similar to TrkA (K+ channel), NAD-binding component	5.1 (From B. subtilis)	yhaT	no	yrvC	yuaA, ykqB	yhaT	BA5287	BC5042	no	no [OB1407 (ykqB)]	no	no	no	no	yhaT	0 TM
yhxC	yhxC	TTTCCATATTC	10	TACATAGGAAG	BioOptimizer-prediction	45	yhxC	3.4435	0.953		41.6869	0.995		0.726099	0.1585		1.09596	0.734947		yhxC							yhxC	similar to alcohol dehydrogenase (short chain adh family), similar to YkvO	2.1.1 (Specific pathways)	yhxC	no	ydaD, yhdF, yhxD, yxbG, ycdF, fabG, gdh, ywfD, ymfI, ykvO, ykuF, yoxD, kduD, fabL, dhbA, yjdA, yvrD, yvag, yjmF, yxjF	yqjQ, yxnA, yusZ, ytkK, ywfH, yusS, yuxG, dltE, fabI, yusR	yhxC	BA0748	BC0770	no [BH1511 (yhdF)]	no [OB1186 (yhdF)]	no [CAC1423 (yhdF)]	CPE2598	no [lmo0669 (yhxD)]	no [lin0679 (yhxD)]	yhxC	0 TM
yisY	yisY	AGATCGT	14	CATATAGT	possible promoter	123	yisY	2.0893	0.969		6.98232	0.998		1.15143	0.663		1.23858	0.944596		yisY							yisY	similar to chloride peroxidase (a/b hydrolase family), similar to YdjP	4.2 (Detoxification)	yisY	no	ydjP	yfhM, yvaM, yugF, rsbQ, ytxM, ybfK	yisY	BA5030	BC3122/BC4774	no	no	CAC2688	no	lmo2453	lin2547	yisY	1 TM -mid
					BioOptimizer-no prediction
yjaV	yjaV	TAGTCATGAAA	11	AGAATATAATG	BioOptimizer-prediction	70	yjaV	3.70681	0.999		13.4276	1		0.588407	0.071		1.09274	0.778897		yjaV							yjaV	similar to UDP-glucose 4-epimerase	2.1.1 (Specific pathways)	yjaV	no	no	no	yjaV	BA1181	BC1171	no [BH2891(ytcB)]	no	no	no	no	no	yjaV	0 TM
		ATTTCATTTAT	11	AGCAGAATTTA	BioOptimizer-prediction (unlikely)
yjaZ	yjaZ	TAATCTT	14	CATAATCA	favored predicted promoter	72	yjaZ	1.93197	0.894		6.39735	0.993		0.801976	0.242		1.36995	0.97498		yjaZ							yjaZ	unknown	5.1 (From B. subtilis)	yjaZ	no	no	yjfC	yjaZ	BA1186	BC1175	BH2873	no	no	no	no	no	yjaZ	0 TM
yjfA	yjfA	CATGCATGTTT	10	TCCATATGATT	BioOptimizer-prediction	30	yjfA	4.28549	0.996		17.1791	1		1.57177	0.8895		1.27264	0.935739		yjfA							yjfA	unknown	6 (No similarity)	yjfA	no	no	no	yjfA	BA3540	BC3474	no	no	no	no	no	no	yjfA	secreted-pred
ykoP	ykoP	GAATGTT	15	CCTAAAAA	possible promoter	74	ykoP	4.32514	0.972		3.11172	0.959		0.887824	0.4005		1.20278	0.922075		ykoP							ykoP	unknown	6 (No similarity)	ykoP	no	no	yeeB	ykoP	no	no	no	no	no	no	no	no	ykoP	0 TM
		CAACTATATTT	11	TTCACAAAATA	BioOptimizer-prediction-unlikely
ykrL	ykrL	CTTGCATTTTC	10	TTTATAATTTA	BioOptimizer-prediction	41	ykrL	2.22844	0.881		2.06063	0.958		0.628681	0.101		1.13319	0.821271		ykrL							ykrL	similar to heat-shock protein (putative protease)	4.1 (Adaptation to atypical conditions)	ykrL	no	no	yxkI	ykrL	no	no	BH2702	OB0156	no	no	lmo0963	lin0962	ykrL	4 TMs
ykvO	ykvO	TCTTCAAGTAC	12	GACATAAAATA	BioOptimizer-prediction	26	ykvO	2.4	0.93		2.21127	0.957		0.857264	0.3785		0.786006	0.0884471		ykvO							ykvO	similar to glucose 1-dehydrogenase	2.1.1 (Specific pathways)	ykvO				ykvO	no	no [BC36409(ywfD)]	no [BH3896(fabG)]	no [OB0329(fabG)]	no	no [CPE1070(fabG)]	no [fabG]	no [fabG]	ykvO
		TTTTCATGTCT	12	TCCACATTTAT	BioOptimizer-prediction-unlikely
ymaF	ymaF	CGTTCATGTTT	11	GTAATAAAGTG	BioOptimizer-prediction	62	ymaF	52.36	1		30.2691	1		0.95431	0.441		1.15127	0.880924		ymaF							ymaF	unknown	6 (No similarity)	ymaF	no	no	no	ymaF	no	no	no	no	no	no	no	no	ymaF	0 TM
yncD	yncD (alr2)	GTTGAATGATT	11	TGAATAAAATA	BioOptimizer-prediction	81	yncD (alr2)	2.28034	0.994		14.0605	1		0.851785	0.3195		1.01855	0.563024		yncD (alr2)							yncD (alr2)	similar to Alr, mutant requires exogenous D-Ala for growth	2.2 (Metabolism of amino acids and related molecules)	yncD (alr2)	alr2	alr	no	yncD (alr2)	dal-2 (BA2079)	BC2063	no [BH0520 (alr)]	OB3149/OB3226	CAC3331	CPE0868	no [dal (alr)]	no [lin0885 (alr)]	yncD (alr2)	2 TMs
yndA	yndA	GATTCATAAAA	10	TGAATATAATG	BioOptimizer-prediction	111	yndA	2.71644	0.992		9.39723	1		0.777545	0.3065		1.10743	0.784769		yndA							yndA	unknown	6 (No similarity)	yndA	no	no	no	yndA	no	no	no	no	no	no	no	no	yndA	secreted-pred
yndB not included in final total	yndB	read-through from yndA (convergent)?					yndB	1.20226	0.761		3.82825	0.996		0.796866	0.2425		1.22947	0.936295		yndB							yndB			yndB				yndB									yndB	0 TM
yngD	yngD	ACATTATGTCA	12	TGCATAAAACG	BioOptimizer-prediction	81	yngD	2.40991	0.981		2.36048	0.962		0.426538	0.0665		1.05222	0.676007		yngD							yngD	similar to phosphoesterase (DHH family)	6 (No similarity)	yngD	no	no	no	yngD	no	no	BH1136	no	no	no	no	no	yngD	0 TM
yngK	yngK	TCACCCT	13	AATACCGT	AATAGCGAA (sigK promoter)	44	yngK	2.07491	0.868		4.33511	0.996		1.00138	0.5025		1.46608	0.993452		yngK							yngK	unknown, similar to fenI (fengycin synthesis, chloramphenicol resistance)	5.2 (From other organisms)	yngK	yotA	no	no	yngK	BA2460	fenI (BC2392)	no	OB2153	no	no	no	no	yngK	1 TM (Nter)
					BioOptimizer-no prediction
yocM-L-K	yocM	TTTATCTGAAT	12	CCAATAAATTT	BioOptimizer-prediction	155	yocM	1.71791	0.937		8.09096	1		1.10371	0.6195		1.3791	0.986791		yocM							yocM	similar to cotP and cotM (a-crystallin domain of small heat shock proteins)	4.1 (Adaptation to atypical conditions)	yocM	no	no	cotP	yocM	no	no	no	no	no	no	no	no	yocM	0 TM
	yocL	291 bp downstream					yocL	0.99	0.491		2.99	0.992		0.904957	0.384		1.2761	0.96771		yocL							yocL	unknown	6 (No similarity)	yocL	no	no	no	yocL	no	no	no	no	no	no	no	no	yocL	0 TM
	yocK	58 bp downstream					yocK	3.31131	0.989		5.44503	0.997		0.725997	0.1695		1.10046	0.801943		yocK							yocK	similar to general stress protein (DskA/TraR C4-type Zn finger family)	4.1 (Adaptation to atypical conditions)	yocK	no	no	yteA, ylyA	yocK	no	no	no [BH2544 (yteA)]	no [OB2328 (yteA)]	no [CAC2116 (yteA)]	no	no	no	yocK	0 TM
yodN	yodN	TGCGGATTTTT	11	CCCATACCATA	BioOptimizer-prediction	94	yodN	3.34195	0.934		35.6451	0.986		0.541707	0.127		0.985955	0.450558		yodN							yodN	unknown	6 (No similarity)	yodN	no	no	no	yodN	BA2303	BC2254	no	no	no	no	no	no	yodN	1 TM (Nter)
yodT-S-R-Q-P-kamA	yodT	ACGTCATGCCG	11	CTCATACAATA	BioOptimizer-prediction	27	yodT	2.17771	0.996		50.3501	1		0.811269	0.2535		0.942267	0.294058		yodT							yodT	adenosylmethionine-8-amino-7-oxononanoate aminotransferase	2.2 (Metabolism of amino acids and related molecules)	yodT	no	yhxA, bioA, argD, gabT, rocD	hemL, gsaB	yodT	BA2294	BC2245	BH2260	no [OB0490 (yhxA)]	no [bioA (CAC1362) (bioA)]	no	no [argD]	no [argD]	yodT	3 TMs
	yodS	6 bp downstream					yodS	2.29087	0.989		20.8449	1		0.620329	0.094		0.874443	0.137937		yodS							yodS	3-oxoadipate CoA-transferase, similar to ScoA	2.4 (Metabolism of lipids)	yodS	no	scoA	no	yodS	atoD (BA2295)	BC2246 (yodS/scoA)	BH2259	OB2634 (yodS/scoA)	no	no [CPE0096]	no [lmo2172 (scoA)]	no [lin2275 (scoA)]	yodS	1 TM (Nter)
	yodR	10 bp upstream					yodR	2.38781	0.995		52.8445	1		0.712114	0.141		0.826806	0.0784001		yodR							yodR	butyrate-acetoacetate CoA-transferase, similar to ScoB	2.4 (Metabolism of lipids)	yodR	no	scoB	no	yodR	BA2296	BC2247 (yodR/scoB)	BH2258	OB2633 (yodR/scoB)	no	no [CPE0096]	no [lmo2172 (scoA)]	no [lin2275 (scoA)]	yodR	1 TM (Nter)
	yodQ (argE)	8 bp downstream					yodQ (argE)	2.18273	0.992		7.7983	1		0.845465	0.294		0.857352	0.108859		yodQ (argE)							yodQ (argE)	succinyl-diaminopimelate desuccinylase	2.2 (Metabolism of amino acids and related molecules)	yodQ (argE)	argE	ylmB	yqjE, ytjP, rocB	yodQ (argE)	BA2297	BC2248	no [BH2678 (ylmB)]	no [OB0705 (ytoP)]	no	no [CPE1211]	lmo0265	lin0289	yodQ (argE)	0 TM
	yodP	17 bp upstream					yodP	2.15774	0.987		42.9536	1		0.83983	0.287		0.938346	0.290044		yodP							yodP	unknown, putative b-Lys-acetyltransferase	5.2 (From other organisms)	yodP	no	no	no	yodP	BA2298	BC2249	BH2257	no	no	no	no	no	yodP	1 TM (mid)
	kamA (yodO)	28 bp downstream					kamA (yodO)	2.02302	0.986		27.7332	1		0.769887	0.202		0.785724	0.0598859		kamA (yodO)							kamA (yodO)	lysine 2,3-aminomutase	2.2 (Metabolism of amino acids and related molecules)	kamA (yodO)	yodO	no	no	kamA (yodO)	kamA (BA2300)	BC2251	BH2255	no	no	no	no	no	kamA (yodO)	0 TM
yozN-yocN	yozN	TTAACATACTT	10	AGCATACAACT	BioOptimizer-prediction	19	yozN	NA	NA		8.27942	1		0.912412	0.3865		1.07791	0.746644		yozN							yozN	unknown	6 (No similarity)	yozN	no	no	yocN	yozN	no	no	no	no	no	no	no	no	yozN	0 TM
	yocN	4 bp downstream					yocN	2.33884	0.964		2.99916	0.952		0.805535	0.321		1.15981	0.887867		yocN							yocN	similar to permease	1.2 (Transport/binding proteins and lipoproteins)	yocN	no	no	yozN	yocN	no	no	no	no	no	no	no	no	yocN	0 TM
ypjD-dapB-mgsA-ypjG-H-cca-birA	ypjD	TTTTCCTTCCA	10	TTTATATTATA	BioOptimizer-prediction	94	ypjD	2.2182	0.973		6.69885	0.999		0.772992	0.1905		1.23145	0.888741		ypjD							ypjD	unknown	5.2 (From other organisms)	ypjD	jojD	no	yvdC	ypjD	BA1554	BC1531	BH1679	OB1769	no	no	lmo1908	lin2022	ypjD	0 TM
	dapB	11 bp downstream					dapB	1.57761	0.944		3.37287	0.997		0.609428	0.082		1.32091	0.964803		dapB							dapB	dihydro-dipicolinate reductase (EC 1.3.1.26)	2.2 (Metabolism of amino acids and related molecules)	dapB	no	no	no	dapB	dapB (BA1555)	BC1532	dapB	dapB (OB1768)	dapB (CAC2379)	dapB (CPE1906)	dapB	dapB	dapB	0-1 TM
	mgsA (ypjF)	15 bp downstream					mgsA (ypjF)	2.63633	0.959		1.59221	0.998		0.6461	0.0945		1.21282	0.932076		mgsA (ypjF)							mgsA (ypjF)	probable methylglyoxal synthase (EC 4.2.99.11)	2.1.1 (Specific pathways)	mgsA (ypjF)	ypjF, jojF	no	no	mgsA (ypjF)	mgsA (BA1556)	BC1533	mgsA	OB1767	CAC1604	mgsA (CPE1009)	lmo1906	lin2020	mgsA (ypjF)	1 TM (mid)
	ypjG	2 bp upstream					ypjG	6.56145	0.985		3.2961	0.991		0.621449	0.0875		1.34687	0.973861		ypjG							ypjG	unknown (LmbE-like)	5.2 (From other organisms)	ypjG	jojG	no	yvbJ	ypjG	BA1557	BC1534	BH1682	no	no	no	no	no	ypjG	0 TM
	ypjH	31 bp downstream					ypjH	0.353183	0.188		3.27341	0.976		0.654158	0.0915		1.15726	0.887564		ypjH							ypjH	similar to glycosyl transferase (lipopolysaccharide biosynthesis-related protein)	1.1 (Cell wall)	ypjH	jojH	no	yveN, tuaC, yqgM, ytcC, tagE, cotSA	ypjH	BA1558	BC1535	BH1683	OB1766	CAC3052	no [CPE0479]	no	no	ypjH	0-1 TM
	cca (papS)	4 bp downstream					cca (papS)	1.52055	0.878		4.83059	1		0.54469	0.0505		1.08881	0.762717		cca (papS)							cca (papS)	tRNA nucleotidyltransferase (EC 2.7.7.25)	3.6 (RNA modification)	cca (papS)	papS, ypjI	no	no	cca (papS)	pcnB (BA1559)	BC1536	papS	OB1765	CAC0311	CPE0022	cca	cca	cca (papS)	0-1 TM
	birA	10 bp upstream					birA	1.90546	0.952		3.16228	0.984		0.622049	0.0815		1.03636	0.626454		birA							birA	transcriptional regulator and biotin acetyl-CoA-carboxylase synthetase (EC 6.3.4.15)	3.5.2 (Regulation)	birA	no	no	no	birA	birA (BA1560)	BC1537	birA	birA (OB1764)	CAC0212	birA [CPE0673]	birA	birA	birA	0 TM
yqgT	yqgT	GCTTTCTTTTT	11	GTCATATAGTA	BioOptimizer-prediction	16	yqgT	2.01372	0.983		2.71644	0.991		1.45963	0.875		1.27965	0.967605		yqgT							yqgT	similar to gamma-D-glutamyl-L-diamino acid endopeptidase I, sporulation specific in B. sphaericus	1.8 (Sporulation)	yqgT	no	no	yyaH	yqgT	no	no	BH1603	OB1731	no	no	no	no	yqgT	0 TM
yqhO	yqhO	TCCAAAA	13	CATAATCA	possible promoter	129	yqhO	2.06063	0.995		4.28549	0.989		1.58612	0.9105		1.26159	0.952989		yqhO							yqhO	similar to papatin-like phospholipase, similar to YlbK	5.2 (From other organisms)	yqhO	no	no	no	yqhO	BA1992	BC1989	BH2805	OB1899	no	no	no	no	yqhO	3 TMs
		TAATACG	14	CATTCGTT		65
		TTGGTCTATTT	11	TTCTTAAAATG	BioOptimizer-prediction-unlikely
yrbD	yrbD	CTCTTCTTATT	11	GTCATATAATG	BioOptimizer-prediction	84	yrbD	2.09411	0.987		6.96627	0.972		1.15381	0.6745		1.19449	0.903727		yrbD							yrbD	sodium/proton-dependent alanine carrier protein	1.2 (Transport/binding proteins and lipoproteins) .	yrbD	no	ybgH, alsT, yflA	no	yrbD	BA0638	BC0638	no [BH1284 (alsT)]	no [OB2690 (alsT)]	no	no	no	no	yrbD	10 TMs
ytbD	ytbD	GCTTACT	15	CATACAAC	most likely promoter	23	ytbD	2.28034	0.953		4.2462	0.998		0.466063	0.113		1.02542	0.581412		ytbD							ytbD	similar to antibiotic resistance protein (sugar transporter family)	1.2 (Transport/binding proteins and lipoproteins)	ytbD	no	yfhI, ydhL, ybcL, ywfA	ycnB, yfiU, yceG, ywoG, ydeR, mmr, mdr, yvmA, yusP, bmr…	ytbD	BA5309	BC5058	no [BH2116 (ybcL)]	no [OB1281 (yhfI)]	no [thdF (CAC3734)]	no [CPE1238]	lmo0872	lin0870	ytbD	10-11 TMs
		CTTTTATTTCT	11	TTCATAATCAC	BioOptimizer-prediction	94
		TTTTTATTTAT	11	GGCAGAATTTC	BioOptimizer-prediction-unlikely
ytvB	ytvB	TCAAGCTTACC	11	CACATATAATG	BioOptimizer-prediction	119	ytvB	2.4322	0.914		9.35406	0.963		0.624254	0.089		1.15804	0.884301		ytvB							ytvB	unknown	6 (No similarity)	ytvB	no	no	no	ytvB	BA2006	BC2003	no	no	no	no	no	no	ytvB	3 TMs
yugT	yugT	TGCTGTA	14	CATAGGAT	possible promoter	34	yugT	2.91743	0.936		13.6773	0.986		1.11181	0.631		1.18242	0.880842		yugT							yugT	similar to glycosyl hydrolase (exo-alpha-1,4-glucosidase), similar to GlgB	2.1.1 (Specific pathways)	yugT	no	malL, ycdG, treA	yvdF, amyE, glgB	yugT	no [malL(BA4231)]	BC0413	BH3868	OB2556	no [CAC2686 (yvdF)]	CPE0418	no [lmo0184 (treA, malL)]	no [lin0223]	yugT	0 TM
					BioOptimizer-no prediction
yumB	yumB	TCAATATATTT	12	CCAATAAGCTG	BioOptimizer-prediction	65	yumB	2.60615	0.981		2.48313	0.982		0.795026	0.248		1.02765	0.581899		yumB							yumB	similar to NADH dehydrogenase (pyr redox)	1.4 (Membrane bioenergetics (electron transport chain and ATP synthase))	yumB	no	yjlD, yutJ	no	yumB	BA5159	BC4925	BH3407	OB2350	no	no [narC]	lmo2389	lin2488	yumB	2 TMs
		TCTGAATGTTT	11	CGGATAAACAT	BioOptimizer-prediction-unlikely
ywjE	ywjE	TAATGAA	13	AATAATTA	possible promoter	50	ywjE	2.58226	0.997		11.7761	1		0.643631	0.0905		1.13629	0.803991		ywjE							ywjE	similar to cardiolipin synthetase (phospholipase D family), similar to YwnE	2.4 (Metabolism of lipids)	ywjE	no	ywnE, ywiE	no	ywjE	BA2054/BA5591	BC2039/BC1737	BH3803	no [OB3045 (ywnE)]	no [CAC3316 (ywiE)]	no [clsD (CPE1430)]	no [lmo2503 (ywnE)]	no [lin2646 (ywnE)]	ywjE	secreted-pred
					BioOptimizer-no prediction
ywqF	ywqF	TTCGCATTCAT	11	CTCATACGATA	BioOptimizer-prediction	44	ywqF	1.90985	0.983		3.78443	0.999		1.60594	0.9085		1.25135	0.928451		ywqF							ywqF	similar to NDP-sugar dehydrogenase (UDP-glucose/GDP-mannose dehydrogenase)	2.1.1 (Specific pathways)	ywqF	no	tuaD, ytcA	no	ywqF	ugd (BA5434)	BC5202	no	OB2929	no [CAC3310 (tuaD)]	CPE0494	no	no	ywqF	1 TM (Nter)
yxiL -M-deaD	yxiL	TTATATG	13	CATATAAA	most likely promoter	111	yxiL	NA	NA		NA	NA		NA	NA		NA	NA		yxiL							yxiL	unknown	6 (No similarity)	yxiL	no	no	no	yxiL	no	no	no	no	no	no	no	no	yxiL	0 TM
		TTTATATGATT	10	CATATAAATAG	BioOptimizer-prediction-shifted
	yxiM	182 bp downstream					yxiM	1.97697	0.964		3.75837	0.999		0.57385	0.06		0.649617	0.0050781		yxiM							yxiM	rhamnogalacturonan acetylesterase	2.1.1 (Specific pathways)	yxiM	no	yesY	yesT	yxiM	no	no	no [BH3963 (yesY)]	no [OB2084 (yesT)]	no	no	no	no	yxiM	1 TM (Nter)
	deaD	81 bp downstream					deaD	2.47742	0.995		2.53513	0.994		0.657786	0.114		0.744753	0.0223763		deaD							deaD	ATP-dependent RNA helicase	3.6 (RNA modification)	deaD	yxiN	ydbR, yqfR, yfmL	yocI, recQ, yprA, uvrB, yqhH, recG, mfd	deaD	BA5703	BC5451	no [BH2384 (ydbR)]	no [OB0609 (ydbR)]	deaD (CAC2748)	deaD (CPE0862)	lmo1246	lin1214	deaD	0 TM
yycN	yycN	TTATGTA	13	AATATATG	possible promoter	13	yycN	2.02302	0.98		4.4978	0.996		1.06012	0.5665		0.808511	0.0522808		yycN							yycN	unknown-putative GNAT acetyltransferase	5.1 (From B. subtilis)	yycN	no	ydgE	ywnH	yycN	BA2069	BC2051	no	no [OB0344 (ywnH)]	no	no [CPE1086 (yobR)]	lmo0624	lin0633	yycN	0 TM
					BioOptimizer-no prediction
yycO-P	yycO	ACCTAGT	15	CCTAATAT	possible promoter	53	yycO	3.79315	0.992		5.10505	0.999		0.800808	0.259		0.802354	0.0605367		yycO							yycO	unknown	5.2 (From other organisms)	yycO	no	no	no	yycO	no	no	no	no	CAC0029	no	no	no	yycO	1 TM (Nter)
					BioOptimizer-no prediction
	yycP	13 bp downstream					yycP	2.04174	0.876		4.7863	0.999		0.986145	0.4785		0.78516	0.0424942		yycP							yycP	unknown	5.2 (From other organisms)	yycP	no	no	no	yycP	no	no	BH3844	no	no	no	no	no	yycP	secreted
3.3. B) below cut-off in sigE+ vs. sigE- experiments but identified by overexpression of sE
none
3.3. C) not identified by overexpression of sE
3.3.C. 1) Genes included in the sE regulon in Eichenberger et al. (2003)
a) ratio in sigE+ vs. sigE- experiment is high (>3)
lplD	lplD	GGATTTA	15	GATACGAT	favored predicted promoter	144	lplD	1.61436	0.869		3.96278	0.994		0.845256	0.3035		1.59657	0.997085		lplD							lplD	hydrolytic enzyme	2.1.1 (Specific pathways)	lplD	no	melA, licH, malA	no	lplD	no	no [BC5209 (licH)]	no	no [OB2273 (licH)]	no [glvA (CAC0533)]	no [malH (CPE0199)]	no [lmo0521(licH)]	no [lin0526 (licH)]	lplD	1-2 TMs
phoP-R	phoP	TCGGAATGTCC	10	AAAATAAAATC	BioOptimizer-prediction	70	phoP	1.32434	0.855		4.35512	1		0.69938	0.1555		0.741131	0.0178213		phoP							phoP	two-component response regulator involved in phosphate regulation	3.5.2 (Regulation)	phoP	no	yycF, resD, ykoG, yclJ, ycbL, yrkP, yvrH, cssR, yxdJ, yvcP, ytsA, ybdJ	spo0F, dctR, spo0A, cheY….	phoP	phoP (BA4833)	BC4589	phoP	OB2165	phoP (CAC1506)	CPE0642	phoP	phoP	phoP	0 TM
		TTTTACTATAA	11	ATCATAAACGT	BioOptimizer-prediction	139
	phoR	2 bp upstream					phoR	1.40281	0.88		4.14	0.997		0.632473	0.0935		0.834805	0.0767357		phoR							phoR	sensor histidine kinase involved in phosphate regulation	1.3 (Sensors (signal transduction))	phoR	no	resE, yycG, yclK, kinA, kinE, ykoH, kinC, kinB, yvrG, kinD	yvcQ, dctS, cssS, ytsB, ycbM…	phoR	phoR (BA4832)	BC4588	phoR	OB2164	phoR (CAC1507)	CPE1757	phoR	phoR	phoR	2 TMs
sqhC	sqhC	TAATGGC	14	AATATATA	favored predicted promoter	23	sqhC	1.37721	0.868		21.0378	0.999		1.29787	0.7815		1.3117	0.961783		sqhC							sqhC	squalene-hopene cyclase (EC 5.4.99.-)	2.4 (Metabolism of lipids)	sqhC	no	no	no	sqhC	BA3612	BC3557	no	no	no	no	no	no	sqhC	4 TMs
	sodF						sodF	1.37	0.68		12.7893	0.97		1.21466	0.7335		1.14634	0.858329		sodF							sodF			sodF				sodF									sodF
ybbF-E-D-C	ybbF	ATATAGA	15	CATACAAT	favored predicted promoter	42	ybbF	1.55239	0.886		3.38065	0.994		1.0084	0.509		1.74591	0.996041		ybbF							ybbF	sucrose phosphotransferase enzyme II	1.2 (Transport/binding proteins and lipoproteins)	ybbF	no	sacP, sacX, bglP, treP	malP, nagP, gamP, ptsG	ybbF	BA0823	BC0842	BH3574	OB0615	no [CAC0423 (sacP)]	no [CPE1534]	no [lmo0027 (bglP)]	no [lin0026 (bglP)]	ybbF	8-9 TMs
	ybbE	56 bp downstream					ybbE	1.58125	0.923		4.54988	0.999		1.53861	0.904		1.54756	0.993303		ybbE							ybbE	similar to glycosyl hydrolase (beta-lactamase)	4.2 (Detoxification)	ybbE	no	no	pbpE, pbpX	ybbE	no	no [BC2190 (pbpX)]	no	OB0667	CAC0181	no	lmo1916 (pbpX-ybbE)	lin2030 (pbpX-ybbE)	ybbE	secreted-pred
	ybbD	27 bp downstream					ybbD	1.43219	0.902		2.97852	0.994		1.01108	0.509		1.37838	0.980628		ybbD							ybbD	similar to glycosyl hydrolase (beta-hexosaminidase)	2.1.1 (Specific pathways)	ybbD	yzbA	no	no	ybbD	no	no	BH0675	OB1299	CAC0182	CPE0266	lmo2781	lin1840	ybbD	1 TM (Nter)
	ybbC	13 bp downstream					ybbC	1.43549	0.905		3.02691	0.982		1.64263	0.917		1.26038	0.940461		ybbC							ybbC	unknown	5.2 (From other organisms)	ybbC	yzbB	no	no	ybbC	no	no	BH0674	OB1304	CAC0185	no	no	no	ybbC	secreted-pred
yhcO-P	yhcO	ACACACT	14	CATAGAGT	AAAAATAAAAAGGTA (5'RACE)	104	yhcO	1.80717	0.818		4.43609	0.993		0.962124	0.4635		1.02219	0.574049		yhcO							yhcO	unknown	6 (No similarity)	yhcO	no	no	no	yhcO	no	no	no	no	no	no	no	no	yhcO	1 TM (Nter)
	yhcP	4 bp upstream					yhcP	2.07491	0.837		4.0738	0.957		0.695218	0.1375		0.895199	0.211619		yhcP							yhcP	unknown	6 (No similarity)	yhcP	no	no	no	yhcP	no	no	no	no	no	no	no	no	yhcP	0 TM
yuiE	yuiE	TTATACC	13	AATACCCA	possible promoter (by visual inspection)	22	yuiE	1.33352	0.87		3.22107	0.992		0.79723	0.253		1.24991	0.950183		yuiE							yuiE	leucyl aminopeptidase	3.8 (Protein modification)	yuiE	no	no	no	yuiE	pepA (BA5155)	BC4921	BH3401	no	no	CPE2501	no	no	yuiE	1 TM (mid)
yxiO	yxiO	CCATTCTTTTC	10	CTCGTACAATA	BioOptimizer-prediction	28	yxiO	1.48594	0.932		3.89045	0.996		0.936163	0.4125		1.83759	0.996611		yxiO							yxiO	unknown (putative permease)	5.2 (From other organisms)	yxiO	no	no	ywoG	yxiO	BA0393	BC0436	BH2931	OB1126	CAC1585	no [CPE1282]	lmo1417	lin1456	yxiO	11-12 TMs
		AAAGTATGATT	11	AACATAAATAT	BioOptimizer-prediction	82
b) ratio in sigE+ vs. sigE- experiment is low (<3)
nadA	nadA	TTTTGCA	15	AATATAAA	possible promoter	158	nadA	1.71791	0.924		2.40991	0.964		1.63142	0.914		0.965756	0.393974		nadA							nadA	quinolinate synthetase	2.5 (Metabolism of coenzymes and prosthetic groups)	nadA	no	no	no	nadA	BA4660	BC4421	nadA	no	nadA (CAC1025)	nadA (CPE0394)	nadA	nadA	nadA	0 TM
ygaE	ygaE	CTTGAATATTT	11	TGTATATTACT	BioOptimizer-prediction	75	ygaE	1.57036	0.853		2.00447	0.955		1.31175	0.805		1.53888	0.992838		ygaE							ygaE	unknown	5.2 (From other organisms)	ygaE	no	no	no	ygaE	BA0529	BC0510	BH0942	OB2246	no [CAC2484 (yqjA)]	no [CPE1557]	lmo1686	lin1794	ygaE	4 TMs
ypqA (absent in Eichenberger et al., 2003)	ypqA	TAACAACA	12	GCATAATCTG	GTTAAAAAAGGCGG (5'RACE)	23	ypqA	NA	NA		2.04771	0.771		1.32935	0.7195		1.41857	0.967353		ypqA							ypqA	unknown	6 (No similarity)	ypqA	no	no	no	ypqA	no	no	no	no	no	no	no	no	ypqA	0 TM
yqkF	yqkF	TTCTGTC	14	CATACATT	possible promoter	216	yqkF	1.46893	0.911		2.37137	0.981		1.38555	0.854		1.04118	0.589087		yqkF							yqkF	similar to oxidoreductase (aldo-keto reductase family)	2.1.1 (Specific pathways)	yqkF	no	iolS, yccK, yhdN, yrpG	ycsN, yvgN, ytbE	yqkF	iolS (BA4318)	BC4096	BH1011	OB1852	no [CAC3378 (ycsN)]	no	no [lmo0084 (yccK)]	no [lin2113 (yrpG)]	yqkF	0 TM
ysnE	ysnE	TCTTTATATTT	11	GGAATATGATT	BioOptimizer-prediction	56	ysnE	1.70608	0.897		2.81838	0.972		1.44835	0.8635		1.0774	0.708528		ysnE							ysnE	similar to acetyltransferase (GCN5 family)	2.2 (Metabolism of amino acids and related molecules)	ysnE	no	no	yvbK, ybfA	ysnE	no	no [BC2923 (yjcK)]	BH1073	no	CAC2539	no	no	no	ysnE	0 TM
GENES IN SECTIONS 3.3.C. 2) WERE NOT INCLUDED IN THE FINAL TOTAL OF SIGE-CONTROLLED GENES
3.3.C. 2) Genes not included in the sE regulon in Eichenberger et al. (2003)
a) ratio in sigE+ vs. sigE- experiment is high (>3)
comFA	comFA	TTATTTT	15	AATATTCA	possible promoter (by visual inspection)	34	comFA	0.566239	0.199		5.44503	0.948		1.59891	0.8365		1.18826	0.854345		comFA							comFA			comFA				comFA									comFA
cotI (ytaA)	cotI (ytaA)	CAATCCA	15	CATAAGGT	possible promoter (by visual inspection)	19	cotI (ytaA)	NA	NA		3.03389	0.975		0.70681	0.23		1.06806	0.727124		cotI (ytaA)							cotI (ytaA)			cotI (ytaA)				cotI (ytaA)									cotI (ytaA)
cotM	cotM	TCACCCA	14	CATATGAT	GTAAAGCAA (sigK promoter)	16	cotM	0.72277	0.278		6.91831	0.957		0.450638	0.074		NA	NA		cotM							cotM			cotM				cotM									cotM
cotR (yvdO)	cotR (yvdO)	ATACAAC	14	CATATACT	possible promoter (by visual inspection)	28	cotR (yvdO)	NA	NA		10.2094	0.999		0.726198	0.265		1.41717	0.985027		cotR (yvdO)							cotR (yvdO)			cotR (yvdO)				cotR (yvdO)									cotR (yvdO)
cotX	cotX	CAGTCAA	15	CATTTAAT	AACAGTAA (sigK promoter)	27	cotX	NA	NA		4.93174	0.991		1.02203	0.5145		NA	NA		cotX							cotX			cotX				cotX									cotX
degQ-comQ-X-P	degQ	AAATACC	14	CATACACA	possible promoter (by visual inspection)	36	degQ	NA	NA		NA	NA		NA	NA		NA	NA		degQ							degQ			degQ				degQ									degQ
	comQ	184 bp downstream					comQ	0.963829	0.439		4.21697	0.998		1.02872	0.5435		0.992059	0.472561		comQ							comQ			comQ				comQ									comQ
	comX	7 bp upstream					comX	0.414	0.105		2.64241	0.955		0.642648	0.107		0.992633	0.480582		comX							comX			comX				comX									comX
	comP	14 bp downstream					comP	0.879023	0.306		3.04089	0.993		0.731382	0.181		1.0259	0.563963		comP							comP			comP				comP									comP
des (yocE)-yocF-G	des (yocE)	TGACAAA	14	CATGATGT	possible promoter (by visual inspection)	69	des (yocE)	0.95	0.47		1.97672	0.964		1.10425	0.6165		0.954401	0.358283		des (yocE)							des (yocE)			des (yocE)				des (yocE)									des (yocE)
	yocF						yocF	1.16	0.61		3.5438	0.994		0.925133	0.408		0.964209	0.372389		yocF							yocF			yocF				yocF									yocF
	yocG						yocG	NA	NA		5.6343	0.998		0.701817	0.236		1.10423	0.74858		yocG							yocG			yocG				yocG									yocG
gapB	gapB	TTATAAT	14	AATATGTA	possible promoter (by visual inspection)	81	gapB	0.824138	0.255		3.01301	0.988		1.69294	0.911		0.943995	0.345579		gapB							gapB			gapB				gapB									gapB
mcpB	mcpB	no promoter found					mcpB	0.61	0.22		16.7144	0.993		0.599942	0.068		1.21706	0.896915		mcpB							mcpB			mcpB				mcpB									mcpB
ndhF	ndhF	TGATAGG	15	AATAAAAA	possible promoter (by visual inspection)	304	ndhF	NA	NA		8.29851	0.964		1.25654	0.67		NA	NA		ndhF							ndhF			ndhF				ndhF									ndhF
pucK (yunK)	pucK (yunK)	no promoter found					pucK (yunK)	NA	NA		6.77033	0.99		1.27494	0.6915		1.55768	0.973025		pucK (yunK)							pucK (yunK)			pucK (yunK)				pucK (yunK)									pucK (yunK)
spoVFA-B	spoVFA	TCACCGG	14	CATAAGAT	GAAGGGGA (sigK promoter)	56	spoVFA	1.33968	0.765		3.10456	0.964		0.942466	0.4505		0.61139	0.121214		spoVFA							spoVFA			spoVFA				spoVFA									spoVFA
	spoVFB						spoVFB	1.14025	0.579		3.20627	0.979		1.00317	0.503		0.58366	0.0715435		spoVFB							spoVFB			spoVFB				spoVFB									spoVFB
trpB	trpB	no promoter found					trpB	1.68	0.78		3.98993	0.992		0.733434	0.169		1.18785	0.903713		trpB							trpB			trpB				trpB									trpB
yesQ-R	yesQ	TCATTGT	15	CATATTGT	possible promoter (by visual inspection)	49	yesQ	1.11	0.56		2.49986	0.961		0.738578	0.285		1.07805	0.69148		yesQ							yesQ			yesQ				yesQ									yesQ
	yesR						yesR	1.3	0.69		3.65461	0.991		0.669631	0.111		1.20672	0.916986		yesR							yesR			yesR				yesR									yesR
yfkA	yfkA	ACATGTC	14	AATAATCA	possible promoter (by visual inspection)	179	yfkA	0.77983	0.334		3.31131	0.963		0.544538	0.1175		1.60856	0.977537		yfkA							yfkA			yfkA				yfkA									yfkA
yfnA	yfnA	ATATAAT	13	CATATAAT	possible promoter (by visual inspection)	38	yfnA	NA	NA		4.4157	0.968		1.06015	0.5425		1.71096	0.991791		yfnA							yfnA			yfnA				yfnA									yfnA
yhaL	yhaL	ACATAAC	14	CATATGGT	possible promoter (by visual inspection)	36	yhaL	1.87068	0.838		6.53131	0.998		0.681877	0.2245		0.987001	0.455258		yhaL							yhaL			yhaL				yhaL									yhaL
yjbB	yjbB	TCATAGA	15	CATTTACA		29	yjbB	0.74	0.28		8.59184	0.985		0.616631	0.082		1.25224	0.955793		yjbB							yjbB			yjbB				yjbB									yjbB
yjbJ	yjbJ	GTTTCAG	14	AATATACA	possible promoter (by visual inspection)	54	yjbJ	0.477529	0.135		3.12608	0.981		0.920671	0.422		1.33987	0.960829		yjbJ							yjbJ			yjbJ				yjbJ									yjbJ
yjbO	yjbO	no promoter found					yjbO	1.04	0.52		8.23956	0.976		0.988669	0.4915		1.17228	0.892351		yjbO							yjbO			yjbO				yjbO									yjbO
yjdH	yjdH	GTATGTC	14	AATATGTA	possible promoter (by visual inspection)	150	yjdH	0.905733	0.441		7.06318	0.997		1.38577	0.834		0.809155	0.101346		yjdH							yjdH			yjdH				yjdH									yjdH
ykoN	ykoN	AAATCGG	13	CATATGGA	possible promoter (by visual inspection)	109	ykoN	NA	NA		4.67735	0.994		0.908662	0.3815		1.11435	0.808656		ykoN							ykoN			ykoN				ykoN									ykoN
ynzB-yndD-E-F	ynzB	TAATAAC	15	CATAGCGT	possible promoter (by visual inspection)	232	ynzB	1.69434	0.814		9.33254	0.989		0.849496	0.3755		0.941079	0.351087		ynzB							ynzB			ynzB				ynzB									ynzB
	yndD	CGTTAGT	14	CATATGTA	possible promoter (by visual inspection)	43	yndD	NA	NA		3.34195	0.956		0.982069	0.4745		0.931312	0.26445		yndD							yndD			yndD				yndD									yndD
	yndE						yndE	NA	NA		1.85	0.883		0.754283	0.208		0.972287	0.411392		yndE							yndE			yndE				yndE									yndE
	yndF	5 bp upstream					yndF	NA	NA		2.07014	0.957		1.11256	0.6275		0.554875	0.00274156		yndF							yndF			yndF				yndF									yndF
yoaQ	yoaQ	TAATATT	14	AATAGTAA	possible promoter (by visual inspection)	25	yoaQ	NA	NA		3.6141	0.971		1.38489	0.8355		1.23893	0.948333		yoaQ							yoaQ			yoaQ				yoaQ									yoaQ
yobW	yobW	TACTATT	14	CATACACT	TCTCAACGGA (sigK promoter)	24	yobW	NA	NA		11.3763	0.999		0.540766	0.116		1.04272	0.592571		yobW							yobW			yobW				yobW									yobW
yocR	yocR	TCATAAC	14	AATAATTT	possible promoter (by visual inspection)	136	yocR	1.25893	0.737		6.18016	0.999		0.831196	0.272		1.26102	0.916574		yocR							yocR			yocR				yocR									yocR
	alternative	read-through from sqhC (convergent) ?																									alternative			alternative				alternative									alternative
yozD-yodM	yozD	GTATAAT	14	CATAAAAC	possible promoter (by visual inspection)	23	yozD	NA	NA		20.6063	0.992		NA	NA		NA	NA		yozD							yozD			yozD				yozD									yozD
	yodM	77 bp downstream					yodM	NA	NA		3.48337	0.971		0.595788	0.1605		0.850553	0.154456		yodM							yodM			yodM				yodM									yodM
ypzC	ypzC	AAATATT	15	CATAATTC	possible promoter (by visual inspection)	81	ypzC	NA	NA		5.8479	0.961		0.949423	0.435		NA	NA		ypzC							ypzC			ypzC				ypzC									ypzC
yrrI	yrrI	GACTGAC	15	AATAATTC	favored predicted promoter	38	yrrI	1.63682	0.774		3.92645	0.993		1.64141	0.8085		1.27537	0.967654		yrrI							yrrI			yrrI				yrrI									yrrI
ythP-Q	ythP	GGATTAC	15	AATATTAT	possible promoter (by visual inspection)	56	ythP	NA	NA		3.79315	0.999		0.567572	0.0585		1.54971	0.995663		ythP							ythP			ythP				ythP									ythP
	ythQ						ythQ	NA	NA		3.74111	0.993		0.48559	0.0905		NA	NA		ythQ							ythQ			ythQ				ythQ									ythQ
yxdM	yxdM	no promoter found					yxdM	1.37	0.7		3.37267	0.996		0.55718	0.1375		1.31568	0.897652		yxdM							yxdM			yxdM				yxdM									yxdM
yxiJ-K	yxiJ	TGATCCG	15	AATAAATG	possible promoter (by visual inspection)	28	yxiJ	0.88	0.42		2.91429	0.946		0.589729	0.151		NA	NA		yxiJ							yxiJ			yxiJ				yxiJ									yxiJ
	yxiK						yxiK	1.14	0.6		3.4383	0.979		0.437596	0.075		NA	NA		yxiK							yxiK			yxiK				yxiK									yxiK
yybC	yybC	no promoter found					yybC	0.93	0.46		6.7036	0.957		1.17965	0.6195		1.21892	0.942886		yybC							yybC			yybC				yybC									yybC
b) ratio in sigE+ vs. sigE- experiment is low
bglC	bglC						bglC	0.9	0.4		2.33223	0.973		1.12451	0.6545		1.49177	0.988877		bglC							bglC			bglC				bglC									bglC
ctpA	ctpA						ctpA	1.22	0.74		1.89748	0.976		0.988432	0.4875		0.564594	0.00424086		ctpA							ctpA			ctpA				ctpA									ctpA
dapA	dapA						dapA	0.83	0.3		2.67745	0.981		0.734658	0.169		0.950303	0.320945		dapA							dapA			dapA				dapA									dapA
dnaX-yaaK	dnaX						dnaX	1.14	0.71		2.0776	0.973		0.718918	0.175		0.848936	0.108513		dnaX							dnaX			dnaX				dnaX									dnaX
	yaaK						yaaK	1.12	0.69		2.50554	0.966		0.773627	0.23		0.768912	0.0399242		yaaK							yaaK			yaaK				yaaK									yaaK
gid	gid						gid	1.78649	0.838		2.72898	0.972		1.26699	0.763		0.96227	0.365688		gid							gid			gid				gid									gid
glpK	glpK						glpK	0.88	0.31		1.93303	0.956		0.892655	0.371		1.13471	0.854277		glpK							glpK			glpK				glpK									glpK
kinC	kinC						kinC	0.86	0.28		2.56767	0.98		1.17213	0.683		1.69932	0.997732		kinC							kinC			kinC				kinC									kinC
nhaC (yheL)	nhaC (yheL)						nhaC (yheL)	1.39	0.8		2.29677	0.967		1.15451	0.6795		1.09944	0.781593		nhaC (yheL)							nhaC (yheL)			nhaC (yheL)				nhaC (yheL)									nhaC (yheL)
rocR	rocR						rocR	1.01	0.52		2.44907	0.985		0.67009	0.1205		1.1687	0.895774		rocR							rocR			rocR				rocR									rocR
spoIISA	spoIISA						spoIISA	NA	NA		2.67185	0.985		1.45991	0.864		1.23455	0.926619		spoIISA							spoIISA			spoIISA				spoIISA									spoIISA
ydeF	ydeF						ydeF	1.42	0.82		2.02392	0.969		1.56835	0.8825		0.512688	0.00152361		ydeF							ydeF			ydeF				ydeF									ydeF
yfiB-C	yfiB						yfiB	1.15	0.6		2.966	0.873		1.09646	0.578		1.15657	0.838553		yfiB							yfiB			yfiB				yfiB									yfiB
	yfiC						yfiC	1.3	0.77		2.79349	0.978		0.873136	0.3515		1.35496	0.971068		yfiC							yfiC			yfiC				yfiC									yfiC
yhaN-M	yhaN						yhaN	1.28	0.77		2.3689	0.965		1.24956	0.7445		1.08147	0.691397		yhaN							yhaN			yhaN				yhaN									yhaN
	yhaM						yhaM	0.98	0.46		2.39442	0.945		1.21778	0.7285		1.05625	0.686049		yhaM							yhaM			yhaM				yhaM									yhaM
ykrA	ykrA						ykrA	1.08	0.58		2.06995	0.948		0.686336	0.2125		1.28715	0.921818		ykrA							ykrA			ykrA				ykrA									ykrA
ykoW	ykoW						ykoW	1.1	0.6		1.81491	0.957		0.830484	0.282		1.30727	0.974802		ykoW							ykoW			ykoW				ykoW									ykoW
ykuI	ykuI						ykuI	1.77828	0.812		2.56448	0.982		0.714316	0.1355		1.51613	0.914777		ykuI							ykuI			ykuI				ykuI									ykuI
ypdP	ypdP						ypdP	1.46555	0.831		2.56448	0.966		1.33781	0.8115		1.11133	0.779304		ypdP							ypdP			ypdP				ypdP									ypdP
ypeP	ypeP						ypeP	NA	NA		2.839	0.975		1.11691	0.6355		1.03235	0.602789		ypeP							ypeP			ypeP				ypeP									ypeP
ypiP	ypiP						ypiP	0.94	0.46		2.2589	0.969		1.23808	0.7405		1.28207	0.954987		ypiP							ypiP			ypiP				ypiP									ypiP
yqjX	yqjX						yqjX	NA	NA		2.84594	0.954		0.737074	0.267		NA	NA		yqjX							yqjX			yqjX				yqjX									yqjX
yuaE	yuaE						yuaE	0.94	0.44		2.97848	0.987		NA	NA		1.03618	0.594778		yuaE							yuaE			yuaE				yuaE									yuaE
yvfL	yvfL						yvfL	0.46	0.05		2.28953	0.952		1.09537	0.618		1.17929	0.866769		yvfL							yvfL			yvfL				yvfL									yvfL
ywnH	ywnH						ywnH	1.57	0.79		2.32142	0.987		0.950951	0.4365		1.1807	0.843557		ywnH							ywnH			ywnH				ywnH									ywnH
4. sE-CONTROLLED GENES UNAFFECTED BY SpoIIID AND REPRESSED BY GerR (YlbO):
4.1. Previously identified sE-controlled genes (with mapped transcription start site):
4.1. A) also identified by overexpression of sE
spoIIM	spoIIM	GCATGTT	13	CATACAAT	CTATTAAA	40	spoIIM	4.63447	0.998		4.14	0.998		1.29927	0.784		0.186739	8.53959e-06		spoIIM							spoIIM	dissolution of the septal cell wall (engulfment and inhibition of septation)	1.8 (Sporulation)	spoIIM	no	no	no	spoIIM	spoIIM (BA4314)	BC4092	spoIIM	spoIIM (OB1850)	CAC2068	spoIIM (CPE1809)	no	no	spoIIM	5 TMs
		AGGGCATGTTT	10	TTCATACAATC	BioOptimizer prediction-correct	39
4.1. B) identified neither by overexpression of sE nor in sigE+ vs. sigE- experiment
spoIIP	spoIIP	TTCTACT	14	CATAGAGT	AATTACTAGA	29	spoIIP	1.91426	0.842		1.56675	0.699		0.964401	0.454		0.500816	0.000699701		spoIIP							spoIIP	required for dissolution of the septal cell wall (engulfment and inhibition of septation)	1.8 (Sporulation)	spoIIP	no	no	no	spoIIP	BA2068/BA3102	BC2050/BC2058	spoIIP	spoIIP (OB1974)	spoIIP (CAC1276)	spoIIP (CPE2040)	no	no	spoIIP	1 TM
		CAGTTCTACTT	11	TTCATAGAGTA	BioOptimizer prediction-correct	28
4.2. sE-regulated genes with predicted sE promoter (from Eichenberger et al. 2003, JMB):
4.2. A) also identified by overexpression of sE
cypA	cypA	TCCTGATTTTA	12	ATCATAACCTT	BioOptimizer-prediction	21	cypA	4.02717	0.997		24.0436	1		1.46936	0.8475		0.298745	7.4115e-05		cypA							cypA	cytochrome P450-like enzyme	4.2 (Detoxification)	cypA	yrdE	pksS, bioI, yjiB, cypX	yrhJ, yetO	cypA	cypA (BA2627)	BC2609	no [BH0579 (yrhJ)]	no	no	no	no	no	cypA	0-1 TM
kapD	kapD	AAATGTC	13	GATATACT	possible promoter (by visual inspection)	44	kapD	3.01995	0.936		11.324	1		0.650484	0.0925		0.465084	0.000576089		kapD							kapD	inhibition of the KinA pathway to sporulation (exonuclease?)	1.8 (Sporulation)	kapD	yugB	no	no	kapD	kapD (BA5142)	BC4910	no	no	no [polC (CAC3442)]	no [polC (CPE1691)]	no	no	kapD	0 TM
		CCTTACTAATT	12	TTCACAATTTA	BioOptimizer-prediction (unlikely)
yfnE-D	yfnE	AAGCAAG	14	CATATAAT	TCGAGGAGC (sigK promoter)	"+33"	yfnE	2.18776	0.987		2.90402	0.945		0.83589	0.3645		0.293977	0.000152761		yfnE							yfnE	unknown	6 (No similarity)	yfnE	no	no	yveR, tuaG, yveo, ggaB, ggaA, yveT, spsA, ywdF	yfnE	no	no	no [BH3713 (tuaG)]	no [OB2922 (tuaG)]	no [CAC2173 (yveO)]	no [CPE0719 (yveR)]	no [lmo1091 (yveT)]	no [lin1068 (yveT)]	yfnE	0 TM
					BioOptimizer-no prediction
	yfnD	adjacent					yfnD	1.72982	0.965		2.12814	0.954		1.16662	0.6185		0.490419	0.00208979		yfnD							yfnD	unknown	5.1 (From B. subtilis)	yfnD	no	yfnF	no	yfnD	no	no	no	no	no	no	no	no	yfnD	0 TM
yhjL	yhjL	TTTTGCTATTT	11	GGCATATTTTC	BioOptimizer-prediction	97	yhjL	3.1842	0.935		20.8449	0.992		1.19488	0.7125		0.476853	0.000513732		yhjL							yhjL	similar to DegT/DnrJ/EryC1/StrS aminotransferase, similar to SpsC and PatA	1.3 (Sensors (signal transduction))	yhjL	no	spsC, yvfE	alaT, patA, speA, aspB	yhjL	no	no	no	no [OB2893 (yvfE)]	no [CAC2260 (spsC)]	no [CPE0464]	no [lmo1006 (patA)]	no [lin1005 (patA)]	yhjL	1 TM (mid)
yqhV	yqhV	CAAGACTACTT	14	AGCATATCATA	BioOptimizer-prediction	28	yqhV	3.4435	0.991		8.35603	0.965		0.59396	0.187		0.277975	3.31426e-05		yqhV							yqhV	unknown	5.2 (From other organisms)	yqhV	yqgE	no	no	yqhV	BA4418	BC4194	BH2798	no	no	no	no	no	yqhV	3 TMs
4.2. B) not identified by overexpression of sE
ybaS	ybaS	GAGAAATTTTA	12	TGCATATGATG	BioOptimizer-prediction	101	ybaS	1.65196	0.886		2.80543	0.979		0.699781	0.243		0.395665	0.00058585		ybaS							ybaS	sodium dependent transporter	1.2 (Transport/binding proteins and lipoproteins)	ybaS	no	no	yocS	ybaS	no [BA1907 (arsB)]	no [BC1834 (arsB)]	BH0489	no [OB0994 (yocS)]	no	no	no	no	ybaS	8 TMs
