# Supplementary material for: The Program of Gene Transcription for a Single Differentiating Cell Type during Sporulation in Bacillus subtilis
Source: PLoS Biol. 2004 Sep 21;2(10):e328. doi: 10.1371/journal.pbio.0020328 (PMC517825; doi:10.1371/journal.pbio.0020328)
Supplement: Table S3 — (332 KB XLS). [file pbio.0020328.st003.xls]

## Sheet: Resolver-SpoIIIDchip-all
ChIP-on-chip results:								EMSA results:	Expression results:
Enriched region		Gene name	Gene name	Ratio	P-value	Intensity1	Intensity2
		SubtiList 16.1	SubtiList 15.1	(non-logarithmic)
region 1	yfmC-yfmD	yfmC	yfmC	12.55	0	0.49	6.16	shifted	not differentially expressed
region 1	yfmC-yfmD	yfmD	yfmD	7.14	0	0.7	5.03	shifted	not differentially expressed
region 2	tenI-goxB-thiS	goxB	yjbR	5.08	0	0.81	4.13	shifted	not differentially expressed
region 2	tenI-goxB-thiS	thiS	yjbS	2.7	3.3e-32	0.19	0.51	shifted	not differentially expressed
region 3	ycgE-ycgF	ycgE	ycgE	4.7	4.22e-27	0.62	2.84	shifted (ycgF)	differentially expressed (ycgF)
region 3	ycgE-ycgF	ycgF	ycgF	3.26	9.05e-26	0.47	1.54	shifted (ycgF)	differentially expressed (ycgF)
region 4	dctR-dctP	dctR	ydbG	2.82	8.63e-30	1.19	3.41	shifted	not differentially expressed
region 5	spoIIIAE-spoIIIAF-spoIIIAG	spoIIIAF	spoIIIAF	2.74	8.23e-13	1.91	5.2	not tested	differentially expressed (spoIIIAF)
region 6	treA-treR-yfkO	treR	treR	2.71	6.21e-42	0.53	1.44	shifted	not differentially expressed
region 7	lip	lip	lipA	2.67	2.88e-20	0.58	1.57	not tested	differentially expressed (lip)
region 8	cotF-yybR-ppaC	ppaC	yybQ	2.61	2.95e-20	0.58	1.55	shifted (cotF)	differentially expressed (cotF)
region 8	cotF-yybR-ppaC	yybR	yybR	2.3	6.94e-12	0.61	1.41	shifted (cotF)	differentially expressed (cotF)
region 9	albE-albF	albE	ywhO	2.47	2.64e-07	0.89	2.22	shifted	not differentially expressed
region 10	yllB-ylxA-ftsL-pbpB-spoVD	ylxA	ylxA	2.44	1.27e-14	0.8	1.98	shifted (spoVD)	differentially expressed (spoVD)
region 10	yllB-ylxA-ftsL-pbpB-spoVD	yllB	yllB	1.98	5.07e-26	0.88	1.8	shifted (spoVD)	differentially expressed (spoVD)
region 11	ykuT	ykuT	ykuT	2.39	2.56e-15	0.83	1.96	not tested	not differentially expressed
region 12	ori (dnaA-rpmH-rnpA)	rpmH	rpmH	2.34	6.37e-13	0.14	0.32	not tested	not differentially expressed
region 13	xkdB-xkdC	xkdB	xkdB	2.33	7.18e-07	1.27	2.97	not tested	not differentially expressed
region 13	xkdB-xkdC	xkdC	xkdC	2.19	9.55e-17	1.03	2.26	not tested	not differentially expressed
region 14	yrhF	yrhF	yrhF	2.28	3.1e-07	0.09	0.2	not tested	not differentially expressed
region 15	yhbH-yhbI-yhbJ	yhbJ	yhbJ	2.23	0	1.79	4.06	not tested	differentially expressed (yhbH)
region 16	ywjA	ywjA	ywjA	2.17	6.37e-12	0.66	1.44	not tested	not differentially expressed
region 17	ykvI-ykvJ-ykvK	ykvK	ykvK	2.17	1.2e-11	0.37	0.82	not tested	differentially expressed (ykvI)
region 18	yqjB-yqjC	yqjC	yqjC	2.15	5.48e-09	0.46	1.01	not tested	not differentially expressed
region 18	yqjB-yqjC	yqjB	yqjB	1.76	1.23e-10	0.48	0.86	not tested	not differentially expressed
region 19	hemAT-yhfW	hemAT	yhfV	2.14	0	1.23	2.68	not tested	not differentially expressed
region 20	usd-spoIIID-mbl	mbl	mbl	2.11	2.44e-10	0.51	1.1	not tested	not applicable (spoIIID region)
region 21	ysxC-lonA	ysxC	ysxC	2.09	1.49e-12	0.66	1.4	not tested	not differentially expressed
region 21	ysxC-lonA	lonA	lonA	1.81	1.47e-42	1.21	2.21	not tested	not differentially expressed
region 22	yncE-yncF	yncF	yncF	2.05	1.8e-24	0.71	1.45	not tested	not differentially expressed
region 22	yncE-yncF	yncE	yncE	1.76	1.71e-07	0.81	1.45	not tested	not differentially expressed
region 23	yvaO	yvaO	yvaO	2.03	8.49e-06	0.9	1.81	not tested	not differentially expressed
region 24	rapE-phrE	rapE	rapE	2.02	5.23e-14	0.59	1.18	not tested	not differentially expressed
region 24	rapE-phrE	phrE	phrE	1.88	0.00022	0.08	0.16	not tested	not differentially expressed
region 25	rpsL	rpsL	rpsL	2.02	8.58e-11	0.43	0.88	not tested	not differentially expressed
region 26	yubD	yubD	yubD	2	3.92e-05	0.62	1.18	not tested	not differentially expressed
	yjaV	yjaV	yjaV	1.97	2.46e-08	0.48	0.95	not tested	not differentially expressed
	appD	appD	appD	1.95	2.14e-15	0.42	0.83	not tested	not differentially expressed
	yvcE	yvcE	yvcE	1.95	1.37e-07	1.27	2.37	not tested	not differentially expressed
	spoIVF	rplU	rplU	1.89	0.00055	0.58	1.07	shifted (spoVIFA)	differentially expressed (spoIVFA)
	ylxM	ylxM	ylxM	1.88	5.38e-11	0.23	0.45	not tested	not differentially expressed
	yugJ	yugJ	yugJ	1.83	2.46e-09	1.09	1.98	not tested	not differentially expressed
	holB	holB	holB	1.83	1.88e-05	1.25	2.29	not tested	not differentially expressed
	rnr	rnr	yvaJ	1.82	8.98e-08	0.82	1.48	not tested	not differentially expressed
	trpS	trpS	trpS	1.81	2.91e-07	1.06	1.94	not tested	not differentially expressed
	motA	motA	motA	1.8	3.44e-15	1.05	1.87	not tested	not differentially expressed
	ybdE	ybdE	ybdE	1.77	3.54e-10	0.23	0.41	not tested	not differentially expressed
	ygaE	ygaE	ygaE	1.76	4.15e-10	0.5	0.9	not tested	not differentially expressed
	yabS	yabS	yabS	1.75	3.7e-05	1.55	2.7	not tested	not differentially expressed
			ydaP	1.73	5.06e-05	0.17	0.28
			pabB	1.72	1.1e-09	1.37	2.41
region 12	ori (dnaA-rpmH-rnpA)	rnpA	rnpA	1.72	4.11e-06	0.7	1.22
			yhaP	1.71	3.36e-11	0.88	1.52
region 19	hemAT-yhfW	yhfW	yhfW	1.7	3.5e-11	1.62	2.75
			yabT	1.69	4.75e-12	1.15	1.98
			ynfC	1.68	4.4e-05	0.18	0.31
			ybeC	1.67	2.33e-08	2.03	3.41
region 5	spoIIIAE-spoIIIAF-spoIIIAG	spoIIIAE	spoIIIAE	1.67	6.01e-07	0.5	0.83
			fus	1.67	2.83e-06	0.94	1.55
			ffh	1.66	6.87e-08	0.38	0.63
			yisN	1.66	2.28e-05	1.07	1.81
region 12	ori (dnaA-rpmH-rnpA)		dnaA	1.65	1.33e-10	1.05	1.76
			yugP	1.64	1.27e-19	0.73	1.2
			ypbF	1.64	3.71e-11	0.62	1.04
			ywlB	1.64	4.3e-06	0.47	0.78
			ypfD	1.64	1.17e-05	1.21	1.98
			patA	1.64	0.000968	0.5	0.77
			yjzC	1.63	4.4e-09	0.22	0.36
			purR	1.63	4.65e-07	1.2	1.95
			ftsX	1.63	0.00089	0.84	1.38
			atpB	1.62	0.000123	1	1.68
			yhaY	1.61	6.55e-10	0.4	0.65
			ypuN	1.61	0.000181	1.22	1.93
			gltP	1.6	2.09e-11	1.31	2.11
			yvaI	1.6	7.45e-08	0.74	1.22
			yjbA	1.59	2.39e-08	0.55	0.89
			yjcR	1.58	1.07e-08	1.38	2.22
			yisK	1.58	1.24e-05	0.94	1.51
			comS	1.58	8.3e-05	0.16	0.26
			ytgP	1.57	2.55e-06	1.22	1.94
			yabQ	1.57	3.99e-05	0.88	1.36
			yjcS	1.57	7.16e-05	1.09	1.73
			accA	1.57	0.000163	1.01	1.61
			yqeW	1.56	4.49e-09	1.79	2.8
			cmk	1.56	1.63e-06	0.85	1.37
			rpsD	1.56	0.000738	0.5	0.77
			jag	1.55	4.44e-07	0.83	1.29
			bofC	1.55	9.73e-07	0.55	0.86
			dppA	1.55	3.68e-06	0.68	1.08
			yacA	1.55	5.12e-05	1.87	2.95
			yhaX	1.54	1.04e-10	0.88	1.37
			yfmO	1.54	3.03e-07	1.29	2.01
			yosS	1.54	0.000211	0.22	0.34
			yydC	1.54	0.000371	0.3	0.47
			yacO	1.53	3.01e-05	1.52	2.36
			yebB	1.52	7.51e-07	1.19	1.81
			yerL	1.52	4.52e-05	0.81	1.25
			leuS	1.52	0.000836	0.27	0.41
			pykA	1.51	4.78e-11	0.26	0.4
			ylaN	1.51	4.42e-09	0.61	0.93
			yneT	1.51	1.26e-05	0.58	0.89
			ylaL	1.51	0.00036	0.38	0.56
			ypfP	1.5	3.24e-08	0.58	0.89
			med	1.5	4.07e-08	0.65	0.98
			yyaB	1.5	9.85e-08	0.83	1.27
region 8	cotF-yybR-ppaC	cotF	cotF	1.5	2.63e-07	0.42	0.65
			sodA	1.5	0.000105	1.08	1.65
			yacM	1.5	0.000118	0.45	0.73
			yrbA	1.5	0.000135	1.36	2.05
			leuA	1.5	0.000814	0.87	1.32
			pbpB	1.49	6.06e-11	1.11	1.65
			yxjN	1.49	3.06e-07	0.18	0.27
			ytmP	1.49	3.67e-05	0.58	0.89
			ypuE	1.49	0.000124	0.1	0.15
			ydiD	1.48	9.91e-08	0.42	0.62
region 5	spoIIIAE-spoIIIAF-spoIIIAG	spoIIIAG	spoIIIAG	1.48	5.66e-07	1.98	2.89
			spoIIIE	1.48	1.2e-05	2.02	2.99
			rpoB	1.47	2.33e-20	0.54	0.81
			spoIIE	1.47	1.85e-10	1.5	2.22
			yrvO	1.47	3.96e-09	1.52	2.25
			racE	1.47	1.6e-07	0.75	1.12
			yptA	1.47	1.59e-05	0.19	0.29
			yqzG	1.47	3.51e-05	0.21	0.3
			polC	1.47	9.84e-05	0.81	1.2
			ydjJ	1.46	8.9e-13	0.36	0.54
			pta	1.46	2.13e-09	0.44	0.64
			nusG	1.46	4.48e-06	1.37	2.05
			sdhA	1.46	5.76e-06	1	1.5
			lonB	1.46	1.42e-05	0.94	1.38
			ybaN	1.45	6.82e-07	0.96	1.41
			ahpF	1.45	9.75e-06	0.7	1.02
			qcrC	1.45	0.000336	0.76	1.1
			yttI	1.45	0.00062	0.67	0.96
			yqxD	1.45	0.000835	1.03	1.5
			ykqC	1.44	2e-08	1.06	1.55
			pksA	1.44	2.89e-05	1.06	1.55
			yhcU	1.44	4.66e-05	0.19	0.29
			glgD	1.43	5.72e-08	0.37	0.54
			panB	1.43	4.33e-07	0.83	1.18
			yugI	1.43	1.56e-05	0.34	0.5
			yitK	1.43	3.4e-05	0.42	0.61
			iolF	1.43	6.22e-05	1.29	1.84
			spoIVCB	1.43	0.000136	0.46	0.68
			citC	1.43	0.000406	0.81	1.16
			bofA	1.42	3.42e-07	0.37	0.52
			ctrA	1.42	1.12e-05	0.86	1.24
			upp	1.42	0.000387	0.79	1.14
			rapF	1.41	4.5e-07	0.55	0.78
			yvrO	1.41	1.78e-05	0.89	1.25
			ykuL	1.41	2.95e-05	0.75	1.06
			yndK	1.41	6.47e-05	0.31	0.44
			mutS	1.41	0.000371	0.88	1.26
			pdhC	1.4	3.42e-11	0.66	0.93
			yoeA	1.4	6.35e-09	1.3	1.83
			rplA	1.4	2.11e-06	0.63	0.88
			thrB	1.4	8.27e-06	1.04	1.48
			yvqA	1.4	0.000297	0.96	1.33
			ykuJ	1.4	0.000463	0.13	0.19
			yaaT	1.4	0.000557	0.26	0.36
			ilvA	1.4	0.000788	1.13	1.6
			rplK	1.39	1.47e-09	0.76	1.07
			ylaM	1.39	5.03e-07	0.4	0.56
			yxiF	1.39	1e-05	0.46	0.65
			rpmB	1.39	1.06e-05	0.26	0.37
			yyaC	1.38	1.4e-15	0.94	1.3
			appC	1.38	2.43e-08	1.59	2.25
			ybxB	1.38	5.07e-05	0.54	0.76
			gerCA	1.38	5.48e-05	1.24	1.72
			phoB	1.38	0.000583	0.77	1.06
			ytqI	1.37	4.08e-08	0.65	0.9
			ymfL	1.37	4.78e-06	0.17	0.22
			ypsB	1.37	1.15e-05	0.43	0.61
			spoIIIJ	1.37	0.000127	0.61	0.85
			yydB	1.36	4.06e-08	1.01	1.39
			comFB	1.36	1.55e-05	0.41	0.57
			rplQ	1.36	6.3e-05	0.32	0.42
			ykoM	1.36	0.000182	0.63	0.88
			ytgI	1.36	0.00031	0.57	0.81
			yugE	1.36	0.000331	0.19	0.27
			prkA	1.35	2.61e-10	2.93	3.98
			yvqB	1.35	1.12e-09	2.34	3.18
			ykoY	1.35	9.21e-07	0.58	0.8
			pel	1.35	9.72e-07	2.39	3.25
			yxjH	1.35	3.06e-06	1.03	1.4
			yuiB	1.35	3.85e-06	0.83	1.14
			ylaG	1.35	7.04e-06	0.37	0.5
			ytvI	1.35	2.25e-05	1.07	1.43
			yrzK	1.35	0.00018	0.24	0.32
			ykvM	1.35	0.000291	0.46	0.63
			ygaD	1.35	0.00031	0.98	1.32
			nagB	1.35	0.000377	0.6	0.81
			yozO	1.35	0.000588	0.16	0.22
			ybaC	1.34	1.32e-05	0.43	0.59
			yfiH	1.34	3.14e-05	0.76	1.01
			gerE	1.34	3.64e-05	0.71	0.96
			yrhG	1.34	0.000223	0.93	1.27
			dal	1.34	0.000589	0.91	1.24
			ytfJ	1.34	0.000785	0.73	0.99
			yfjP	1.33	4.18e-10	1.07	1.44
			ylmF	1.33	3.43e-06	0.47	0.64
			yyaD	1.33	4.47e-05	1.2	1.61
			menD	1.33	8.15e-05	0.88	1.17
			ftsH	1.33	0.000205	0.99	1.34
			qcrB	1.33	0.000348	0.59	0.79
			yeeC	1.33	0.000926	1.31	1.76
			ylpB	1.32	1.85e-07	0.79	1.05
			srfAB	1.32	9.27e-07	0.83	1.11
			yclB	1.32	2.14e-06	0.64	0.88
			ctaB	1.32	6.74e-06	2.08	2.78
			oppB	1.32	1.32e-05	1.37	1.8
			yugK	1.32	4.63e-05	1.84	2.42
			pckA	1.32	0.000177	0.53	0.7
			yexA	1.32	0.000345	0.64	0.86
			tenI	1.32	0.000544	0.8	1.05
			ywhE	1.32	0.000997	0.68	0.9
			nucB	1.31	1.62e-06	0.41	0.55
			ydcK	1.31	1.13e-05	0.34	0.45
			nagA	1.31	3.22e-05	0.5	0.69
			ysnB	1.31	3.8e-05	0.47	0.62
			yjbG	1.31	6.18e-05	0.78	1.03
			yqeY	1.31	9.45e-05	0.46	0.62
			rpsJ	1.31	0.000112	0.45	0.6
			yfiX	1.31	0.00024	0.65	0.86
			sda	1.31	0.000412	1.33	1.72
			ylbH	1.31	0.000574	0.77	1
			yyaA	1.31	0.000907	0.77	1.03
			gerM	1.3	8.56e-07	0.86	1.14
			spo0B	1.3	1.65e-06	0.72	0.94
			spoIIAA	1.3	9.24e-06	0.56	0.73
			yojG	1.3	2.85e-05	0.51	0.67
			yhfQ	1.3	0.000615	0.2	0.27
			yhcQ	1.29	5.89e-05	0.99	1.28
			yumB	1.29	6.2e-05	0.91	1.19
			sigA	1.29	0.000141	1.42	1.87
			yqeE	1.29	0.000381	0.9	1.16
			ysxD	1.28	4.89e-06	0.73	0.95
			ydbH	1.28	1.2e-05	1.29	1.68
			yloB	1.28	3.63e-05	0.49	0.63
			yugF	1.28	0.000107	0.87	1.11
			yvbQ	1.28	0.000132	1.09	1.4
			yyxA	1.28	0.00038	1.85	2.41
			glpP	1.27	2.94e-07	0.93	1.21
			ytzF	1.27	7.29e-07	0.71	0.91
			gerD	1.27	3.25e-05	1.05	1.36
			mreC	1.27	0.000161	2.1	2.68
			ctaA	1.27	0.000195	0.47	0.61
			thrZ	1.27	0.000489	1.77	2.26
			ydcC	1.27	0.000712	0.83	1.05
			pyrF	1.27	0.000862	0.94	1.19
			yqgY	1.26	1.11e-05	0.48	0.62
			citG	1.26	3.92e-05	0.88	1.14
			vpr	1.25	5.65e-05	0.54	0.68
			yacL	1.24	3.44e-07	0.7	0.87
			rpsS	1.24	5.29e-05	1.17	1.45
			murD	1.24	0.000188	0.98	1.22
			ymdB	1.24	0.000309	1.2	1.52
			truA	1.23	8.35e-07	1.16	1.44
			ylxY	1.23	0.000729	1.39	1.71
			yneF	1.23	0.000783	0.36	0.45
			comGE	1.22	0.00076	0.82	1.01
			yqjN	1.21	5.46e-05	0.83	1
			aroH	1.21	6.22e-05	0.44	0.54
			ylxS	1.21	0.000277	0.56	0.68
			recR	1.21	0.000685	1.38	1.7
			hpr	1.21	0.000745	0.99	1.21
			yabE	1.2	1.96e-05	1.01	1.23
			yrkO	1.2	0.000122	1.6	1.95
			thrS	1.19	0.000748	1.56	1.88
			yxjO	1.19	0.000803	0.92	1.11
			yrrD	1.19	0.000865	1.28	1.55
			cheC	0.85	0.000283	1.17	1.01
			yvdK	0.85	0.000477	0.77	0.67
			yoaC	0.85	0.000526	2.09	1.81
			pbpX	0.85	0.000662	1.95	1.69
			yaaO	0.84	2.23e-06	0.89	0.75
			ykvZ	0.84	2.31e-06	3.01	2.57
			paiB	0.84	1.83e-05	2.66	2.25
			yufO	0.84	0.000128	1.95	1.65
			yckF	0.84	0.000282	1.33	1.13
			ybxG	0.84	0.000935	3.08	2.61
			yjfA	0.83	0.000744	0.66	0.56
			amyE	0.83	0.000777	1.99	1.68
			ytgA	0.83	0.000843	0.31	0.26
			ywrF	0.82	2.54e-05	0.36	0.3
			ycgM	0.82	0.000145	1.72	1.42
			yjcB	0.82	0.00022	0.88	0.73
			exoA	0.82	0.000408	1.26	1.04
			yfiR	0.82	0.00043	0.46	0.38
			ybdO	0.82	0.000548	1.83	1.53
			yczJ	0.82	0.000912	0.69	0.56
			yqiD	0.81	1.62e-07	1.01	0.83
			ypbB	0.81	3.72e-07	2.07	1.71
			xkdS	0.81	3.63e-06	0.99	0.8
			yqgU	0.81	3.33e-05	1.1	0.9
			yneA	0.81	6.21e-05	0.68	0.56
			yjqB	0.81	0.000121	0.71	0.58
			infB	0.81	0.000215	0.88	0.72
			alsD	0.81	0.000333	1.32	1.08
			ydeF	0.81	0.000598	1.37	1.13
			yvjA	0.81	0.000735	2.1	1.75
			yunF	0.81	0.000747	1.35	1.1
			yjfC	0.81	0.000893	1.61	1.3
			xtmB	0.8	2.97e-07	1.62	1.31
			yozG	0.8	3.32e-07	0.3	0.24
			yvdH	0.8	5.64e-06	1.16	0.95
			ywfE	0.8	2.25e-05	1.25	1
			yrkF	0.8	2.54e-05	1.35	1.08
			yocE	0.8	0.000101	2.2	1.76
			xynD	0.8	0.000109	1.95	1.58
			pnbA	0.8	0.000168	0.98	0.8
			yflN	0.8	0.000175	0.75	0.6
			yvgX	0.8	0.00022	1.19	0.96
			yulE	0.8	0.000287	1.15	0.92
			yxiT	0.8	0.000339	0.34	0.28
			ykhA	0.8	0.000498	0.83	0.67
			ribB	0.8	0.000596	0.58	0.48
			yeeK	0.8	0.000654	1.47	1.19
			levG	0.8	0.000694	1.29	1.04
			yjbN	0.8	0.000766	1.28	1.03
			ydjH	0.8	0.000802	0.9	0.73
			ydhN	0.79	1.93e-07	0.56	0.45
			lacR	0.79	1.62e-05	1.05	0.84
			yqbR	0.79	2.03e-05	0.65	0.51
			ydzF	0.79	2.48e-05	0.44	0.35
			yisC	0.79	3.87e-05	0.47	0.37
			yhfI	0.79	4.69e-05	1.3	1.04
			yokH	0.79	0.000111	0.73	0.59
			ygxB	0.79	0.000152	1.98	1.6
			ytxD	0.79	0.000172	0.93	0.75
			yusY	0.79	0.000174	0.58	0.46
			yhdD	0.79	0.000244	1.37	1.09
			cheW	0.79	0.000248	1.88	1.54
			ybaS	0.79	0.000259	1.49	1.19
			ydfD	0.79	0.000347	1.36	1.09
			yciA	0.79	0.000362	1.33	1.07
			yfhM	0.79	0.000362	0.99	0.78
			yjdF	0.79	0.00045	0.58	0.46
			ytrA	0.79	0.000474	1.61	1.3
			ycsE	0.79	0.000606	1.44	1.16
			yrkA	0.79	0.000625	2.63	2.12
			yvbJ	0.79	0.000659	1.34	1.07
			minC	0.79	0.00072	0.96	0.77
			nupC	0.79	0.000824	1.83	1.45
			yraH	0.79	0.000923	0.67	0.53
			dnaB	0.79	0.000988	0.72	0.57
			yxkD	0.78	1.49e-16	1.67	1.31
			ykzI	0.78	2.11e-09	0.71	0.56
			yuaB	0.78	6.47e-08	1.12	0.88
			ypuG	0.78	8.37e-07	2.51	2
			yvdT	0.78	3.6e-06	1.11	0.87
			dnaI	0.78	3.8e-06	2.42	1.94
			yomL	0.78	5.48e-06	1.79	1.38
			yvrI	0.78	8.48e-06	2.01	1.58
			ymfF	0.78	8.58e-06	0.44	0.35
			yumD	0.78	1.17e-05	1.16	0.92
			ytsC	0.78	1.57e-05	0.97	0.78
			yozL	0.78	1.8e-05	0.36	0.29
			ywpH	0.78	4.45e-05	0.76	0.6
			ytcP	0.78	4.5e-05	1.61	1.28
			yvcS	0.78	5.04e-05	2.13	1.68
			yvbH	0.78	9.63e-05	0.65	0.51
			yqhB	0.78	0.000219	0.92	0.73
			yckK	0.78	0.000226	1.11	0.87
			ywfK	0.78	0.000234	0.64	0.5
			ytsB	0.78	0.000633	1.77	1.38
			adhA	0.78	0.000812	0.93	0.73
			yxeR	0.78	0.000997	0.86	0.67
			ycgS	0.77	6.49e-10	0.9	0.7
			yufS	0.77	1.47e-09	0.65	0.51
			ycbC	0.77	7.48e-07	1.43	1.11
			ykvP	0.77	2.08e-06	1.46	1.13
			ispU	0.77	2.29e-06	0.59	0.46
			yfjN	0.77	8.36e-06	1.82	1.4
			lgt	0.77	1.14e-05	0.73	0.56
			ydbE	0.77	4.84e-05	2.6	2.02
			sms	0.77	5.58e-05	2.2	1.71
			yodH	0.77	7.71e-05	1.04	0.81
			yrvN	0.77	0.000109	1.34	1.04
			yisZ	0.77	0.00017	0.54	0.43
			ywmC	0.77	0.000188	0.87	0.67
			fliQ	0.77	0.000262	0.89	0.69
			ykoU	0.77	0.000726	1.28	0.99
			yxeL	0.77	0.000787	1.44	1.12
			ylaE	0.77	0.00097	0.39	0.3
			yfhK	0.76	4.61e-10	1.48	1.14
			ykrM	0.76	4.94e-08	1.38	1.05
			yusN	0.76	6.96e-08	0.75	0.57
			yjqC	0.76	3.36e-07	1.11	0.86
			yveB	0.76	3.43e-07	2.24	1.72
			pbp	0.76	2.92e-06	1.72	1.32
			fliK	0.76	3.05e-06	2.08	1.58
			yueC	0.76	6.36e-06	2.18	1.67
			ypzD	0.76	6.39e-06	0.27	0.21
			csfB	0.76	7.5e-06	0.38	0.29
			yxiE	0.76	8.71e-06	0.51	0.39
			cotX	0.76	9.81e-06	1.25	0.95
			yvcR	0.76	2.36e-05	0.57	0.43
			yqbK	0.76	4.59e-05	1.45	1.12
			levD	0.76	8.1e-05	0.74	0.58
			pbpA	0.76	9.67e-05	2.39	1.83
			yvkA	0.76	0.000201	2.53	1.89
			ybxH	0.76	0.000262	0.26	0.2
			lcfA	0.76	0.000303	1.58	1.22
			ykvR	0.76	0.000327	0.44	0.34
			rapJ	0.76	0.000435	0.44	0.34
			yjhA	0.76	0.000687	1.69	1.3
			feuC	0.75	3.73e-09	1.04	0.79
			ycbH	0.75	1.35e-08	1.08	0.82
			nasF	0.75	1.02e-07	0.68	0.52
			levE	0.75	1.97e-07	1.54	1.17
			ykrZ	0.75	8.59e-07	0.68	0.52
			yjlB	0.75	9.47e-07	0.64	0.49
			yjlC	0.75	1.02e-06	0.9	0.67
			ydgJ	0.75	2.68e-06	0.6	0.45
			cotS	0.75	7.96e-06	2.06	1.55
			ytpS	0.75	1.81e-05	1.5	1.14
			sacC	0.75	2.8e-05	0.87	0.66
			yqeC	0.75	7.72e-05	1.65	1.25
			ydfA	0.75	0.000111	1.36	1.05
			yofA	0.75	0.00018	0.88	0.66
			lrpB	0.75	0.000214	0.57	0.43
			yfkH	0.75	0.000218	1.35	1.01
			ydeD	0.75	0.000252	1.56	1.19
			E. coli 3	0.75	0.00026	0.27	0.21
			cotN	0.75	0.000502	0.75	0.57
			yhcZ	0.75	0.000563	2.26	1.71
			yuaA	0.75	0.000933	1.28	0.98
			yesE	0.74	3.03e-13	1.53	1.15
			ynzE	0.74	6.6e-10	0.79	0.6
			yfiO	0.74	3e-09	0.78	0.58
			yflP	0.74	6.71e-09	1.66	1.25
			yxzG	0.74	1.07e-07	1.26	0.95
			azlC	0.74	1.21e-07	1.9	1.43
			yneB	0.74	1.68e-07	2.3	1.67
			ywcC	0.74	2.38e-07	1.97	1.45
			ipi	0.74	1.18e-06	0.52	0.39
			cotG	0.74	1.57e-06	2.01	1.49
			yurM	0.74	5.54e-06	1.16	0.86
			yisY	0.74	6.32e-06	0.89	0.67
			yoxB	0.74	6.88e-06	0.98	0.74
			ydfI	0.74	2.24e-05	2.21	1.64
			ywpE	0.74	3.27e-05	0.81	0.61
			yraD	0.74	5.99e-05	0.57	0.43
			ysdB	0.74	6.22e-05	0.77	0.58
			yqjI	0.74	8.93e-05	0.87	0.64
			yfmQ	0.74	9.05e-05	1.15	0.85
			pksD	0.74	0.000112	1.34	1.02
			ytrE	0.74	0.000155	1.81	1.36
			yjlA	0.74	0.000248	1.06	0.81
			ywdA	0.74	0.000331	0.28	0.21
			yvaF	0.74	0.000452	1.66	1.26
			yqiS	0.74	0.000913	0.47	0.36
			yqiB	0.73	1.35e-10	2.72	2.01
			opuCB	0.73	1.45e-10	1.41	1.03
			ybcC	0.73	1.63e-08	0.82	0.61
			yqbP	0.73	3.25e-08	2.03	1.48
			levR	0.73	7.53e-08	0.62	0.47
			yycS	0.73	4.4e-07	1.07	0.79
			ybdN	0.73	1.02e-06	0.66	0.49
			ygaN	0.73	1.19e-06	1.18	0.86
			yqbL	0.73	1.49e-06	1.61	1.19
			yxeF	0.73	2.48e-06	0.83	0.61
			yvgK	0.73	1.3e-05	1.23	0.9
			yfnF	0.73	2.58e-05	0.88	0.65
			opuCA	0.73	2.79e-05	1.59	1.17
			yufN	0.73	4.54e-05	0.75	0.56
			yhjH	0.73	5.59e-05	0.99	0.71
			yqaM	0.73	5.73e-05	2.27	1.64
			ydeQ	0.73	0.000119	1.36	1.01
			ytcQ	0.73	0.000144	1.5	1.09
			pgk	0.73	0.000272	0.92	0.67
			yfhJ	0.73	0.000564	0.58	0.43
			yorE	0.73	0.000644	0.22	0.17
			yhdA	0.73	0.000651	0.87	0.65
			yqcB	0.73	0.000779	1.35	1
			yncB	0.72	5.45e-13	1.84	1.34
			yqaN	0.72	4.57e-11	1.11	0.8
			yttA	0.72	5.38e-11	3.44	2.5
			rsbS	0.72	7.08e-11	1.03	0.75
			yfiZ	0.72	1.88e-08	0.73	0.53
			ydgD	0.72	3.61e-08	0.68	0.49
			hrcA	0.72	8.31e-08	0.78	0.57
			yunM	0.72	1.2e-06	0.96	0.7
			ydhI	0.72	1.24e-05	0.8	0.58
			yxeG	0.72	1.94e-05	0.95	0.68
			yqcG	0.72	5.64e-05	1.29	0.94
			ykvA	0.72	0.000201	0.65	0.47
			yqxI	0.72	0.000426	0.83	0.62
			yodF	0.72	0.000454	1.88	1.37
			yqbD	0.72	0.000552	2.46	1.72
			yojC	0.72	0.000646	0.3	0.22
			yrhM	0.71	3.37e-10	3.87	2.78
			yqxJ	0.71	2.09e-09	0.41	0.29
			yjcK	0.71	2.03e-08	0.54	0.39
			ypqE	0.71	2.89e-08	0.88	0.63
			xkdM	0.71	2.01e-06	0.97	0.7
			yxkH	0.71	6.83e-06	1.87	1.36
			blt	0.71	3.16e-05	0.61	0.45
			ywnC	0.71	3.6e-05	0.97	0.69
			ymaD	0.71	4.05e-05	0.9	0.65
			yjkA	0.71	4.76e-05	0.88	0.64
			ybgB	0.71	0.000184	0.97	0.69
			ytrD	0.71	0.000188	4.1	2.94
			yclD	0.71	0.000299	0.85	0.61
			cheV	0.71	0.000737	0.85	0.61
			yokG	0.71	0.000742	0.39	0.28
			yerG	0.7	2.66e-09	1.99	1.4
			yrbC	0.7	3.54e-09	0.43	0.31
			yxeC	0.7	4.1e-09	1.19	0.84
			ydeM	0.7	1.96e-08	0.6	0.42
			ydgC	0.7	2.58e-08	2.15	1.5
			hutG	0.7	4.1e-08	1.04	0.74
			glcR	0.7	4.76e-08	1.82	1.28
			aapA	0.7	8.82e-07	2.09	1.48
			bltD	0.7	2.95e-06	0.64	0.45
			yqaR	0.7	3.85e-06	0.47	0.34
			ykqA	0.7	4.06e-06	1.07	0.76
			sacY	0.7	1.01e-05	1.42	0.99
			yxeM	0.7	3.11e-05	1.81	1.27
			yukC	0.7	4.14e-05	1.79	1.25
			yjcC	0.7	8.07e-05	0.42	0.29
			yfiF	0.7	0.000314	1.57	1.1
			ydiQ	0.7	0.000599	0.21	0.15
			yusR	0.7	0.000895	0.69	0.5
			yvfP	0.69	5.49e-10	0.25	0.18
			ykcB	0.69	6.23e-07	2.05	1.4
			yufM	0.69	5.68e-06	1.12	0.77
			yqcD	0.69	8.26e-06	1.59	1.11
			yuaE	0.69	1.05e-05	0.72	0.49
			hisI	0.69	9.89e-05	0.25	0.17
			rapB	0.69	0.000241	2.36	1.63
			pksS	0.69	0.000584	0.22	0.15
			ydbB	0.68	6.91e-12	0.64	0.44
			rocC	0.68	3.54e-10	1.56	1.05
			ytxO	0.68	4.63e-10	1.66	1.16
			yufK	0.68	3.53e-08	1.4	0.95
			ytmO	0.68	5.77e-08	1.83	1.29
			ybcD	0.68	4.68e-07	0.63	0.44
			yvaE	0.68	1.01e-06	2.3	1.56
			ydhM	0.68	4.67e-06	0.85	0.58
			ywhR	0.68	9.38e-06	0.33	0.22
			yokI	0.68	1.24e-05	1.02	0.7
			ybbJ	0.68	5.3e-05	0.34	0.23
			hemH	0.68	0.000104	0.83	0.56
			cotW	0.68	0.000562	0.78	0.54
			ywpD	0.68	0.000817	0.78	0.55
			ycgT	0.67	4.31e-14	1.31	0.9
			ytxE	0.67	7.21e-08	1.58	1.07
			yebG	0.67	2.88e-07	0.61	0.41
			csrA	0.67	2.36e-06	0.61	0.42
			ydfG	0.67	2.14e-05	1.49	1.02
			tyrZ	0.67	2.21e-05	0.51	0.35
			feuA	0.67	0.000668	1.3	0.88
			yeaC	0.66	1.76e-17	1.26	0.84
			ykvN	0.66	4.99e-07	0.53	0.34
			yuzG	0.66	1.66e-06	0.24	0.15
			yloW	0.66	3.16e-06	1.28	0.86
			ydfF	0.66	1.22e-05	0.25	0.17
			ytqB	0.66	0.000121	0.5	0.33
			ydhC	0.66	0.000281	1.2	0.81
			yokF	0.66	0.000389	0.58	0.38
			ylaB	0.66	0.000905	1.05	0.7
			yxaB	0.65	4.77e-06	2.05	1.35
			yvcQ	0.65	6.78e-05	1.26	0.84
			yhgB	0.64	1.69e-13	0.32	0.21
			yvaB	0.64	9.89e-09	0.58	0.37
			ribR	0.64	3.5e-07	1.51	0.99
			ywaE	0.64	8.13e-05	0.82	0.54
			ytrF	0.63	3.2e-16	2.98	1.89
			ydfK	0.63	8.02e-06	1.4	0.89
			ycnB	0.63	0.001	0.99	0.62
			yqbH	0.62	5.04e-09	0.93	0.58
			fliE	0.62	7.74e-06	1.18	0.75
			ydeN	0.61	5.25e-10	0.64	0.39
			yodC	0.6	0.000451	0.53	0.32
			yodJ	0.59	4.41e-08	0.26	0.16
			czcD	0.59	1.36e-05	1	0.58
			yqbF	0.57	1.91e-16	0.72	0.41
			ynaI	0.57	0.00076	0.74	0.41
			yfnB	0.5	2.04e-05	0.72	0.36
			ypzE	0.45	2.46e-32	0.18	0.08
			bmrR	0.44	0.000362	1.71	0.75
			ywfD	0.82	0.00101	0.72	0.6
			yitF	1.57	0.00102	1.08	1.71
			ytkP	0.72	0.00103	0.29	0.21
			amyC	0.81	0.00106	1.47	1.21
			ykvY	1.3	0.00108	1.81	2.39
			hbs	1.37	0.00111	0.61	0.81
			ypuL	1.37	0.00113	1.54	2.1
			tuaH	1.26	0.00114	1.41	1.81
			gidA	1.28	0.00115	0.74	0.96
			ybdD	1.19	0.00116	0.43	0.51
			yndF	0.83	0.00119	4.11	3.44
			opuAB	0.85	0.00121	1.41	1.2
			trkA	0.69	0.00121	1.11	0.78
			dltE	1.62	0.00122	0.42	0.65
			ydcH	0.87	0.00122	0.53	0.46
			levF	0.83	0.00124	0.59	0.5
			bfmBB	0.77	0.00129	1.5	1.18
			yrkD	0.78	0.0013	0.39	0.3
			ytkL	0.74	0.0013	0.52	0.38
			yqbI	0.72	0.0013	1.05	0.76
			yokK	0.71	0.00131	0.35	0.25
			rplJ	1.21	0.00132	0.42	0.51
			ywpJ	0.74	0.00137	1.75	1.3
			ykuU	1.25	0.00138	1.24	1.58
			ylbG	1.38	0.00141	0.64	0.88
			yodE	0.82	0.00141	1.12	0.93
			sipS	1.27	0.00143	0.88	1.14
			yxeD	0.88	0.00143	0.93	0.83
			yjmG	0.76	0.00144	2.54	1.95
			yheG	1.57	0.00145	1.27	1.98
			sigZ	0.7	0.00145	1	0.7
			yhaS	0.83	0.00147	0.37	0.31
			ytdI	1.65	0.00148	1.52	2.48
			ytxN	0.84	0.00152	1.39	1.19
			yrhE	0.83	0.00152	0.29	0.25
			ycnI	1.15	0.00159	0.55	0.63
			yyaG	0.74	0.00159	1.44	1.08
			yabJ	1.35	0.00161	0.78	1.08
			yukM	0.85	0.00162	0.28	0.24
			ywoH	1.31	0.00163	0.43	0.58
			spoIIIAC	0.84	0.00163	0.72	0.61
			amhX	0.78	0.00163	0.23	0.18
			yhdK	0.75	0.00163	0.27	0.21
			yhaH	1.39	0.00166	0.56	0.78
			spoVAE	0.8	0.00168	1.31	1.07
			ykwB	0.78	0.00168	0.61	0.46
			yddR	0.62	0.00168	2	1.23
			yngB	1.22	0.00169	1.91	2.37
			ywhK	1.17	0.00169	2.34	2.78
			ywlD	1.16	0.00169	0.67	0.78
			iolB	0.75	0.00171	1.12	0.85
			rsbT	0.83	0.00172	1.08	0.91
			yusA	0.8	0.00174	2.87	2.29
			ykrQ	0.84	0.00176	0.31	0.26
			yozH	0.76	0.00176	0.38	0.29
			yvyE	0.82	0.00178	1.27	1.06
			yrvM	0.84	0.00179	0.49	0.41
			yvbI	0.77	0.0018	1.23	0.95
			yerD	0.75	0.00182	0.62	0.47
			ywmD	0.73	0.00182	0.94	0.67
			ydfM	0.74	0.00183	1.44	1.09
			rpsI	1.35	0.00185	0.84	1.18
			yrkE	0.71	0.00185	1.92	1.36
			ytzB	0.83	0.00186	0.76	0.64
			ydhL	0.76	0.00186	0.76	0.57
			yoaP	0.76	0.00188	1.13	0.85
			aroF	1.17	0.00189	0.66	0.78
			xkdE	0.83	0.00192	1.61	1.34
			ydeT	0.71	0.00193	0.86	0.61
			fliF	0.76	0.00195	1.92	1.47
			lrpA	0.63	0.002	0.73	0.45
			spoIVA	1.42	0.00201	1.01	1.45
			yhaO	1.46	0.00202	1.55	2.24
			ylbF	1.26	0.00202	0.94	1.22
			yloA	1.35	0.00205	1.41	1.93
			ylaC	0.73	0.00206	0.81	0.6
			yddT	0.75	0.00211	1.08	0.81
			yabK	1.39	0.00214	0.38	0.54
			comA	0.84	0.00214	0.88	0.74
			yxaM	0.8	0.00214	2.49	1.99
			flgC	0.73	0.00214	1.59	1.17
			yxcC	0.73	0.00214	1.1	0.82
			ynbA	0.82	0.00215	1.35	1.12
			iolS	0.81	0.00217	1.08	0.88
			ydfL	0.65	0.00218	2.42	1.55
			ywoF	0.87	0.00219	2.49	2.18
			yxeQ	0.82	0.00223	0.99	0.81
			yqfW	1.16	0.00224	0.58	0.68
			yetG	1.31	0.00225	0.79	1.04
			yezD	0.81	0.00225	0.23	0.19
			yoaA	0.8	0.00227	0.53	0.43
			yvmC	0.76	0.00228	0.97	0.74
			ytzH	1.23	0.0023	0.46	0.58
			hemD	0.81	0.00231	1.1	0.9
			ydbO	0.79	0.00232	1.55	1.21
			yabH	1.32	0.00233	1.03	1.38
			yvdS	0.85	0.00234	0.78	0.67
			yraL	0.71	0.00234	0.4	0.29
			yeeI	0.71	0.00236	1.35	0.96
			yqgA	1.45	0.00237	0.41	0.58
			yxiH	0.8	0.00237	0.8	0.64
			yraG	0.8	0.00237	0.52	0.41
			ydeE	0.71	0.00238	1.49	1.05
			yxiI	0.8	0.00242	1.37	1.11
			ytrC	0.82	0.00246	1.95	1.6
			kapD	0.75	0.00246	1.08	0.82
			yusS	0.69	0.00246	0.97	0.67
			yvyC	0.75	0.00249	0.82	0.62
			ykzF	1.29	0.0025	0.38	0.49
			tlp	0.75	0.00253	0.24	0.18
			yodS	1.2	0.00254	1.13	1.36
			ykoA	0.79	0.00255	0.67	0.53
			ynaC	0.7	0.00257	0.63	0.45
			secA	1.22	0.00262	1.27	1.58
			cstA	1.24	0.00265	1.1	1.38
			ybcI	0.76	0.00266	0.72	0.56
			penP	0.82	0.00268	0.68	0.57
			ypfA	0.83	0.00269	1.65	1.36
			ynfF	0.82	0.00271	1.2	0.99
			yvmB	0.74	0.00271	0.64	0.46
			ylbK	1.21	0.00275	1.57	1.9
			yqjW	0.79	0.00278	0.71	0.56
			yugH	1.53	0.00279	0.72	1.1
			ylnF	1.24	0.00281	0.45	0.58
			yheM	1.42	0.00282	0.45	0.65
			yczF	0.75	0.00283	0.36	0.27
			yczC	1.36	0.00285	0.29	0.4
			ybdL	0.85	0.00292	0.29	0.24
			ytsJ	1.39	0.00295	0.74	1.04
			yhaT	0.83	0.00296	1.16	0.97
			ydiI	0.8	0.00299	0.43	0.35
			yobH	0.81	0.003	1.69	1.36
			soj	1.21	0.00306	1.48	1.79
			yeeB	0.75	0.00306	3.58	2.66
			ydaT	0.83	0.00312	0.82	0.69
			azlD	0.78	0.00312	0.67	0.52
			aadK	0.71	0.00312	0.4	0.28
			yhcC	0.72	0.00313	0.42	0.31
			ykzH	0.86	0.00314	0.31	0.27
			wapA	0.86	0.00315	0.29	0.25
			yjmH	0.79	0.00317	1.96	1.58
			yvqG	0.73	0.00317	0.69	0.51
			ywnB	1.18	0.00318	0.77	0.92
			ywrE	0.83	0.0032	0.41	0.34
			yqjZ	1.25	0.00321	0.56	0.69
			cgeE	0.81	0.00322	1.13	0.91
			rpsU	1.29	0.00323	0.12	0.16
			yorG	0.74	0.00325	0.14	0.11
			degR	1.22	0.00326	0.21	0.25
			yczE	0.76	0.00327	0.79	0.61
			ytcC	0.75	0.00328	1.23	0.94
			yfjD	0.69	0.0033	0.37	0.26
			yraC	0.74	0.00331	0.32	0.24
			ylbC	1.19	0.00332	0.42	0.52
			htpG	0.8	0.00333	1.62	1.28
			yocD	0.83	0.00339	1.53	1.29
			yvfW	1.26	0.00346	1.74	2.21
			ydgK	0.76	0.00346	1.2	0.9
			ycgA	1.23	0.00347	0.92	1.14
			ykoV	0.79	0.00348	1.28	1.01
			sdhB	1.25	0.0035	1.03	1.29
			yocI	1.29	0.00355	1.39	1.8
			yosP	0.75	0.00357	1.04	0.75
			ylmG	1.12	0.00358	0.51	0.58
			yjbT	1.25	0.00367	0.99	1.25
			yodV	0.78	0.00368	2.06	1.62
			rpmD	1.18	0.00371	0.14	0.17
			comP	1.16	0.00372	1.63	1.92
			drm	1.23	0.00374	0.6	0.72
			ybdG	1.31	0.00376	1.86	2.48
			amyX	0.84	0.00378	0.36	0.31
			xkdV	0.8	0.00379	1.53	1.23
			sigW	1.39	0.00386	0.97	1.37
			yoaN	1.18	0.00387	1.49	1.8
			ysaA	0.75	0.00388	0.76	0.58
			csaA	1.21	0.00391	0.25	0.31
			yxeI	0.82	0.00401	0.95	0.79
			yabG	1.28	0.00403	1.24	1.61
			spo0J	1.28	0.00404	0.79	1.03
			pbpC	0.84	0.00405	0.42	0.36
			aprE	0.76	0.00405	0.66	0.52
			yvfM	0.79	0.00407	1.13	0.89
			ybdT	0.77	0.00407	1.97	1.53
			yesO	0.82	0.00409	2.28	1.9
			rpsP	0.69	0.0041	0.35	0.24
			yfiM	0.83	0.00419	2.19	1.82
			yesJ	1.28	0.00421	0.63	0.8
			ruvB	0.78	0.00425	1.03	0.82
			spoVE	1.4	0.00426	1.66	2.29
			yrrS	0.84	0.00428	1.53	1.28
			ywtE	1.21	0.00429	0.92	1.14
			dppB	1.59	0.00437	0.94	1.47
			ytnJ	0.72	0.00438	1.2	0.9
			yhdL	0.67	0.00439	1.99	1.36
			yxlF	0.86	0.00444	0.99	0.86
			bmr	0.76	0.00445	1.81	1.37
			sigV	0.8	0.00448	0.73	0.58
			yuxK	0.86	0.00453	0.25	0.22
			yhcF	0.84	0.00458	1.96	1.66
			yrdK	0.73	0.00461	0.58	0.43
			rapC	1.33	0.00466	0.81	1.07
			ywkD	0.86	0.00466	0.42	0.36
			ybcT	0.75	0.00468	3.21	2.45
			yhzB	0.73	0.00468	1	0.72
			yqhQ	1.27	0.00472	0.29	0.37
			yneE	1.21	0.00475	0.54	0.66
			araN	0.86	0.00475	2.03	1.77
			yesY	0.79	0.00477	0.92	0.75
			yqgE	0.84	0.00481	2.08	1.77
			ftsA	1.21	0.00482	1.99	2.43
			ywiA	0.83	0.00482	0.73	0.61
			yyaK	1.18	0.00486	1.46	1.72
			ydiN	0.64	0.00486	0.33	0.21
			yncD	1.18	0.0049	0.71	0.85
			yraF	0.71	0.00497	0.83	0.58
			spoIIGA	1.32	0.00501	0.97	1.35
			yfkE	1.32	0.00502	1.45	1.95
			ykoK	0.85	0.00505	1.3	1.11
			ureB	0.87	0.00507	0.88	0.78
			yjcA	0.9	0.00508	0.64	0.59
			yurL	0.85	0.00511	0.92	0.79
			ytkA	0.9	0.00521	1.45	1.32
			murA	1.39	0.00522	0.87	1.25
			yqhP	1.38	0.00522	0.32	0.45
			ykgA	0.82	0.00522	1.4	1.16
			yocJ	1.35	0.00528	0.8	1.1
			dapA	1.26	0.00529	0.93	1.17
			yjbP	0.9	0.00544	0.6	0.55
			ytxC	1.22	0.00547	0.87	1.08
			ybfP	0.8	0.0055	1.33	1.08
			yycA	1.32	0.00554	0.14	0.18
			yvgN	0.85	0.00564	1.65	1.42
			yazC	1.16	0.00565	0.75	0.88
			yviE	0.84	0.00567	2.05	1.74
			sfp	1.31	0.00574	0.8	1.05
			gerBB	0.72	0.00575	1.23	0.9
			yitH	0.85	0.00577	1.03	0.88
			yqcC	0.81	0.00584	2.57	2.09
			ywiB	0.88	0.00585	0.4	0.36
			yjoA	0.81	0.00585	1.4	1.13
			rapH	0.79	0.00589	1.59	1.26
			ytzC	0.71	0.0059	0.53	0.38
			yccC	1.3	0.00602	0.77	1.02
			yfnI	0.79	0.00602	1.73	1.39
			smc	1.4	0.00605	0.85	1.21
			yvbU	0.82	0.00605	0.97	0.81
			yugO	1.17	0.0061	0.99	1.16
			nusA	1.16	0.00617	1.2	1.42
			rapD	0.73	0.0062	1.56	1.15
			yqaT	0.83	0.00621	0.71	0.6
			veg	1.27	0.00628	0.32	0.42
			yrkL	0.78	0.00633	3.89	3
			yvyF	0.75	0.00634	0.91	0.66
			rplS	1.31	0.00639	0.9	1.19
			ydhH	0.84	0.00641	1.1	0.93
			lplB	0.82	0.00651	1	0.82
			ydiE	1.21	0.00655	1.04	1.26
			yloQ	0.81	0.00661	2.48	2
			spsG	0.77	0.00662	0.59	0.47
			cotJC	1.25	0.00665	0.48	0.61
			yueD	0.77	0.00665	0.92	0.73
			folK	0.84	0.0067	0.45	0.38
			ytaG	0.85	0.00678	1.29	1.1
			yurV	1.29	0.00682	0.51	0.66
			codV	0.87	0.00682	0.81	0.71
			cheB	0.87	0.00686	1.66	1.47
			cotB	0.85	0.00687	1.36	1.16
			yocC	0.79	0.007	0.66	0.53
			cotE	1.27	0.00702	1.37	1.78
			ygaO	0.78	0.00703	0.55	0.44
			yoaB	0.85	0.00708	1.16	1
			yuzC	1.35	0.00714	0.17	0.23
			yodA	0.82	0.00714	1.22	0.99
			pksR	0.85	0.00718	0.53	0.46
			rplN	1.41	0.0072	0.92	1.32
			yhfH	0.57	0.0072	0.16	0.09
			yesQ	0.82	0.00721	0.96	0.79
			ykoZ	1.26	0.00725	1.24	1.58
			yqeJ	1.28	0.00738	0.39	0.5
			yfkM	1.25	0.00739	0.78	0.99
			yolD	0.85	0.00739	0.31	0.26
			ssuC	0.82	0.00742	0.72	0.6
			sdhC	1.18	0.00744	1.06	1.26
			fnr	0.75	0.00744	1.2	0.91
			yocG	0.72	0.00748	1.07	0.76
			ytgC	0.74	0.00751	2.13	1.6
			fruR	0.84	0.00752	1.08	0.91
			sacB	0.8	0.00755	1.45	1.16
			spsB	0.76	0.00761	1.31	1.01
			rplB	1.32	0.00762	0.57	0.77
			yhcE	0.79	0.0077	1.06	0.85
			maf	0.79	0.00781	1.58	1.25
			ycbO	1.17	0.00788	0.54	0.64
			rncS	1.23	0.00789	0.66	0.81
			ykrU	1.23	0.00792	0.57	0.72
			aspB	1.23	0.00799	1.5	1.85
			aldX	0.82	0.00803	1.01	0.84
			yuaG	0.81	0.00808	1.79	1.44
			gltA	0.84	0.0081	0.43	0.36
			yphA	0.88	0.00812	0.88	0.78
			gapB	1.27	0.00816	1.63	2.09
			yrvD	0.8	0.00828	0.85	0.68
			ykvL	1.42	0.00829	1.06	1.49
			yusB	1.32	0.00829	0.19	0.26
			ytmM	0.78	0.00831	0.71	0.58
			yfjL	0.87	0.00835	2.53	2.23
			yqfO	0.81	0.0084	0.58	0.48
			yhcL	0.85	0.00844	1.04	0.89
			yurF	0.81	0.00844	1.49	1.21
			ywhB	1.44	0.00848	0.18	0.26
			yacN	1.24	0.00848	1.34	1.68
			yheN	1.26	0.00853	1.42	1.8
			ykuA	0.87	0.00857	3.29	2.87
			ywfC	0.84	0.0086	0.71	0.6
			pbuX	1.23	0.00861	1.7	2.08
			ykfA	1.27	0.00862	1.11	1.46
			yozK	0.84	0.00864	0.75	0.64
			yvsH	1.34	0.00867	2.36	3.17
			adeC	0.84	0.00868	0.97	0.83
			yybB	0.8	0.0087	1.86	1.51
			yozC	0.72	0.0087	0.42	0.3
			yfmK	0.69	0.00886	1.23	0.84
			yjiB	0.84	0.00899	1.14	0.95
			yunI	0.8	0.00902	1.61	1.3
			yxxF	0.77	0.00903	1.9	1.46
			ykvJ	1.22	0.00907	0.77	0.93
			cwlC	1.36	0.00908	0.53	0.73
			ycdG	0.87	0.00913	0.56	0.49
			yqgK	0.86	0.00914	1.23	1.06
			ybfJ	0.74	0.00915	1.81	1.34
			rtp	0.74	0.00918	0.3	0.23
			ytzE	1.3	0.00919	0.25	0.33
			ecsC	0.85	0.00919	0.26	0.22
			ysxB	1.65	0.00924	0.54	0.89
			yybT	1.3	0.00924	1.54	2.02
			tgl	0.77	0.0093	1.62	1.23
			ycnL	1.21	0.00932	0.24	0.3
			yxkJ	1.27	0.00936	1.6	2.07
			pksL	1.24	0.00937	0.52	0.64
			ykrX	0.9	0.00939	0.51	0.47
			ykpA	0.83	0.0094	1.18	1
			yraO	0.73	0.00941	1.37	1
			yqgZ	1.17	0.00953	1.02	1.19
			pheA	1.25	0.00955	0.65	0.83
			yerP	1.28	0.0096	0.17	0.23
			yhfC	1.19	0.0096	1.26	1.51
			yhfJ	0.85	0.00961	1.14	0.97
			ymxG	1.15	0.00968	1.43	1.65
			ykwD	0.83	0.00975	1.61	1.33
			yvfQ	0.8	0.00987	1.55	1.24
			yktA	1.14	0.0099	0.55	0.64
			yobN	1.22	0.00992	1.28	1.56
			ywnF	0.71	0.00999	0.58	0.42
			ycbN	1.44	0.01	1.24	1.8
			spoVG	1.38	0.01	0.33	0.46
			ywhF	1.36	0.01	1.21	1.66
			dapG	1.32	0.01	1.13	1.5
			ymfC	1.3	0.01	1.07	1.39
			yhdT	1.27	0.01	0.57	0.73
			yhfU	1.27	0.01	0.65	0.82
			ylbN	1.26	0.01	0.7	0.89
			yjgA	1.26	0.01	1.12	1.41
			ytwI	1.26	0.01	0.21	0.27
			spoIIID	1.25	0.01	0.29	0.37
			yphP	1.25	0.01	0.66	0.82
			ywhG	1.25	0.01	0.46	0.57
			ypjH	1.25	0.01	0.74	0.94
			yveP	1.24	0.01	0.5	0.62
			spoIIQ	1.24	0.01	1.33	1.67
			yxaJ	1.22	0.01	1.75	2.17
			fliH	1.2	0.01	1.48	1.78
			spoIIB	1.2	0.01	0.55	0.65
			rpsQ	1.2	0.01	0.63	0.77
			hprT	1.19	0.01	0.92	1.11
			yaaA	1.19	0.01	0.36	0.44
			appF	1.19	0.01	0.9	1.08
			dacF	1.19	0.01	3.18	3.87
			yqfY	1.18	0.01	0.62	0.75
			tagH	1.18	0.01	0.26	0.31
			yqjE	1.17	0.01	0.79	0.94
			cah	1.17	0.01	0.31	0.37
			yqfB	1.17	0.01	1.36	1.61
			dnaX	1.17	0.01	2.27	2.66
			yerA	1.17	0.01	1.84	2.15
			mfd	1.16	0.01	1.08	1.25
			xkdW	1.16	0.01	0.24	0.28
			ykoX	1.13	0.01	1.16	1.32
			ykoC	0.88	0.01	1.13	1.01
			yfiJ	0.88	0.01	0.76	0.68
			ydjF	0.88	0.01	0.65	0.57
			sacX	0.88	0.01	0.75	0.66
			yhcH	0.87	0.01	2.46	2.21
			yvpB	0.87	0.01	1.34	1.19
			ywbO	0.87	0.01	0.84	0.75
			yteQ	0.87	0.01	0.58	0.51
			ycbB	0.87	0.01	1.64	1.45
			degA	0.87	0.01	0.98	0.87
			yttB	0.87	0.01	2.03	1.78
			bglS	0.86	0.01	2	1.75
			yaaN	0.86	0.01	1.03	0.9
			galK	0.85	0.01	1.7	1.46
			yvzB	0.85	0.01	1.05	0.91
			ywrA	0.85	0.01	0.25	0.22
			yobM	0.85	0.01	0.97	0.84
			yybE	0.85	0.01	1.1	0.94
			citM	0.85	0.01	0.57	0.49
			minD	0.85	0.01	0.9	0.77
			yvdP	0.85	0.01	1.86	1.62
			ispA	0.84	0.01	0.92	0.79
			ydjK	0.84	0.01	2.14	1.81
			yhcS	0.83	0.01	1.08	0.9
			yitN	0.84	0.01	1.03	0.88
			yxkF	0.84	0.01	2.17	1.83
			yveQ	0.84	0.01	1.31	1.11
			yxbD	0.83	0.01	1.04	0.86
			yetA	0.83	0.01	0.56	0.48
			ytqA	0.82	0.01	1.36	1.13
			yyaH	0.82	0.01	1.24	1.01
			pdhD	0.82	0.01	1.67	1.37
			yvyG	0.81	0.01	1.05	0.86
			acoR	0.81	0.01	0.8	0.65
			ydhF	0.81	0.01	0.83	0.67
			yhfA	0.8	0.01	1.06	0.86
			kduI	0.79	0.01	1	0.78
			yvaD	0.79	0.01	1.96	1.58
			yhfB	0.79	0.01	0.27	0.22
			yqjL	0.78	0.01	1.04	0.8
			yxnB	0.79	0.01	1.25	0.96
			yvfG	0.78	0.01	0.29	0.22
			ymaC	0.77	0.01	2.09	1.64
			ygaL	0.77	0.01	2.72	2.06
			yqaE	0.77	0.01	0.36	0.27
			frr	0.77	0.01	1.6	1.22
			kdgA	0.76	0.01	0.57	0.44
			acsA	0.76	0.01	1.19	0.91
			ycbG	0.76	0.01	0.9	0.74
			ybgF	0.76	0.01	1.03	0.8
			yomD	0.76	0.01	0.19	0.15
			yjoB	0.75	0.01	2.54	1.91
			yisE	0.75	0.01	0.31	0.23
			ydgI	0.74	0.01	0.54	0.41
			yhbD	0.74	0.01	0.54	0.4
			sspD	0.74	0.01	0.36	0.27
			yunL	0.74	0.01	1.04	0.79
			ytgB	0.73	0.01	1.48	1.09
			ytdP	0.71	0.01	0.72	0.53
			fliL	0.69	0.01	1.67	1.11
			yraJ	0.68	0.01	0.19	0.16
			ybfF	0.66	0.01	0.66	0.45
			yxkC	0.66	0.01	0.84	0.54
			yrzH	0.56	0.01	0.2	0.11
		secE	secE	1.78	0.02	0.07	0.12
			yheJ	1.72	0.02	0.09	0.15
			xtmA	1.45	0.02	0.95	1.36
			spoVD	1.43	0.02	0.74	1.02
			atpI	1.42	0.02	1.15	1.66
			yfmB	1.41	0.02	0.29	0.39
			bfmBAB	1.4	0.02	0.86	1.19
			yydD	1.37	0.02	0.57	0.78
			ydcD	1.37	0.02	0.47	0.65
			sspB	1.36	0.02	0.45	0.63
			yhdU	1.34	0.02	0.34	0.45
			yuiC	1.31	0.02	0.8	1.06
			yetL	1.31	0.02	0.56	0.73
			yclJ	1.3	0.02	0.51	0.69
			hutP	1.3	0.02	0.43	0.59
			yvrE	1.27	0.02	0.46	0.58
			yvgM	1.27	0.02	0.64	0.81
			ykvO	1.26	0.02	0.47	0.59
			yqxC	1.26	0.02	1.49	1.89
			ycgG	1.24	0.02	1.09	1.39
			glgB	1.24	0.02	1.77	2.23
			ypuA	1.24	0.02	0.35	0.45
			ssb	1.24	0.02	0.72	0.9
			sigY	1.24	0.02	1.23	1.52
			ywmA	1.24	0.02	0.33	0.42
			yqfD	1.24	0.02	3.02	3.75
			yhjN	1.23	0.02	0.76	0.93
			ymcC	1.23	0.02	1.22	1.54
			ypzA	1.23	0.02	0.23	0.28
			ywlE	1.22	0.02	0.57	0.7
			yxdK	1.22	0.02	0.86	1.04
			sigE	1.22	0.02	0.51	0.63
			srfAA	1.22	0.02	1.3	1.58
			ynzB	1.21	0.02	0.3	0.37
			yisT	1.21	0.02	0.46	0.56
			yqhH	1.21	0.02	0.33	0.41
			yclA	1.21	0.02	0.65	0.8
			yutI	1.21	0.02	0.28	0.35
			ykzC	1.21	0.02	0.16	0.2
			yfmA	1.2	0.02	0.4	0.48
			hemL	1.2	0.02	0.78	0.93
			ctc	1.19	0.02	0.82	0.99
			rpmF	1.19	0.02	0.2	0.24
			yojM	1.19	0.02	0.77	0.94
			purL	1.18	0.02	1.13	1.36
			ytzA	1.17	0.02	0.28	0.34
			ywdC	1.17	0.02	0.61	0.73
			ydbR	1.16	0.02	1.19	1.38
			rplE	1.16	0.02	0.98	1.15
			yycG	1.15	0.02	2.38	2.8
			ddlA	1.15	0.02	0.9	1.04
			yurW	1.14	0.02	0.5	0.58
			ycbP	1.14	0.02	1.37	1.56
			ypsA	1.13	0.02	0.95	1.09
			ylqH	1.13	0.02	0.7	0.81
			yhcI	1.13	0.02	0.99	1.13
			ypmS	1.13	0.02	0.63	0.72
			yvfH	1.12	0.02	0.78	0.88
			yjmB	0.91	0.02	1.71	1.57
			yraN	0.9	0.02	1.82	1.66
			pdhA	0.89	0.02	1.44	1.3
			yqjY	0.88	0.02	0.45	0.4
			yheI	0.87	0.02	2.11	1.87
			yvkN	0.88	0.02	0.54	0.48
			ypcP	0.87	0.02	1.01	0.88
			ymaF	0.87	0.02	1.28	1.12
			yqgQ	0.87	0.02	0.31	0.27
			glnM	0.87	0.02	0.7	0.63
			ytmI	0.87	0.02	0.75	0.65
			ykoI	0.87	0.02	2.39	2.11
			ynaJ	0.86	0.02	2.4	2.1
			ilvD	0.86	0.02	0.4	0.35
			yshD	0.86	0.02	2.12	1.85
			ppsB	0.86	0.02	1.04	0.9
			yvgR	0.87	0.02	0.45	0.39
			yxlJ	0.86	0.02	1.16	1.03
			yhzA	0.86	0.02	0.26	0.23
			yqgJ	0.86	0.02	1.28	1.12
			yjdE	0.86	0.02	1.5	1.29
			lytD	0.85	0.02	1.05	0.92
			rsbR	0.86	0.02	1.11	0.96
			yvfR	0.86	0.02	1.38	1.19
			araR	0.86	0.02	1.33	1.15
			yyaM	0.86	0.02	0.99	0.85
			rsbV	0.86	0.02	1.12	0.97
			ywtB	0.85	0.02	1.47	1.26
			yycP	0.85	0.02	3.95	3.37
			yebE	0.84	0.02	0.35	0.31
			ggt	0.85	0.02	1.5	1.28
			ydfJ	0.85	0.02	2.3	1.95
			yheA	0.85	0.02	1.04	0.89
			yxeJ	0.85	0.02	0.35	0.3
			bltR	0.85	0.02	0.89	0.76
			yurO	0.85	0.02	1.69	1.45
			ydiJ	0.84	0.02	1	0.86
			ywcD	0.84	0.02	1.58	1.34
			opuCC	0.84	0.02	1.45	1.23
			yunA	0.83	0.02	0.71	0.61
			yqaC	0.83	0.02	1.04	0.88
			yaaQ	0.84	0.02	0.64	0.54
			adhB	0.83	0.02	0.83	0.7
			bglH	0.83	0.02	1.55	1.29
			yrhD	0.83	0.02	1.83	1.53
			lplA	0.82	0.02	1.29	1.07
			hutM	0.83	0.02	1.73	1.44
			yxeO	0.83	0.02	0.64	0.54
			ybdK	0.83	0.02	0.21	0.17
			purM	0.82	0.02	1.24	1.04
			yqxL	0.82	0.02	1.27	1.06
			yvjB	0.82	0.02	0.23	0.19
			yvgV	0.82	0.02	0.67	0.55
			spoVFA	0.82	0.02	0.41	0.34
			yrkM	0.82	0.02	0.14	0.12
			ytcA	0.82	0.02	1.46	1.22
			yrpG	0.81	0.02	1.18	0.98
			ponA	0.81	0.02	1.47	1.2
			yqkE	0.81	0.02	0.63	0.5
			ykoW	0.81	0.02	2.75	2.28
			ybfK	0.81	0.02	1.16	0.94
			yjcP	0.81	0.02	0.26	0.21
			yyaR	0.81	0.02	0.78	0.64
			ytmA	0.81	0.02	1.81	1.47
			yvaN	0.8	0.02	0.95	0.76
			ylaD	0.8	0.02	0.33	0.25
			yocM	0.81	0.02	0.82	0.67
			tagG	0.8	0.02	1.35	1.08
			yhjI	0.81	0.02	1.82	1.47
			yoaG	0.8	0.02	0.9	0.73
			yhaZ	0.8	0.02	0.99	0.77
			gltC	0.8	0.02	0.92	0.74
			fliG	0.8	0.02	2.18	1.8
			araQ	0.8	0.02	2.72	2.19
			yqiC	0.8	0.02	0.3	0.25
			ydhG	0.8	0.02	0.82	0.67
			kinC	0.8	0.02	1.4	1.13
			ywjB	0.8	0.02	0.79	0.63
			yurK	0.79	0.02	0.56	0.45
			yrbD	0.79	0.02	1.47	1.18
			ydeR	0.79	0.02	1.57	1.25
			yurB	0.79	0.02	1.43	1.15
			ycbU	0.79	0.02	0.43	0.36
			yurE	0.79	0.02	0.89	0.7
			yvqI	0.79	0.02	0.5	0.4
			yraM	0.78	0.02	1.53	1.18
			yqbQ	0.78	0.02	3.2	2.49
			yitX	0.78	0.02	0.18	0.14
			ytdA	0.78	0.02	0.38	0.29
			acoC	0.77	0.02	2.08	1.6
			phrK	0.78	0.02	0.2	0.16
			ywcF	0.76	0.02	1.65	1.28
			ypjG	0.76	0.02	0.81	0.63
			licA	0.76	0.02	0.54	0.4
			glvC	0.75	0.02	0.85	0.65
			yunG	0.74	0.02	0.91	0.69
			yhcD	0.74	0.02	0.16	0.12
			comX	0.74	0.02	0.32	0.22
			lipB	0.73	0.02	1.01	0.71
			ycbE	0.72	0.02	1.36	0.97
			yteA	0.72	0.02	1.42	1.04
			yfmI	0.7	0.02	1.5	1.08
			ywmF	0.7	0.02	2.81	1.87
			cotY	0.7	0.02	0.52	0.37
			aroI	0.69	0.02	1.62	1.12
			yneN	0.69	0.02	0.8	0.57
			gsiB	0.57	0.02	4.5	2.56
			ydjB	1.48	0.03	0.15	0.21
			serC	1.3	0.03	1.41	1.86
			xylB	1.29	0.03	0.36	0.47
			rpoA	1.28	0.03	1.01	1.31
			ysnA	1.27	0.03	1.05	1.39
			dltB	1.27	0.03	0.27	0.35
			ftsE	1.25	0.03	1.69	2.17
			htrA	1.25	0.03	1.5	1.86
			pgsA	1.23	0.03	0.82	1.01
			gerKA	1.23	0.03	0.37	0.46
			yydA	1.23	0.03	1.02	1.27
			yunJ	1.22	0.03	0.25	0.31
			ndk	1.22	0.03	0.44	0.54
			yaaL	1.22	0.03	0.49	0.61
			glpF	1.22	0.03	0.84	1.03
			yflT	1.21	0.03	1.92	2.36
			argF	1.21	0.03	0.88	1.08
			argH	1.21	0.03	2.06	2.49
			comK	1.2	0.03	0.65	0.79
			spoIIIAA	1.2	0.03	2.41	2.97
			dppD	1.2	0.03	0.55	0.67
			yfmN	1.19	0.03	0.12	0.14
			dps	1.18	0.03	1.2	1.43
			yhjO	1.18	0.03	0.83	0.99
			xkdO	1.17	0.03	0.73	0.86
			clpP	1.17	0.03	0.38	0.46
			yjzB	1.16	0.03	0.56	0.66
			ybaL	1.16	0.03	1.47	1.74
			yteS	1.16	0.03	0.18	0.22
			ydaN	1.16	0.03	0.21	0.25
			ydcF	1.16	0.03	0.88	1.04
			lplD	1.15	0.03	1.02	1.17
			gntZ	1.15	0.03	1	1.18
			ypmP	1.15	0.03	0.4	0.47
			yflS	1.14	0.03	0.82	0.96
			mobA	1.14	0.03	0.99	1.13
			yqkF	1.14	0.03	0.94	1.07
			ftsZ	1.14	0.03	0.86	1
			menF	1.13	0.03	1.41	1.61
			yvnB	1.12	0.03	0.93	1.05
			yqxN	1.11	0.03	1.24	1.4
			ybaK	1.11	0.03	0.69	0.77
			yjbD	1.1	0.03	0.56	0.62
			ydhO	0.9	0.03	1.32	1.2
			ykoQ	0.9	0.03	1.59	1.44
			yknU	0.89	0.03	2.46	2.23
			ydjN	0.89	0.03	0.35	0.32
			ybaE	0.89	0.03	1.73	1.57
			yusC	0.87	0.03	1.08	0.94
			gerAC	0.87	0.03	1.27	1.12
			sodF	0.87	0.03	1.09	0.96
			yabC	0.87	0.03	2.68	2.34
			yqjH	0.86	0.03	1.42	1.25
			yitO	0.86	0.03	0.24	0.21
			spoVFB	0.86	0.03	0.99	0.86
			yqbE	0.85	0.03	2.11	1.82
			ydjC	0.86	0.03	1.06	0.93
			yprA	0.85	0.03	0.71	0.62
			bglC	0.85	0.03	1.66	1.42
			slr	0.84	0.03	0.75	0.66
			yraI	0.84	0.03	1.17	1.01
			ykrY	0.84	0.03	3.32	2.84
			ydfP	0.83	0.03	0.76	0.64
			ybfI	0.83	0.03	1.78	1.53
			ywbM	0.83	0.03	1.8	1.51
			bglP	0.83	0.03	1.06	0.89
			ypqA	0.83	0.03	0.75	0.63
			yhcM	0.83	0.03	0.65	0.54
			ywfH	0.83	0.03	0.93	0.77
			yunH	0.82	0.03	0.6	0.5
			pksG	0.82	0.03	2.25	1.82
			cwlA	0.82	0.03	1.11	0.93
			ywiD	0.82	0.03	1.07	0.88
			yraK	0.82	0.03	1.43	1.21
			fliD	0.81	0.03	1.73	1.41
			yxjF	0.81	0.03	1.5	1.22
			yvqC	0.81	0.03	0.43	0.35
			acoL	0.81	0.03	0.24	0.2
			yfjB	0.81	0.03	1.3	1.05
			yrkB	0.81	0.03	0.41	0.33
			yvdJ	0.81	0.03	1.11	0.9
			yvcN	0.8	0.03	0.77	0.61
			yvcT	0.79	0.03	1.27	1.02
			trxA	0.8	0.03	0.76	0.6
			yojI	0.79	0.03	1.1	0.86
			ydfO	0.79	0.03	1.91	1.46
			yqaK	0.78	0.03	0.76	0.59
			csbB	0.79	0.03	1.26	1.01
			yteP	0.78	0.03	1.26	1.01
			ynxB	0.77	0.03	0.32	0.24
			yqaO	0.77	0.03	0.47	0.36
			ylnC	0.75	0.03	0.92	0.71
			yobK	0.75	0.03	1.58	1.14
			yvtA	0.73	0.03	0.37	0.27
			yddQ	0.72	0.03	0.42	0.31
			yrhK	0.7	0.03	0.58	0.4
			ypbS	0.7	0.03	0.6	0.4
			yppQ	0.69	0.03	0.44	0.29
			yqaQ	0.69	0.03	0.99	0.67
			yrdN	0.67	0.03	0.24	0.15
			ydfE	0.66	0.03	1.96	1.33
			yusU	0.61	0.03	0.81	0.49
			yydH	1.34	0.04	0.86	1.12
			pyrDII	1.34	0.04	1.28	1.73
			yitE	1.33	0.04	1.26	1.66
			yhaG	1.3	0.04	0.41	0.55
			aroB	1.28	0.04	1.44	1.9
			yrrC	1.28	0.04	1.21	1.55
			spoIIAB	1.28	0.04	0.45	0.58
			yfjF	1.26	0.04	0.75	0.93
			nadA	1.26	0.04	0.79	1.01
			ytfI	1.26	0.04	1.16	1.48
			leuC	1.26	0.04	1.37	1.74
			ydjL	1.24	0.04	0.36	0.45
			pyrP	1.23	0.04	0.58	0.71
			sigH	1.22	0.04	1.24	1.53
			yluC	1.22	0.04	0.86	1.09
			ypjB	1.22	0.04	0.81	0.99
			cspD	1.22	0.04	0.37	0.46
			ypmT	1.21	0.04	0.18	0.22
			kdgK	1.21	0.04	0.38	0.46
			ywlF	1.21	0.04	1.09	1.32
			yetF	1.2	0.04	0.86	1.05
			ytkC	1.2	0.04	0.85	1.01
			yozM	1.2	0.04	0.17	0.21
			citA	1.18	0.04	1.15	1.38
			yflF	1.17	0.04	1.08	1.28
			ywhC	1.16	0.04	0.36	0.43
			yocS	1.16	0.04	1.57	1.82
			yheH	1.15	0.04	2.04	2.34
			relA	1.15	0.04	2.94	3.42
			comFA	1.13	0.04	1.8	2.06
			ysxE	1.13	0.04	0.83	0.93
			yojH	1.12	0.04	0.89	1.02
			ynaB	1.11	0.04	0.28	0.32
			yutL	0.91	0.04	1.05	0.96
			nap	0.9	0.04	1.33	1.22
			yqiR	0.9	0.04	1.12	1.02
			yesV	0.89	0.04	1.48	1.35
			ytnA	0.88	0.04	1.14	1.01
			yhaK	0.89	0.04	0.31	0.28
			ycgI	0.87	0.04	1.12	0.98
			yhaM	0.87	0.04	0.75	0.66
			yxeH	0.88	0.04	0.66	0.59
			xkdR	0.88	0.04	0.58	0.52
			ylbE	0.88	0.04	0.55	0.49
			yceA	0.87	0.04	1.48	1.31
			ypjC	0.87	0.04	0.67	0.59
			ylxH	0.86	0.04	1.75	1.51
			ylqG	0.86	0.04	1.22	1.07
			sspE	0.86	0.04	1.15	1
			yutB	0.85	0.04	0.85	0.73
			cotK	0.85	0.04	0.16	0.14
			ytjB	0.86	0.04	1.18	1.04
			yjbO	0.85	0.04	1.05	0.9
			psd	0.86	0.04	1.1	0.96
			priA	0.86	0.04	0.59	0.51
			treA	0.85	0.04	1.58	1.36
			sapB	0.84	0.04	1.01	0.86
			yqaL	0.84	0.04	1.63	1.38
			yjmA	0.84	0.04	1.67	1.42
			yyaS	0.85	0.04	0.5	0.43
			ywqM	0.84	0.04	1.33	1.13
			yhfS	0.84	0.04	0.83	0.71
			yfhO	0.83	0.04	3.57	3
			ycdA	0.84	0.04	1.22	1.04
			yhbA	0.83	0.04	0.38	0.32
			yclQ	0.83	0.04	0.83	0.69
			gerKB	0.83	0.04	4.18	3.5
			comGD	0.82	0.04	0.18	0.16
			yneP	0.82	0.04	0.99	0.81
			yisD	0.82	0.04	0.56	0.48
			ybdA	0.81	0.04	1.34	1.1
			E. coli 2	0.81	0.04	0.3	0.26
			katX	0.81	0.04	1.44	1.18
			citR	0.8	0.04	1	0.81
			yhdJ	0.81	0.04	0.36	0.3
			spoVAC	0.8	0.04	0.52	0.43
			tuaF	0.8	0.04	1.81	1.46
			yetM	0.8	0.04	0.72	0.59
			tuaG	0.8	0.04	0.19	0.16
			fliP	0.8	0.04	1.16	0.93
			ywaD	0.8	0.04	1.86	1.49
			yqhJ	0.8	0.04	1.88	1.52
			rbsD	0.79	0.04	0.49	0.39
			yfkJ	0.79	0.04	0.87	0.68
			yfiK	0.79	0.04	0.36	0.29
			yjnA	0.78	0.04	1.17	0.92
			yocA	0.77	0.04	1.01	0.78
			yxaG	0.74	0.04	2.04	1.53
			ynaG	0.74	0.04	0.41	0.29
			ydfN	0.63	0.04	1.83	1.16
			ytbD	0.62	0.04	1.6	0.99
			ypbE	1.55	0.05	2.11	3.14
			yheF	1.38	0.05	0.22	0.31
			mtrB	1.33	0.05	0.32	0.4
			comGC	1.29	0.05	0.65	0.85
			spoIID	1.26	0.05	0.87	1.12
			yjbU	1.25	0.05	0.2	0.25
			ykuK	1.24	0.05	0.48	0.6
			sigF	1.21	0.05	0.97	1.17
			gerAB	1.19	0.05	0.74	0.89
			citZ	1.17	0.05	0.52	0.61
			xkdP	1.17	0.05	1.87	2.22
			yxkO	1.16	0.05	0.46	0.55
			yclF	1.16	0.05	1.25	1.45
			ypmR	1.16	0.05	1.41	1.65
			yflG	1.15	0.05	1.11	1.28
			ybyB	1.15	0.05	0.6	0.7
			ykzG	1.15	0.05	0.51	0.6
			yqfV	1.14	0.05	0.64	0.74
			yvyD	1.14	0.05	0.42	0.48
			yunD	1.14	0.05	1.31	1.5
			qoxB	1.13	0.05	0.91	1.03
			yufL	1.13	0.05	0.54	0.63
			yvjD	1.12	0.05	0.71	0.81
			ybbC	1.12	0.05	1.43	1.63
			ypdP	1.1	0.05	0.33	0.38
			gcaD	1.09	0.05	1.78	1.99
			proA	0.91	0.05	1.48	1.38
			ydaA	0.9	0.05	0.34	0.3
			xtrA	0.9	0.05	0.3	0.27
			yckH	0.9	0.05	0.92	0.83
			ytlC	0.89	0.05	0.7	0.63
			ylnB	0.89	0.05	2.13	1.93
			yvfO	0.88	0.05	1.13	1
			ydgF	0.89	0.05	1.13	1.01
			divIB	0.88	0.05	1.39	1.24
			yndE	0.88	0.05	2.79	2.48
			yqzD	0.87	0.05	0.94	0.82
			comEB	0.87	0.05	1.49	1.31
			acuA	0.87	0.05	1.32	1.16
			ald	0.87	0.05	0.69	0.61
			yuiH	0.87	0.05	0.53	0.46
			yoxC	0.87	0.05	0.28	0.24
			yurT	0.86	0.05	0.38	0.32
			ycgN	0.86	0.05	3.56	3.1
			abh	0.86	0.05	0.32	0.28
			ylxF	0.85	0.05	1.68	1.45
			yppP	0.85	0.05	0.37	0.32
			yloM	0.85	0.05	0.68	0.58
			yrhC	0.85	0.05	0.24	0.21
			ywpG	0.85	0.05	0.38	0.32
			ysbB	0.85	0.05	1.37	1.17
			pelB	0.84	0.05	2.2	1.87
			guaB	0.84	0.05	0.2	0.17
			ykkD	0.84	0.05	0.33	0.28
			yulD	0.84	0.05	0.65	0.56
			ybfO	0.84	0.05	1.71	1.44
			ybeF	0.84	0.05	0.4	0.34
			ydhE	0.84	0.05	1.4	1.18
			yvrH	0.84	0.05	1.57	1.34
			yefC	0.83	0.05	0.49	0.41
			yvcA	0.83	0.05	1.13	0.96
			yqkK	0.81	0.05	0.56	0.45
			ydiS	0.81	0.05	1.36	1.09
			ydfH	0.8	0.05	3.84	3.1
			ywdI	0.8	0.05	0.4	0.31
			yurQ	0.79	0.05	1.02	0.81
			yobL	0.79	0.05	3.18	2.51
			yqiU	0.78	0.05	0.16	0.13
			yxzF	0.76	0.05	0.46	0.34
			ydfB	0.75	0.05	1.07	0.82
			ykrB	0.67	0.05	0.31	0.2
			yceG	1.56	0.06	0.1	0.16
			ypeQ	1.34	0.06	0.13	0.17
			gpsA	1.29	0.06	0.89	1.16
			yvcI	1.29	0.06	0.53	0.7
			lmrB	1.28	0.06	1	1.27
			tagA	1.27	0.06	1.27	1.66
			ypaA	1.26	0.06	0.48	0.61
			yqfZ	1.25	0.06	0.29	0.37
			yceE	1.22	0.06	0.64	0.78
			ureC	1.22	0.06	1.14	1.42
			csbX	1.19	0.06	1.43	1.7
			ywrD	1.17	0.06	1.84	2.14
			yweB	1.17	0.06	2.08	2.41
			comER	1.17	0.06	1.22	1.44
			yugT	1.16	0.06	3.73	4.45
			glmS	1.15	0.06	0.95	1.11
			secY	1.15	0.06	1.89	2.2
			yngJ	1.15	0.06	0.85	0.99
			yycJ	1.15	0.06	1.17	1.36
			nadC	1.14	0.06	0.98	1.13
			cccA	1.13	0.06	0.73	0.84
			yqjG	1.13	0.06	0.68	0.77
			yqiY	1.13	0.06	0.8	0.92
			yobD	1.12	0.06	0.52	0.59
			phoP	1.12	0.06	1.52	1.71
			hisB	1.12	0.06	0.73	0.83
			yvfV	1.11	0.06	1.78	2
			amyD	0.92	0.06	1.19	1.11
			ykkC	0.92	0.06	1.05	0.96
			rapK	0.91	0.06	1.14	1.06
			ywhN	0.91	0.06	1.76	1.6
			yurP	0.91	0.06	1.98	1.84
			pksN	0.9	0.06	0.75	0.69
			yvdI	0.9	0.06	1.21	1.11
			fmt	0.9	0.06	1.03	0.94
			yugN	0.89	0.06	0.75	0.69
			yhcK	0.89	0.06	0.99	0.9
			treP	0.89	0.06	1.37	1.23
			dnaK	0.89	0.06	0.97	0.87
			yuiF	0.89	0.06	0.34	0.3
			yvgJ	0.89	0.06	1.71	1.54
			yqcA	0.87	0.06	1.03	0.92
			yfiL	0.88	0.06	1.77	1.6
			ndhF	0.88	0.06	2.22	1.94
			yqjR	0.86	0.06	1.14	0.99
			yhfE	0.86	0.06	1.17	1.02
			ykzA	0.86	0.06	0.71	0.61
			xkdK	0.86	0.06	1.88	1.63
			glcT	0.85	0.06	1.51	1.29
			yerH	0.85	0.06	1.08	0.91
			yraE	0.85	0.06	0.23	0.19
			ybbU	0.84	0.06	0.38	0.32
			nrgB	0.84	0.06	0.84	0.71
			yusO	0.83	0.06	0.83	0.7
			ylbP	0.84	0.06	0.91	0.77
			yuaC	0.84	0.06	0.53	0.45
			tuaA	0.83	0.06	0.6	0.5
			sinI	0.83	0.06	0.19	0.15
			yisR	0.83	0.06	1.15	0.97
			deoD	0.82	0.06	1.09	0.91
			yvqF	0.83	0.06	1.23	1.01
			yybD	0.82	0.06	0.75	0.63
			ytxB	0.82	0.06	1.2	0.99
			ytlB	0.82	0.06	0.53	0.43
			yrpE	0.8	0.06	0.46	0.37
			yqcF	0.8	0.06	1.31	1
			yhdB	0.8	0.06	0.3	0.24
			ynzG	0.79	0.06	0.67	0.53
			xhlB	0.79	0.06	0.23	0.18
			ycbD	0.78	0.06	1.18	0.93
			yfnD	0.78	0.06	0.63	0.5
			ahpC	0.77	0.06	0.59	0.49
			ynzC	0.77	0.06	0.29	0.22
			yrzA	0.76	0.06	0.22	0.17
			ywsA	0.75	0.06	0.76	0.55
			yppF	0.75	0.06	0.26	0.19
			yjiC	0.75	0.06	0.75	0.56
			yvoA	1.51	0.07	0.09	0.13
			cysH	1.27	0.07	0.99	1.26
			yutH	1.27	0.07	0.54	0.69
			yydJ	1.26	0.07	0.62	0.79
			dhbB	1.26	0.07	0.74	0.95
			ycsN	1.25	0.07	0.83	1.06
			yhfD	1.23	0.07	0.33	0.42
			ytvB	1.18	0.07	0.39	0.45
			bioA	1.17	0.07	1.93	2.27
			yfmE	1.17	0.07	0.88	1.04
			prfB	1.16	0.07	0.93	1.09
			rplV	1.15	0.07	0.63	0.73
			yutF	1.15	0.07	0.3	0.35
			yhbH	1.15	0.07	1.92	2.26
			pabA	1.14	0.07	1.84	2.11
			yttP	1.13	0.07	0.58	0.67
			yvgT	1.13	0.07	1.09	1.25
			thdF	1.13	0.07	0.81	0.92
			yisL	1.12	0.07	0.53	0.6
			yloU	1.12	0.07	0.8	0.91
			ytaF	1.11	0.07	1.21	1.35
			lmrA	1.09	0.07	0.67	0.74
			dppC	0.93	0.07	1.07	1
			sacA	0.9	0.07	1.16	1.04
			sipU	0.89	0.07	1.01	0.89
			ylmC	0.89	0.07	1.06	0.95
			yqbB	0.88	0.07	2.31	2.07
			yvgQ	0.88	0.07	1.33	1.18
			yusT	0.88	0.07	0.85	0.76
			grlB	0.88	0.07	1.67	1.47
			yunB	0.88	0.07	0.79	0.7
			ynzF	0.88	0.07	0.66	0.59
			fliJ	0.88	0.07	4.93	4.34
			yvgO	0.87	0.07	0.55	0.48
			yfhG	0.87	0.07	1	0.88
			yhcG	0.87	0.07	1.08	0.95
			rsbW	0.87	0.07	1.27	1.1
			ycgB	0.86	0.07	1.43	1.24
			ytlP	0.86	0.07	0.8	0.69
			ybaJ	0.86	0.07	0.38	0.33
			ydgH	0.86	0.07	1.76	1.54
			yabR	0.85	0.07	1.09	0.93
			sinR	0.85	0.07	0.47	0.41
			yqcK	0.84	0.07	0.58	0.49
			yclH	0.84	0.07	1.6	1.38
			yvcB	0.84	0.07	0.83	0.68
			yppG	0.84	0.07	0.38	0.32
			ppsD	0.83	0.07	0.78	0.62
			yvzA	0.84	0.07	0.84	0.71
			ypqP	0.83	0.07	0.99	0.84
			yfhL	0.83	0.07	0.57	0.48
			yhjR	0.82	0.07	0.55	0.46
			natB	0.82	0.07	1.17	0.95
			nucA	0.81	0.07	0.65	0.53
			yczB	0.81	0.07	0.4	0.32
			yurN	0.8	0.07	1.16	0.93
			yodL	0.8	0.07	0.77	0.6
			yraA	0.8	0.07	0.29	0.23
			yviF	0.79	0.07	0.78	0.62
			yqfT	0.78	0.07	0.31	0.24
			cotV	0.78	0.07	0.57	0.45
			ykyA	0.77	0.07	0.84	0.67
			yukB	0.77	0.07	1.66	1.29
			yxaK	0.76	0.07	0.26	0.2
			ykuF	0.73	0.07	1.42	1.02
			yqeD	0.73	0.07	0.32	0.24
			spoVS	1.38	0.08	0.4	0.57
			yjkB	1.34	0.08	0.59	0.77
			ypuD	1.32	0.08	0.83	1.12
			qcrA	1.31	0.08	1.25	1.65
			yerN	1.28	0.08	1.2	1.56
			mtrA	1.28	0.08	0.54	0.7
			murF	1.24	0.08	0.99	1.27
			yjgB	1.23	0.08	1.38	1.81
			ybbT	1.22	0.08	1.84	2.22
			ytwF	1.21	0.08	0.49	0.6
			ypeP	1.21	0.08	0.62	0.73
			yrrO	1.21	0.08	1.24	1.46
			yndL	1.2	0.08	0.54	0.64
			yfkO	1.19	0.08	0.58	0.7
			yisO	1.18	0.08	2.09	2.47
			glgA	1.17	0.08	0.73	0.87
			ywhQ	1.17	0.08	0.22	0.26
			yhcP	1.14	0.08	0.82	0.96
			yqiK	1.13	0.08	1.14	1.3
			ppsE	1.1	0.08	1.08	1.2
			ybgE	0.94	0.08	0.91	0.85
			yvcL	0.91	0.08	2.57	2.4
			yqfS	0.9	0.08	0.95	0.86
			ybcH	0.89	0.08	0.68	0.61
			ybfG	0.89	0.08	1.48	1.35
			ywtF	0.9	0.08	0.89	0.82
			yvcC	0.89	0.08	1.62	1.46
			narI	0.89	0.08	0.21	0.19
			yhfF	0.88	0.08	0.75	0.67
			trpC	0.88	0.08	0.63	0.56
			dnaJ	0.88	0.08	0.23	0.2
			tlpC	0.88	0.08	0.86	0.77
			ykvI	0.88	0.08	1.87	1.67
			yqaG	0.87	0.08	0.86	0.75
			ylqC	0.87	0.08	0.28	0.24
			yneS	0.87	0.08	0.87	0.77
			yurR	0.86	0.08	0.67	0.57
			flgE	0.86	0.08	2.47	2.14
			yjcO	0.85	0.08	2.16	1.86
			lctE	0.85	0.08	0.9	0.77
			ytpR	0.86	0.08	0.93	0.81
			yloS	0.85	0.08	0.9	0.76
			yrvE	0.84	0.08	0.56	0.48
			yocF	0.84	0.08	2.12	1.77
			ycxB	0.84	0.08	0.64	0.54
			pbpE	0.83	0.08	0.98	0.83
			yloH	0.82	0.08	0.4	0.34
			yczH	0.83	0.08	1.09	0.9
			yrkK	0.82	0.08	0.64	0.54
			yfjE	0.82	0.08	0.65	0.53
			yeeG	0.8	0.08	2.34	1.93
			yoqV	0.67	0.08	0.19	0.13
			ykoL	1.48	0.09	0.1	0.16
			cspC	1.44	0.09	0.12	0.15
			ydcE	1.28	0.09	0.8	1.05
			yheE	1.26	0.09	0.23	0.3
			moaD	1.25	0.09	0.19	0.24
			ydhU	1.22	0.09	0.23	0.28
			yutK	1.21	0.09	0.3	0.36
			yaaJ	1.2	0.09	0.93	1.13
			tagO	1.18	0.09	0.69	0.82
			yycI	1.16	0.09	1.32	1.54
			yveA	1.15	0.09	1.1	1.26
			yvsG	1.14	0.09	0.6	0.7
			yfjS	1.13	0.09	0.72	0.82
			ywdF	1.12	0.09	2.49	2.83
			obg	1.12	0.09	1.01	1.15
			ytiA	1.11	0.09	0.55	0.63
			yhcO	1.11	0.09	0.97	1.1
			ylmA	0.92	0.09	1.12	1.04
			expZ	0.92	0.09	1.08	1.01
			trpE	0.91	0.09	0.29	0.27
			clpY	0.91	0.09	0.2	0.19
			yxnA	0.9	0.09	0.67	0.61
			tlpA	0.89	0.09	0.25	0.22
			ywfF	0.89	0.09	1.65	1.48
			ydcP	0.88	0.09	0.48	0.43
			fhuC	0.89	0.09	0.86	0.78
			ywfB	0.88	0.09	1.08	0.97
			yhdM	0.87	0.09	0.92	0.81
			ytnM	0.88	0.09	1.2	1.07
			yqjX	0.87	0.09	0.62	0.55
			yjlD	0.87	0.09	0.84	0.74
			ytrI	0.86	0.09	0.84	0.73
			yoaI	0.85	0.09	1.68	1.45
			ykvQ	0.86	0.09	0.99	0.85
			yhaL	0.84	0.09	0.23	0.2
			ywpC	0.85	0.09	0.41	0.35
			alsR	0.85	0.09	0.96	0.82
			yciB	0.84	0.09	0.28	0.24
			splA	0.84	0.09	0.3	0.26
			moeB	0.84	0.09	1.62	1.41
			yplP	0.84	0.09	0.31	0.26
			ysdA	0.84	0.09	0.32	0.27
			ysfB	0.83	0.09	0.89	0.75
			yoxA	0.81	0.09	1.04	0.84
			yotN	0.81	0.09	0.21	0.17
			xkdI	0.81	0.09	0.3	0.25
			yjaZ	0.8	0.09	0.74	0.6
			yngG	0.81	0.09	1.68	1.35
			yczA	0.8	0.09	0.37	0.3
			ybfN	0.79	0.09	0.27	0.22
			yaaD	0.78	0.09	0.57	0.48
			xkdA	0.71	0.09	0.23	0.17
			yqzH	0.68	0.09	0.25	0.18
			ydgA	0.67	0.09	0.18	0.12
			cotC	1.38	0.1	0.19	0.23
			yjaU	1.26	0.1	0.62	0.79
			yrkS	1.25	0.1	0.51	0.61
			atpC	1.23	0.1	0.55	0.66
			cad	1.21	0.1	0.87	1.06
			yjbM	1.18	0.1	0.38	0.45
			purA	1.17	0.1	1.41	1.67
			yqaB	1.17	0.1	1.13	1.3
			spmB	1.16	0.1	0.19	0.22
			yrkJ	1.14	0.1	0.92	1.04
			yabM	1.14	0.1	0.92	1.07
			ykbA	1.14	0.1	0.9	1.05
			pyrR	1.13	0.1	0.8	0.91
			yoeB	1.12	0.1	0.77	0.86
			ywaA	1.11	0.1	0.3	0.35
			yozB	1.09	0.1	0.73	0.81
			narA	0.92	0.1	1.89	1.76
			yeaD	0.92	0.1	1.06	0.99
			cydA	0.91	0.1	2.17	2.01
			ycdH	0.9	0.1	0.61	0.56
			glnP	0.89	0.1	0.78	0.69
			fliZ	0.89	0.1	1.85	1.68
			ytcG	0.89	0.1	0.66	0.6
			ppsA	0.87	0.1	0.93	0.81
			yitT	0.86	0.1	0.9	0.79
			yxaD	0.86	0.1	0.74	0.65
			brnQ	0.86	0.1	1.12	0.95
			yvoE	0.86	0.1	0.82	0.7
			yycC	0.86	0.1	0.16	0.15
			yrdR	0.85	0.1	1.06	0.93
			yndM	0.84	0.1	0.3	0.25
			rocB	0.84	0.1	1.8	1.48
			ppiB	0.84	0.1	0.32	0.27
			yxcE	0.84	0.1	0.95	0.8
			yonA	0.84	0.1	0.25	0.22
			ycnC	0.83	0.1	0.87	0.71
			tuaB	0.83	0.1	1.13	0.96
			ywjF	0.83	0.1	1.48	1.25
			yydK	0.83	0.1	0.51	0.43
			yckI	0.81	0.1	0.29	0.24
			yxbF	0.8	0.1	1.76	1.42
			tpi	0.78	0.1	0.66	0.51
			yvzC	0.77	0.1	0.27	0.21
			yvkB	0.75	0.1	0.66	0.49
			yurS	0.75	0.1	0.56	0.42
			ycnG	0.74	0.1	0.16	0.11
			yfkF	1.2	0.11	1.36	1.6
			mdr	1.2	0.11	0.82	1.01
			comGB	1.19	0.11	1	1.2
			yesK	1.19	0.11	1.06	1.25
			ybcO	1.18	0.11	0.3	0.35
			yesW	1.18	0.11	0.77	0.94
			hisH	1.16	0.11	1.24	1.45
			ywlG	1.16	0.11	0.42	0.5
			yxjB	1.15	0.11	0.68	0.79
			yuiA	1.15	0.11	0.15	0.17
			ylmD	1.15	0.11	1.54	1.78
			ywhM	1.14	0.11	0.53	0.61
			motB	1.13	0.11	1.48	1.7
			araA	1.13	0.11	1.53	1.73
			yxxE	1.12	0.11	0.25	0.28
			tyrA	1.12	0.11	0.5	0.56
			atpH	1.12	0.11	0.59	0.66
			glcK	1.11	0.11	1.04	1.17
			yphF	1.11	0.11	1.02	1.15
			yprB	0.93	0.11	0.74	0.69
			yrkH	0.91	0.11	2.29	2.12
			yoaQ	0.91	0.11	0.83	0.76
			yfnE	0.91	0.11	0.42	0.4
			katA	0.9	0.11	0.73	0.67
			ypcA	0.9	0.11	1.61	1.45
			cysK	0.9	0.11	0.8	0.72
			glpQ	0.89	0.11	0.71	0.64
			yfmL	0.9	0.11	1.45	1.31
			yxlA	0.89	0.11	1.61	1.45
			yybG	0.89	0.11	0.73	0.65
			yclI	0.89	0.11	1.96	1.78
			yunE	0.88	0.11	0.83	0.73
			yqeL	0.89	0.11	0.61	0.55
			ygaB	0.89	0.11	1.13	1
			ybdM	0.89	0.11	2.25	2.04
			yrvB	0.89	0.11	0.35	0.31
			yndN	0.89	0.11	0.42	0.38
			ykfC	0.88	0.11	1.17	1.04
			proJ	0.87	0.11	0.78	0.68
			cypA	0.87	0.11	1.34	1.19
			yitQ	0.87	0.11	0.46	0.4
			yycQ	0.87	0.11	1.17	1.03
			yyaL	0.86	0.11	1.09	0.94
			yddM	0.86	0.11	0.26	0.23
			xhlA	0.86	0.11	0.37	0.31
			rbfA	0.86	0.11	0.51	0.44
			ywtA	0.85	0.11	0.76	0.66
			ybgG	0.84	0.11	0.63	0.52
			yerE	0.84	0.11	1.55	1.3
			ytaA	0.84	0.11	1.86	1.58
			yrdQ	0.83	0.11	1.03	0.85
			msmR	0.83	0.11	1.16	0.98
			cotT	0.82	0.11	0.72	0.62
			pyrAA	0.81	0.11	1.53	1.25
			tagC	0.81	0.11	2.02	1.66
			yqcL	0.79	0.11	0.82	0.64
			ydgB	0.77	0.11	0.64	0.48
			tagF	0.74	0.11	0.72	0.54
			ydeP	0.72	0.11	0.89	0.6
			yhbI	1.43	0.12	1.44	2.03
			recN	1.24	0.12	2.07	2.52
			yubB	1.24	0.12	1.32	1.63
			yjmC	1.23	0.12	0.8	1
			yhdG	1.23	0.12	1.44	1.78
			ybgH	1.23	0.12	1.08	1.33
			yknY	1.22	0.12	0.41	0.51
			yrvP	1.22	0.12	0.39	0.48
			ypbG	1.18	0.12	2.03	2.44
			map	1.18	0.12	1.87	2.2
			purK	1.18	0.12	0.8	0.93
			gyrA	1.15	0.12	1.18	1.37
			yumC	1.15	0.12	0.37	0.41
			ymfD	1.15	0.12	1	1.14
			glnQ	1.15	0.12	0.84	0.96
			lsp	1.12	0.12	0.59	0.67
			xkdT	1.12	0.12	0.45	0.51
			yjcF	1.11	0.12	0.39	0.44
			ydaH	1.1	0.12	0.63	0.72
			ydbI	1.1	0.12	1.05	1.18
			ylaF	1.08	0.12	0.18	0.2
			ycbM	0.95	0.12	2.53	2.42
			ykuD	0.94	0.12	0.71	0.67
			ypbR	0.92	0.12	0.88	0.82
			yfmJ	0.92	0.12	0.79	0.74
			acdA	0.92	0.12	1.81	1.68
			yveT	0.91	0.12	0.94	0.86
			yloI	0.9	0.12	1.56	1.4
			yvkC	0.88	0.12	0.4	0.36
			yngA	0.87	0.12	1.64	1.45
			feuB	0.87	0.12	0.84	0.74
			yfmR	0.87	0.12	0.19	0.16
			ytcI	0.86	0.12	1.51	1.28
			yhjK	0.86	0.12	1.77	1.51
			yycH	0.86	0.12	4.3	3.75
			ydjD	0.86	0.12	0.97	0.84
			paiA	0.85	0.12	0.61	0.53
			tetL	0.85	0.12	0.17	0.14
			yqhZ	0.84	0.12	0.97	0.84
			yshC	0.84	0.12	1.11	0.96
			ybcS	0.82	0.12	1.65	1.36
			nrdF	0.82	0.12	1.79	1.5
			lytA	0.8	0.12	0.77	0.62
			rpmA	1.41	0.13	0.12	0.18
			ysgA	1.25	0.13	0.83	1.03
			argB	1.23	0.13	1.56	1.89
			ypsC	1.22	0.13	0.87	1.07
			yuxH	1.18	0.13	0.77	0.9
			hemA	1.16	0.13	3.05	3.54
			plsX	1.15	0.13	1.28	1.48
			bfmBAA	1.14	0.13	0.99	1.13
			citB	1.12	0.13	0.92	1.03
			ydcB	1.12	0.13	0.37	0.42
			ywdL	1.11	0.13	0.76	0.85
			rocD	1.11	0.13	0.91	1.03
			yqzE	1.09	0.13	0.23	0.26
			cheA	1.09	0.13	1.54	1.69
			yceD	1.07	0.13	0.9	0.98
			yvgS	0.94	0.13	0.37	0.35
			yqhR	0.92	0.13	0.65	0.6
			opuAA	0.92	0.13	1.41	1.31
			ywdJ	0.91	0.13	2.04	1.88
			yusF	0.91	0.13	0.57	0.52
			glpT	0.9	0.13	1.72	1.55
			glnA	0.89	0.13	1.57	1.42
			ybcM	0.88	0.13	0.86	0.77
			yhjM	0.88	0.13	1.2	1.06
			yjcE	0.88	0.13	0.49	0.43
			addA	0.87	0.13	0.4	0.36
			narK	0.87	0.13	1.09	0.95
			ydfC	0.87	0.13	1.2	1.05
			spoVAD	0.87	0.13	0.99	0.87
			proH	0.86	0.13	0.77	0.67
			ypjQ	0.86	0.13	1.44	1.25
			degU	0.87	0.13	0.75	0.65
			ysnF	0.86	0.13	0.31	0.28
			yvnA	0.85	0.13	0.7	0.6
			yfhH	0.85	0.13	0.3	0.25
			yoaV	0.86	0.13	2.2	1.9
			uvrX	0.85	0.13	1.03	0.87
			yfmP	0.85	0.13	0.8	0.68
			ywmE	0.84	0.13	0.26	0.22
			yvrK	0.83	0.13	0.6	0.5
			ribA	0.83	0.13	0.67	0.56
			ydaE	0.81	0.13	0.39	0.31
			ytxG	0.8	0.13	1.6	1.28
			yozJ	0.75	0.13	0.67	0.51
			yrdC	0.74	0.13	1.06	0.79
			groES	0.74	0.13	0.36	0.23
			yoqL	1.4	0.14	0.07	0.1
			ung	1.23	0.14	0.58	0.7
			ydjP	1.21	0.14	1.29	1.57
			ftsL	1.18	0.14	0.37	0.44
			yubC	1.17	0.14	0.2	0.24
			ypiF	1.17	0.14	0.27	0.33
			empty	1.17	0.14	0.17	0.2
			ybbD	1.16	0.14	1.3	1.53
			yurZ	1.16	0.14	0.49	0.59
			adk	1.15	0.14	1.01	1.18
			ykoF	1.14	0.14	0.57	0.66
			ydeJ	1.13	0.14	0.56	0.65
			comEA	1.13	0.14	1.11	1.27
			ysoA	1.12	0.14	1.08	1.23
			ywgA	1.11	0.14	1.66	1.88
			yrrI	1.09	0.14	2.53	2.76
			yitI	0.92	0.14	0.95	0.88
			yvdF	0.93	0.14	1.12	1.04
			yvdE	0.91	0.14	1.07	0.97
			yitJ	0.9	0.14	0.5	0.45
			yveO	0.89	0.14	0.73	0.65
			ywbD	0.89	0.14	1.21	1.1
			mta	0.88	0.14	1.34	1.19
			fliR	0.87	0.14	1.86	1.65
			ylxW	0.86	0.14	2.32	2.01
			yybA	0.86	0.14	1.41	1.22
			yqiQ	0.86	0.14	0.57	0.5
			yflA	0.86	0.14	1.95	1.69
			flgL	0.85	0.14	1.78	1.56
			ydjE	0.85	0.14	1.25	1.06
			yjiA	0.84	0.14	0.69	0.58
			nadE	0.84	0.14	0.78	0.66
			yozN	0.84	0.14	0.35	0.28
			yrhL	0.83	0.14	3.26	2.77
			cydC	0.82	0.14	1.02	0.85
			yosE	0.71	0.14	0.17	0.12
			yqaD	0.65	0.14	0.18	0.12
			ywbI	1.22	0.15	0.79	0.97
			ecsA	1.21	0.15	0.59	0.72
			sucD	1.19	0.15	1.1	1.33
			yloO	1.17	0.15	1.21	1.41
			ansA	1.13	0.15	1.82	2.08
			yacC	1.13	0.15	2.11	2.4
			yclM	1.13	0.15	0.55	0.63
			rpsK	1.12	0.15	0.96	1.09
			xkdX	1.1	0.15	0.37	0.41
			yjbE	1.1	0.15	0.83	0.92
			yqeH	1.09	0.15	1.7	1.88
			yhfK	1.09	0.15	0.51	0.56
			ybbR	1.08	0.15	0.82	0.91
			spoVAB	0.92	0.15	0.82	0.77
			deaD	0.93	0.15	1.22	1.15
			ywfA	0.92	0.15	1	0.94
			yngK	0.92	0.15	3.08	2.85
			yitA	0.91	0.15	1.08	0.99
			yloV	0.9	0.15	1.34	1.22
			lacA	0.9	0.15	0.63	0.58
			yuzE	0.9	0.15	0.59	0.53
			yhcT	0.89	0.15	0.82	0.73
			yhjL	0.89	0.15	2.08	1.89
			ythB	0.9	0.15	2.16	1.94
			slp	0.88	0.15	0.43	0.39
			mmgE	0.89	0.15	1.76	1.6
			ebrB	0.88	0.15	0.26	0.23
			yusQ	0.88	0.15	0.28	0.25
			yscB	0.88	0.15	3.2	2.86
			ygaJ	0.86	0.15	1.38	1.19
			yqbG	0.86	0.15	0.54	0.46
			yvfI	0.84	0.15	0.73	0.62
			fruB	0.84	0.15	0.84	0.7
			xkdJ	0.84	0.15	0.46	0.4
			rpmJ	0.83	0.15	0.24	0.2
			ykcC	0.83	0.15	0.55	0.46
			ybbA	0.81	0.15	0.22	0.2
			clpQ	0.8	0.15	0.74	0.6
			ymfJ	0.8	0.15	0.34	0.25
			sbo	0.78	0.15	0.23	0.18
			yppD	0.76	0.15	0.23	0.17
			rplM	1.33	0.16	1.95	2.58
			ymfI	1.22	0.16	0.69	0.84
			ypgR	1.18	0.16	1.56	1.86
			ywtD	1.18	0.16	1.46	1.71
			lytT	1.17	0.16	0.92	1.08
			ytkD	1.15	0.16	0.64	0.75
			ytwP	1.15	0.16	1.06	1.19
			yhdZ	1.15	0.16	0.79	0.92
			yabP	1.15	0.16	0.57	0.65
			yodB	1.14	0.16	0.11	0.13
			ydaL	1.14	0.16	0.56	0.64
			ylyB	1.13	0.16	0.29	0.33
			pnp	1.13	0.16	2.03	2.35
			cdd	1.12	0.16	0.68	0.76
[truncated: 1,885 more rows]
